# Supplementary material for: The Soil Microbiome of GLORIA Mountain Summits in the Swiss Alps
Source: Front Microbiol. 2019 May 15;10:1080. doi: 10.3389/fmicb.2019.01080 (PMC6529532; doi:10.3389/fmicb.2019.01080)
Supplement: Supplementary file 2 [file Data_Sheet_2.CSV]

	Kingdom	Phylum	Class	Order	Family	Genus	Species	Counts	Relative Abundance
OTU00001	Bacteria	Proteobacteria	Alphaproteobacteria	Rhizobiales	Bradyrhizobiaceae	Bradyrhizobium	unclassified	56313	0.0271239848314149
OTU00002	Bacteria	Proteobacteria	Betaproteobacteria	Burkholderiales	Alcaligenaceae	unclassified	unclassified	13778	0.00663637637858461
OTU00003	Bacteria	Verrucomicrobia	Spartobacteria	Chthoniobacterales	Xiphinematobacteraceae	Candidatus_Xiphinematobacter	unclassified	27456	0.0132245862861387
OTU00004	Bacteria	Chloroflexi	Ktedonobacteria	Ktedonobacterales	Ktedonobacteraceae	Ktedonobacter	unclassified	32561	0.0156834846322466
OTU00005	Bacteria	Proteobacteria	Gammaproteobacteria	Xanthomonadales	unclassified	unclassified	unclassified	14027	0.0067563108914506
OTU00006	Bacteria	Proteobacteria	Gammaproteobacteria	Xanthomonadales	Xanthomonadaceae	Stenotrophomonas	Stenotrophomonas_rhizophila	3811	0.001835624210973
OTU00007	Bacteria	Chloroflexi	Ktedonobacteria	Ktedonobacterales	HSB_OF53-F07	unclassified	unclassified	15050	0.00724905389009278
OTU00008	Bacteria	Actinobacteria	Actinobacteria	Frankiales	Acidothermaceae	Acidothermus	unclassified	19085	0.00919257099617414
OTU00009	Bacteria	Verrucomicrobia	Spartobacteria	Chthoniobacterales	DA101_soil_group	unclassified	unclassified	15156	0.00730011034938513
OTU00010	Bacteria	Chloroflexi	Ktedonobacteria	Ktedonobacterales	HSB_OF53-F07	unclassified	unclassified	11104	0.00534840494322859
OTU00011	Bacteria	Acidobacteria	Acidobacteria	Acidobacteriales	Acidobacteriaceae_(Subgroup_1)	unclassified	unclassified	8497	0.00409270504346301
OTU00012	Bacteria	Verrucomicrobia	Spartobacteria	Chthoniobacterales	Xiphinematobacteraceae	Candidatus_Xiphinematobacter	unclassified	21837	0.010518112278934
OTU00013	Bacteria	Acidobacteria	Acidobacteria	Subgroup_3	unclassified	Bryobacter	unclassified	7032	0.00338706624286594
OTU00014	Bacteria	Actinobacteria	Actinobacteria	Corynebacteriales	Mycobacteriaceae	Mycobacterium	Mycobacterium_moriokaense	14622	0.00704290139408217
OTU00015	Bacteria	Proteobacteria	Alphaproteobacteria	Rhodospirillales	Rhodospirillales_Incertae_Sedis	Reyranella	unclassified	4616	0.00222336430276866
OTU00016	Bacteria	Proteobacteria	Alphaproteobacteria	Rhizobiales	alphaI_cluster	unclassified	unclassified	5282	0.0025441529998319
OTU00017	Bacteria	Proteobacteria	Gammaproteobacteria	Pseudomonadales	Pseudomonadaceae	Pseudomonas	Pseudomonas_frederiksbergensis	10130	0.00487926351539135
OTU00018	Bacteria	Acidobacteria	Acidobacteria	Subgroup_4	RB41	unclassified	unclassified	14389	0.00693067351658107
OTU00019	Bacteria	Verrucomicrobia	Spartobacteria	Chthoniobacterales	DA101_soil_group	unclassified	unclassified	11624	0.00559887059258728
OTU00020	Bacteria	Chloroflexi	Ktedonobacteria	Ktedonobacterales	HSB_OF53-F07	unclassified	unclassified	3919	0.00188764399968595
OTU00021	Bacteria	Proteobacteria	Alphaproteobacteria	Rhizobiales	Xanthobacteraceae	unclassified	unclassified	13817	0.00665516130228651
OTU00022	Bacteria	Acidobacteria	Acidobacteria	Acidobacteriales	Acidobacteriaceae_(Subgroup_1)	unclassified	unclassified	10596	0.00510371927039356
OTU00023	Bacteria	Verrucomicrobia	Spartobacteria	Chthoniobacterales	DA101_soil_group	unclassified	unclassified	6092	0.00293430141517909
OTU00024	Bacteria	Cyanobacteria	Cyanobacteria	SubsectionIII	FamilyI	Microcoleus	unclassified	2234	0.00107603896282175
OTU00025	Bacteria	Proteobacteria	Alphaproteobacteria	Rhizobiales	MNG7	unclassified	unclassified	4383	0.00211113642526755
OTU00027	Bacteria	Verrucomicrobia	Spartobacteria	Chthoniobacterales	DA101_soil_group	unclassified	unclassified	9836	0.00473765409056164
OTU00028	Bacteria	Proteobacteria	Alphaproteobacteria	Rhizobiales	Methylobacteriaceae	Microvirga	Microvirga_aerilata	2969	0.00143006252489604
OTU00029	Bacteria	Proteobacteria	Alphaproteobacteria	Sphingomonadales	unclassified	unclassified	unclassified	13065	0.00629294944013702
OTU00030	Bacteria	Proteobacteria	Alphaproteobacteria	Rhizobiales	Rhodobiaceae	unclassified	unclassified	2222	0.00107025898629808
OTU00031	Bacteria	Acidobacteria	Acidobacteria	Subgroup_4	unclassified	Blastocatella	unclassified	3789	0.00182502758734628
OTU00032	Bacteria	Acidobacteria	Acidobacteria	Subgroup_2	unclassified	unclassified	unclassified	9412	0.00453342825339224
OTU00033	Bacteria	Chloroflexi	Anaerolineae	Anaerolineales	Anaerolineaceae	unclassified	unclassified	3151	0.00151772550217159
OTU00034	Bacteria	Acidobacteria	Acidobacteria	Subgroup_3	unclassified	Bryobacter	unclassified	3825	0.00184236751691727
OTU00035	Bacteria	Proteobacteria	Gammaproteobacteria	Chromatiales	Chromatiaceae	Nitrosococcus	unclassified	2770	0.00133421124754532
OTU00036	Bacteria	Actinobacteria	Acidimicrobiia	Acidimicrobiales	Acidimicrobiaceae	CL500-29_marine_group	unclassified	2180	0.00105002906846527
OTU00037	Bacteria	Gemmatimonadetes	Gemmatimonadetes	Gemmatimonadales	Gemmatimonadaceae	unclassified	unclassified	5074	0.00244396674008842
OTU00038	Bacteria	Proteobacteria	Alphaproteobacteria	Rhizobiales	Hyphomicrobiaceae	Rhodomicrobium	unclassified	4050	0.00195074207673593
OTU00039	Bacteria	Proteobacteria	Betaproteobacteria	unclassified	unclassified	unclassified	unclassified	2602	0.00125329157621405
OTU00040	Bacteria	Actinobacteria	Actinobacteria	Pseudonocardiales	Pseudonocardiaceae	Crossiella	unclassified	5397	0.00259954444151699
OTU00041	Bacteria	Proteobacteria	Betaproteobacteria	Burkholderiales	Burkholderiaceae	Burkholderia	unclassified	3213	0.00154758871421051
OTU00042	Bacteria	Actinobacteria	Actinobacteria	Frankiales	Acidothermaceae	Acidothermus	unclassified	1724	0.00083038996056611
OTU00043	Bacteria	Planctomycetes	Planctomycetacia	Planctomycetales	Planctomycetaceae	unclassified	unclassified	5121	0.00246660498147277
OTU00044	Bacteria	Acidobacteria	Acidobacteria	Subgroup_2	bacterium_Ellin7505	unclassified	unclassified	1980	0.000953696126404233
OTU00045	Bacteria	Verrucomicrobia	Spartobacteria	Chthoniobacterales	unclassified	unclassified	unclassified	2720	0.00131012801203006
OTU00046	Bacteria	Verrucomicrobia	Spartobacteria	Chthoniobacterales	DA101_soil_group	unclassified	unclassified	3721	0.00179227438704553
OTU00047	Bacteria	Proteobacteria	Betaproteobacteria	TRA3-20	unclassified	unclassified	unclassified	3122	0.00150375722557274
OTU00048	Bacteria	Acidobacteria	Acidobacteria	Subgroup_3	unclassified	Candidatus_Solibacter	unclassified	5713	0.00275175048997343
OTU00049	Bacteria	Acidobacteria	Holophagae	Subgroup_7	unclassified	unclassified	unclassified	2098	0.00101053256222024
OTU00050	Bacteria	Acidobacteria	Acidobacteria	Acidobacteriales	Acidobacteriaceae_(Subgroup_1)	unclassified	unclassified	4879	0.00235004212157892
OTU00051	Bacteria	Acidobacteria	Acidobacteria	Subgroup_2	unclassified	unclassified	unclassified	3691	0.00177782444573638
OTU00052	Bacteria	Proteobacteria	Alphaproteobacteria	Rhizobiales	Bradyrhizobiaceae	unclassified	unclassified	1841	0.000886744731671815
OTU00053	Bacteria	Verrucomicrobia	Spartobacteria	Chthoniobacterales	DA101_soil_group	unclassified	unclassified	2550	0.00122824501127818
OTU00054	Bacteria	WD272	unclassified	unclassified	unclassified	unclassified	unclassified	2526	0.00121668505823086
OTU00055	Bacteria	Proteobacteria	Gammaproteobacteria	Xanthomonadales	Xanthomonadaceae	Rhodanobacter	unclassified	4403	0.00212076971947366
OTU00056	Bacteria	Acidobacteria	Acidobacteria	Subgroup_3	unclassified	Candidatus_Solibacter	unclassified	8529	0.00410811831419278
OTU00057	Bacteria	Proteobacteria	Alphaproteobacteria	Sphingomonadales	Sphingomonadaceae	Sphingomonas	unclassified	5432	0.00261640270637767
OTU00058	Bacteria	Proteobacteria	Alphaproteobacteria	Rhizobiales	Phyllobacteriaceae	Phyllobacterium	unclassified	2635	0.00126918651165412
OTU00059	Bacteria	Planctomycetes	Planctomycetacia	Planctomycetales	Planctomycetaceae	Pir4_lineage	unclassified	3242	0.00156155699080936
OTU00060	Bacteria	Firmicutes	Bacilli	Bacillales	Bacillaceae	Bacillus	unclassified	6036	0.002907328191402
OTU00061	Bacteria	Bacteroidetes	Flavobacteriia	Flavobacteriales	Flavobacteriaceae	Epilithonimonas	unclassified	1770	0.000852546537240148
OTU00062	Bacteria	Proteobacteria	Deltaproteobacteria	Myxococcales	BIrii41	unclassified	unclassified	2522	0.00121475839938963
OTU00063	Bacteria	Planctomycetes	Phycisphaerae	WD2101_soil_group	unclassified	unclassified	unclassified	2025	0.000975371038367966
OTU00064	Bacteria	Proteobacteria	Alphaproteobacteria	Rhodospirillales	Acetobacteraceae	unclassified	unclassified	3728	0.00179564604001767
OTU00065	Bacteria	Actinobacteria	Actinobacteria	Micrococcales	Micrococcaceae	Arthrobacter	unclassified	1961	0.000944544496908435
OTU00066	Bacteria	Actinobacteria	Thermoleophilia	Solirubrobacterales	YNPFFP1	unclassified	unclassified	9521	0.00458592970681551
OTU00067	Bacteria	Verrucomicrobia	Spartobacteria	Chthoniobacterales	Chthoniobacteraceae	Chthoniobacter	unclassified	8349	0.00402141866633785
OTU00068	Bacteria	Actinobacteria	Actinobacteria	Frankiales	Frankiaceae	Jatrophihabitans	unclassified	3420	0.00164729330924368
OTU00069	Bacteria	Chloroflexi	Ktedonobacteria	Ktedonobacterales	unclassified	unclassified	unclassified	1602	0.00077162686590888
OTU00070	Bacteria	Chloroflexi	Ktedonobacteria	Ktedonobacterales	Ktedonobacteraceae	unclassified	unclassified	3080	0.00148352730773992
OTU00071	Bacteria	Verrucomicrobia	Spartobacteria	Chthoniobacterales	DA101_soil_group	unclassified	unclassified	5233	0.00252055142902695
OTU00072	Bacteria	Chloroflexi	Ktedonobacteria	Ktedonobacterales	JG30a-KF-32	unclassified	unclassified	1620	0.000780296830694373
OTU00073	Bacteria	Nitrospirae	Nitrospira	Nitrospirales	0319-6A21	unclassified	unclassified	3062	0.00147485734295443
OTU00074	Bacteria	Verrucomicrobia	OPB35_soil_group	unclassified	unclassified	unclassified	unclassified	4875	0.0023481154627377
OTU00075	Bacteria	Actinobacteria	Actinobacteria	Micrococcales	Micrococcaceae	Arthrobacter	Arthrobacter_oryzae	1752	0.000843876572454655
OTU00076	Bacteria	Proteobacteria	Alphaproteobacteria	Rhodospirillales	Acetobacteraceae	unclassified	unclassified	5347	0.00257546120600174
OTU00077	Bacteria	Proteobacteria	Gammaproteobacteria	Xanthomonadales	Xanthomonadaceae	Rhodanobacter	unclassified	1460	0.000703230477045546
OTU00078	Bacteria	Verrucomicrobia	Spartobacteria	Chthoniobacterales	DA101_soil_group	unclassified	unclassified	5292	0.00254896964693495
OTU00079	Bacteria	Planctomycetes	Phycisphaerae	WD2101_soil_group	unclassified	unclassified	unclassified	1567	0.000754768601048199
OTU00080	Bacteria	Acidobacteria	Acidobacteria	Acidobacteriales	Acidobacteriaceae_(Subgroup_1)	Granulicella	unclassified	5409	0.00260532441804066
OTU00081	Bacteria	Proteobacteria	Alphaproteobacteria	Rhizobiales	Rhizobiaceae	Rhizobium	unclassified	2448	0.00117911521082705
OTU00082	Bacteria	Proteobacteria	Alphaproteobacteria	Rhizobiales	Hyphomicrobiaceae	Blastochloris	unclassified	1265	0.000609305858536038
OTU00083	Bacteria	Acidobacteria	Acidobacteria	Subgroup_3	unclassified	Candidatus_Solibacter	unclassified	3884	0.00187078573482527
OTU00084	Bacteria	Bacteroidetes	Sphingobacteriia	Sphingobacteriales	Chitinophagaceae	unclassified	unclassified	5981	0.00288083663233521
OTU00085	Bacteria	Proteobacteria	Alphaproteobacteria	Rhodospirillales	JG37-AG-20	unclassified	unclassified	1929	0.00092913122617867
OTU00086	Bacteria	Proteobacteria	Alphaproteobacteria	Sphingomonadales	Sphingomonadaceae	Sphingomonas	unclassified	3928	0.0018919789820787
OTU00087	Bacteria	Chloroflexi	Anaerolineae	Anaerolineales	Anaerolineaceae	unclassified	unclassified	3082	0.00148449063716053
OTU00088	Bacteria	Chloroflexi	Ktedonobacteria	Ktedonobacterales	unclassified	unclassified	unclassified	2602	0.00125329157621405
OTU00089	Bacteria	Actinobacteria	Acidimicrobiia	Acidimicrobiales	unclassified	unclassified	unclassified	1771	0.000853028201950453
OTU00090	Bacteria	Proteobacteria	Alphaproteobacteria	Rhizobiales	Hyphomicrobiaceae	Pedomicrobium	unclassified	1916	0.000922869584944702
OTU00091	Bacteria	Chloroflexi	Anaerolineae	Anaerolineales	Anaerolineaceae	unclassified	unclassified	1038	0.000499967969296765
OTU00092	Bacteria	Chloroflexi	Ktedonobacteria	Ktedonobacterales	JG30a-KF-32	unclassified	unclassified	1296	0.000624237464555498
OTU00093	Bacteria	Proteobacteria	Alphaproteobacteria	Rhodospirillales	Rhodospirillales_Incertae_Sedis	Reyranella	unclassified	1575	0.00075862191873064
OTU00094	Bacteria	Acidobacteria	Acidobacteria	Subgroup_2	unclassified	unclassified	unclassified	1214	0.000584740958310474
OTU00095	Bacteria	Acidobacteria	Holophagae	Subgroup_7	unclassified	unclassified	unclassified	1861	0.000896378025877918
OTU00096	Bacteria	Verrucomicrobia	Spartobacteria	Chthoniobacterales	Chthoniobacteraceae	Chthoniobacter	unclassified	4487	0.00216122955513929
OTU00097	Bacteria	Planctomycetes	Phycisphaerae	WD2101_soil_group	unclassified	unclassified	unclassified	3082	0.00148449063716053
OTU00098	Bacteria	Proteobacteria	Alphaproteobacteria	Rhizobiales	Hyphomicrobiaceae	Pedomicrobium	unclassified	3163	0.00152350547869525
OTU00099	Bacteria	Proteobacteria	Betaproteobacteria	Nitrosomonadales	Nitrosomonadaceae	unclassified	unclassified	1755	0.00084532156658557
OTU00100	Bacteria	Chloroflexi	KD4-96	unclassified	unclassified	unclassified	unclassified	4800	0.00231199060946481
OTU00101	Bacteria	Actinobacteria	Thermoleophilia	Gaiellales	unclassified	unclassified	unclassified	1539	0.000741281989159654
OTU00103	Bacteria	Planctomycetes	Phycisphaerae	WD2101_soil_group	unclassified	unclassified	unclassified	1954	0.000941172843936299
OTU00104	Bacteria	Actinobacteria	Actinobacteria	Corynebacteriales	unclassified	unclassified	unclassified	2856	0.00137563441263156
OTU00105	Bacteria	Proteobacteria	Alphaproteobacteria	Rhizobiales	Rhodobiaceae	unclassified	unclassified	2210	0.00106447900977442
OTU00106	Bacteria	Proteobacteria	Alphaproteobacteria	Rhodospirillales	DA111	unclassified	unclassified	4127	0.00198783025942943
OTU00107	Bacteria	Proteobacteria	Alphaproteobacteria	Rhizobiales	Rhizobiales_Incertae_Sedis	Rhizomicrobium	unclassified	6792	0.0032714667123927
OTU00108	Bacteria	Proteobacteria	Gammaproteobacteria	Xanthomonadales	Xanthomonadaceae	Pseudoxanthomonas	Pseudoxanthomonas_ginsengisoli	929	0.000447466515873501
OTU00110	Bacteria	Planctomycetes	Planctomycetacia	Planctomycetales	Planctomycetaceae	Pir4_lineage	unclassified	2743	0.00132120630036708
OTU00111	Bacteria	Chloroflexi	TK10	unclassified	unclassified	unclassified	unclassified	5755	0.00277198040780624
OTU00112	Bacteria	Bacteroidetes	Sphingobacteriia	Sphingobacteriales	Sphingobacteriaceae	Pedobacter	unclassified	2878	0.00138623103625827
OTU00113	Bacteria	Proteobacteria	Betaproteobacteria	TRA3-20	unclassified	unclassified	unclassified	3412	0.00164343999156123
OTU00114	Bacteria	Proteobacteria	Betaproteobacteria	SC-I-84	unclassified	unclassified	unclassified	4885	0.00235293210984075
OTU00115	Bacteria	Planctomycetes	Planctomycetacia	Planctomycetales	Planctomycetaceae	unclassified	unclassified	844	0.000406525015497562
OTU00116	Bacteria	Proteobacteria	Betaproteobacteria	Nitrosomonadales	Nitrosomonadaceae	unclassified	unclassified	752	0.000362211862149487
OTU00117	Bacteria	Acidobacteria	Acidobacteria	Subgroup_3	unclassified	Bryobacter	unclassified	6393	0.00307928249298094
OTU00118	Bacteria	Planctomycetes	Phycisphaerae	WD2101_soil_group	unclassified	unclassified	unclassified	2260	0.00108856224528968
OTU00119	Bacteria	Proteobacteria	Gammaproteobacteria	Xanthomonadales	Xanthomonadaceae	Luteibacter	Luteibacter_rhizovicinus	838	0.000403635027235731
OTU00120	Bacteria	Acidobacteria	Acidobacteria	Subgroup_3	unclassified	Bryobacter	unclassified	5459	0.00262940765355591
OTU00121	Bacteria	Chloroflexi	Ktedonobacteria	Ktedonobacterales	Ktedonobacteraceae	unclassified	unclassified	2439	0.00117478022843431
OTU00122	Bacteria	Proteobacteria	Alphaproteobacteria	Caulobacterales	Caulobacteraceae	unclassified	unclassified	2794	0.00134577120059264
OTU00123	Bacteria	Planctomycetes	Phycisphaerae	WD2101_soil_group	unclassified	unclassified	unclassified	1262	0.000607860864405122
OTU00124	Bacteria	Chloroflexi	Ktedonobacteria	Ktedonobacterales	Ktedonobacteraceae	Ktedonobacter	unclassified	1763	0.000849174884268012
OTU00125	Bacteria	Actinobacteria	Actinobacteria	Pseudonocardiales	Pseudonocardiaceae	Pseudonocardia	unclassified	3654	0.00176000285145508
OTU00126	Bacteria	Proteobacteria	Alphaproteobacteria	Rhizobiales	JG34-KF-361	unclassified	unclassified	2288	0.00110204885717823
OTU00127	Bacteria	Proteobacteria	Deltaproteobacteria	Myxococcales	Haliangiaceae	Haliangium	unclassified	1075	0.000517789563578056
OTU00128	Bacteria	Chloroflexi	Ktedonobacteria	Ktedonobacterales	HSB_OF53-F07	unclassified	unclassified	5083	0.00244830172248117
OTU00129	Bacteria	Chloroflexi	Ktedonobacteria	Ktedonobacterales	JG30a-KF-32	unclassified	unclassified	2174	0.00104713908020344
OTU00130	Bacteria	WD272	unclassified	unclassified	unclassified	unclassified	unclassified	1123	0.000540909469672704
OTU00131	Bacteria	Actinobacteria	Acidimicrobiia	Acidimicrobiales	unclassified	unclassified	unclassified	993	0.000478293057333032
OTU00132	Bacteria	Proteobacteria	Betaproteobacteria	TRA3-20	unclassified	unclassified	unclassified	3246	0.00156348364965058
OTU00133	Bacteria	WD272	unclassified	unclassified	unclassified	unclassified	unclassified	898	0.000432534909854041
OTU00134	Bacteria	Acidobacteria	Holophagae	Subgroup_7	unclassified	unclassified	unclassified	7284	0.00350844574986285
OTU00135	Bacteria	Acidobacteria	Acidobacteria	Acidobacteriales	Acidobacteriaceae_(Subgroup_1)	unclassified	unclassified	1963	0.000945507826329045
OTU00136	Bacteria	Acidobacteria	Acidobacteria	Subgroup_2	unclassified	unclassified	unclassified	2356	0.00113480205747898
OTU00138	Bacteria	WD272	unclassified	unclassified	unclassified	unclassified	unclassified	3334	0.00160587014415743
OTU00139	Bacteria	Firmicutes	Clostridia	Clostridiales	Clostridiaceae_1	Clostridium_sensu_stricto_13	unclassified	634	0.000305375426333477
OTU00140	Bacteria	Acidobacteria	Acidobacteria	Subgroup_6	unclassified	unclassified	unclassified	3791	0.00182599091676689
OTU00141	Bacteria	Proteobacteria	Alphaproteobacteria	Rhizobiales	Phyllobacteriaceae	Mesorhizobium	unclassified	2503	0.00120560676989384
OTU00142	Bacteria	Gemmatimonadetes	Gemmatimonadetes	Gemmatimonadales	Gemmatimonadaceae	unclassified	unclassified	3081	0.00148400897245022
OTU00143	Bacteria	Proteobacteria	Gammaproteobacteria	Xanthomonadales	Xanthomonadales_Incertae_Sedis	Acidibacter	unclassified	2366	0.00113961870458203
OTU00144	Bacteria	Verrucomicrobia	Spartobacteria	Chthoniobacterales	unclassified	unclassified	unclassified	1636	0.000788003466059255
OTU00145	Bacteria	Proteobacteria	Alphaproteobacteria	Rhizobiales	Rhizobiales_Incertae_Sedis	Rhizomicrobium	unclassified	1231	0.000592929258385662
OTU00146	Bacteria	Proteobacteria	Deltaproteobacteria	Myxococcales	Phaselicystidaceae	Phaselicystis	unclassified	1086	0.000523087875391413
OTU00147	Bacteria	Acidobacteria	Acidobacteria	Subgroup_4	RB41	unclassified	unclassified	4041	0.00194640709434319
OTU00148	Bacteria	Acidobacteria	Acidobacteria	Subgroup_4	unclassified	Blastocatella	Ictalurus_punctatus_(channel_catfish)	3832	0.0018457391698894
OTU00149	Bacteria	Acidobacteria	Acidobacteria	Subgroup_3	unclassified	Bryobacter	unclassified	1097	0.00052838618720477
OTU00150	Bacteria	Proteobacteria	Deltaproteobacteria	Myxococcales	unclassified	unclassified	unclassified	1298	0.000625200793976109
OTU00151	Bacteria	Actinobacteria	Actinobacteria	Streptomycetales	Streptomycetaceae	Streptacidiphilus	unclassified	2587	0.00124606660555947
OTU00152	Bacteria	Chloroflexi	Anaerolineae	Anaerolineales	Anaerolineaceae	unclassified	unclassified	4048	0.00194977874731532
OTU00153	Bacteria	Chloroflexi	Ktedonobacteria	Ktedonobacterales	Ktedonobacteraceae	unclassified	unclassified	2734	0.00131687131797433
OTU00154	Bacteria	Acidobacteria	Acidobacteria	Subgroup_6	unclassified	unclassified	unclassified	988	0.000475884733781506
OTU00155	Bacteria	Actinobacteria	Thermoleophilia	Gaiellales	unclassified	bacterium_Ellin6517	unclassified	597	0.000287553832052185
OTU00156	Bacteria	Actinobacteria	Thermoleophilia	Solirubrobacterales	480-2	unclassified	unclassified	1606	0.0007735535247501
OTU00157	Bacteria	Acidobacteria	Acidobacteria	Acidobacteriales	Acidobacteriaceae_(Subgroup_1)	Acidobacterium	unclassified	1240	0.000597264240778409
OTU00158	Bacteria	Planctomycetes	Planctomycetacia	Planctomycetales	Planctomycetaceae	unclassified	unclassified	1802	0.000867959807969913
OTU00159	Bacteria	Actinobacteria	Actinobacteria	Micrococcales	Microbacteriaceae	unclassified	unclassified	1849	0.000890598049354256
OTU00160	Bacteria	Actinobacteria	Thermoleophilia	Solirubrobacterales	288-2	unclassified	unclassified	2554	0.0012301716701194
OTU00161	Bacteria	Chloroflexi	Ktedonobacteria	Ktedonobacterales	Ktedonobacteraceae	Ktedonobacter	unclassified	6422	0.00309325076957979
OTU00162	Bacteria	Planctomycetes	Planctomycetacia	Planctomycetales	Planctomycetaceae	unclassified	unclassified	1729	0.000832798284117636
OTU00163	Bacteria	Proteobacteria	Gammaproteobacteria	Chromatiales	Chromatiaceae	Nitrosococcus	unclassified	2887	0.00139056601865102
OTU00164	Bacteria	Proteobacteria	Alphaproteobacteria	Rhizobiales	A0839	unclassified	unclassified	1057	0.000509119598792563
OTU00165	Bacteria	Proteobacteria	Alphaproteobacteria	Rhizobiales	JG34-KF-361	unclassified	unclassified	1209	0.000582332634758948
OTU00166	Bacteria	Proteobacteria	Alphaproteobacteria	Sphingomonadales	Sphingomonadaceae	Novosphingobium	unclassified	1167	0.000562102716926131
OTU00167	Bacteria	Proteobacteria	Alphaproteobacteria	Rhodospirillales	KCM-B-15	unclassified	unclassified	535	0.000257690620013265
OTU00168	Bacteria	Proteobacteria	Gammaproteobacteria	Xanthomonadales	Xanthomonadaceae	Lysobacter	unclassified	968	0.000466251439575403
OTU00169	Bacteria	Planctomycetes	Planctomycetacia	Planctomycetales	Planctomycetaceae	unclassified	unclassified	1986	0.000956586114666064
OTU00170	Bacteria	Acidobacteria	Acidobacteria	Subgroup_6	unclassified	unclassified	unclassified	8111	0.00390678246528522
OTU00171	Bacteria	Acidobacteria	Acidobacteria	Acidobacteriales	Acidobacteriaceae_(Subgroup_1)	Candidatus_Koribacter	unclassified	3203	0.00154277206710745
OTU00172	Bacteria	Proteobacteria	Betaproteobacteria	Nitrosomonadales	Nitrosomonadaceae	unclassified	unclassified	3912	0.00188427234671382
OTU00173	Bacteria	Bacteroidetes	Flavobacteriia	Flavobacteriales	Flavobacteriaceae	Chryseobacterium	Chryseobacterium_soldanellicola	971	0.000467696433706318
OTU00174	Bacteria	Proteobacteria	Betaproteobacteria	Burkholderiales	Oxalobacteraceae	Massilia	unclassified	3131	0.00150809220796548
OTU00175	Bacteria	Actinobacteria	Thermoleophilia	Solirubrobacterales	288-2	unclassified	unclassified	1569	0.000755731930468809
OTU00176	Bacteria	Chloroflexi	Ktedonobacteria	Ktedonobacterales	HSB_OF53-F07	unclassified	unclassified	989	0.000476366398491811
OTU00177	Bacteria	Planctomycetes	Phycisphaerae	WD2101_soil_group	unclassified	unclassified	unclassified	2854	0.00137467108321095
OTU00178	Bacteria	Bacteroidetes	Sphingobacteriia	Sphingobacteriales	Chitinophagaceae	unclassified	unclassified	3503	0.001687271480199
OTU00179	Bacteria	Chloroflexi	Gitt-GS-136	unclassified	unclassified	unclassified	unclassified	961	0.000462879786603267
OTU00180	Bacteria	Proteobacteria	Betaproteobacteria	Burkholderiales	Comamonadaceae	Aquincola	unclassified	1236	0.000595337581937188
OTU00181	Bacteria	Planctomycetes	Planctomycetacia	Planctomycetales	Planctomycetaceae	unclassified	unclassified	883	0.000425309939199464
OTU00182	Bacteria	Proteobacteria	Gammaproteobacteria	Xanthomonadales	Xanthomonadales_Incertae_Sedis	Acidibacter	unclassified	1073	0.000516826234157446
OTU00183	Bacteria	Chloroflexi	Ktedonobacteria	Ktedonobacterales	Ktedonobacteraceae	unclassified	unclassified	3735	0.0017990176929898
OTU00184	Bacteria	Planctomycetes	Planctomycetacia	Planctomycetales	Planctomycetaceae	unclassified	unclassified	3510	0.00169064313317114
OTU00185	Bacteria	Acidobacteria	Acidobacteria	Subgroup_6	unclassified	unclassified	unclassified	2078	0.00100089926801414
OTU00186	Bacteria	Proteobacteria	Gammaproteobacteria	Xanthomonadales	Xanthomonadaceae	Xanthomonas	unclassified	990	0.000476848063202117
OTU00187	Bacteria	Chloroflexi	Ktedonobacteria	Ktedonobacterales	unclassified	unclassified	unclassified	2352	0.00113287539863776
OTU00188	Bacteria	Planctomycetes	Planctomycetacia	Planctomycetales	Planctomycetaceae	unclassified	unclassified	1066	0.000513454581185309
OTU00189	Bacteria	Bacteroidetes	Sphingobacteriia	Sphingobacteriales	Chitinophagaceae	unclassified	unclassified	2719	0.00130964634731975
OTU00190	Bacteria	Planctomycetes	Phycisphaerae	WD2101_soil_group	unclassified	unclassified	unclassified	2856	0.00137563441263156
OTU00191	Bacteria	Chloroflexi	Ktedonobacteria	Thermogemmatisporales	1921-2	unclassified	unclassified	1796	0.000865069819708082
OTU00192	Bacteria	Planctomycetes	Planctomycetacia	Planctomycetales	Planctomycetaceae	Pirellula	agricultural_soil_bacterium_SC-I-28	735	0.000354023562074299
OTU00193	Bacteria	Verrucomicrobia	Spartobacteria	Chthoniobacterales	Chthoniobacteraceae	Chthoniobacter	unclassified	1136	0.000547171110906671
OTU00194	Bacteria	Proteobacteria	Alphaproteobacteria	Rhizobiales	unclassified	unclassified	unclassified	1052	0.000506711275241037
OTU00195	Bacteria	Chloroflexi	Anaerolineae	Anaerolineales	Anaerolineaceae	unclassified	unclassified	1503	0.000723942059588668
OTU00196	Bacteria	Planctomycetes	Phycisphaerae	WD2101_soil_group	unclassified	unclassified	unclassified	2810	0.00135347783595752
OTU00197	Bacteria	Actinobacteria	Actinobacteria	Micromonosporales	Micromonosporaceae	Asanoa	unclassified	1441	0.000694078847549747
OTU00198	Bacteria	Actinobacteria	Actinobacteria	Pseudonocardiales	Pseudonocardiaceae	Pseudonocardia	Pseudonocardia_alaniniphila	1572	0.000757176924599725
OTU00199	Bacteria	Chloroflexi	Ktedonobacteria	Ktedonobacterales	Ktedonobacteraceae	Ktedonobacter	unclassified	1430	0.000688780535736391
OTU00200	Bacteria	Cyanobacteria	Cyanobacteria	SubsectionIV	FamilyI	unclassified	unclassified	508	0.000244685672835026
OTU00201	Bacteria	Proteobacteria	Alphaproteobacteria	Rhizobiales	alphaI_cluster	unclassified	unclassified	810	0.000390148415347186
OTU00202	Bacteria	Chloroflexi	Ktedonobacteria	Thermogemmatisporales	1921-2	unclassified	unclassified	1158	0.000557767734533385
OTU00203	Bacteria	Proteobacteria	Alphaproteobacteria	Rhizobiales	Rhizobiales_Incertae_Sedis	Nordella	unclassified	1045	0.000503339622268901
OTU00204	Bacteria	Acidobacteria	Acidobacteria	Subgroup_6	unclassified	unclassified	unclassified	1404	0.000676257253268456
OTU00205	Bacteria	Chloroflexi	Ktedonobacteria	Ktedonobacterales	HSB_OF53-F07	unclassified	unclassified	2403	0.00115744029886332
OTU00206	Bacteria	Planctomycetes	Planctomycetacia	Planctomycetales	Planctomycetaceae	Gemmata	unclassified	1052	0.000506711275241037
OTU00207	Bacteria	Planctomycetes	Planctomycetacia	Planctomycetales	Planctomycetaceae	unclassified	unclassified	946	0.000455654815948689
OTU00208	Bacteria	Proteobacteria	Alphaproteobacteria	Sphingomonadales	Sphingomonadaceae	Sphingomonas	Sphingomonas_faeni	817	0.000393520068319322
OTU00209	Bacteria	Proteobacteria	Alphaproteobacteria	Sphingomonadales	Sphingomonadaceae	Polymorphobacter	unclassified	897	0.000432053245143736
OTU00210	Bacteria	Gemmatimonadetes	Gemmatimonadetes	Gemmatimonadales	Gemmatimonadaceae	unclassified	unclassified	515	0.000248057325807162
OTU00211	Bacteria	Actinobacteria	Acidimicrobiia	Acidimicrobiales	unclassified	unclassified	unclassified	640	0.000308265414595308
OTU00212	Bacteria	Verrucomicrobia	Spartobacteria	Chthoniobacterales	Chthoniobacteraceae	Chthoniobacter	bacterium_Ellin506	706	0.000340055285475449
OTU00213	Bacteria	Actinobacteria	MB-A2-108	unclassified	unclassified	unclassified	unclassified	1247	0.000600635893750545
OTU00214	Bacteria	Chloroflexi	Gitt-GS-136	unclassified	unclassified	unclassified	unclassified	1610	0.000775480183591321
OTU00215	Bacteria	Proteobacteria	Alphaproteobacteria	Rhodospirillales	Acetobacteraceae	unclassified	unclassified	597	0.000287553832052185
OTU00216	Bacteria	Acidobacteria	Acidobacteria	Subgroup_2	unclassified	unclassified	unclassified	2613	0.0012585898880274
OTU00217	Bacteria	Proteobacteria	Alphaproteobacteria	Rhizobiales	Rhizobiales_Incertae_Sedis	Rhizomicrobium	unclassified	2011	0.000968627732423693
OTU00218	Bacteria	Verrucomicrobia	Spartobacteria	Chthoniobacterales	DA101_soil_group	unclassified	unclassified	1445	0.000696005506390968
OTU00219	Bacteria	Planctomycetes	Planctomycetacia	Planctomycetales	Planctomycetaceae	unclassified	unclassified	1398	0.000673367265006625
OTU00220	Bacteria	Proteobacteria	Alphaproteobacteria	Rhodospirillales	Rhodospirillaceae	unclassified	unclassified	1437	0.000692152188708527
OTU00221	Bacteria	Acidobacteria	Acidobacteria	Subgroup_3	unclassified	Candidatus_Solibacter	unclassified	1198	0.000577034322945592
OTU00222	Bacteria	Chloroflexi	Anaerolineae	Anaerolineales	Anaerolineaceae	unclassified	unclassified	722	0.000347761920840332
OTU00223	Bacteria	Chloroflexi	Anaerolineae	Anaerolineales	Anaerolineaceae	unclassified	unclassified	575	0.000276957208425472
OTU00224	Bacteria	Verrucomicrobia	OPB35_soil_group	unclassified	unclassified	unclassified	unclassified	1627	0.000783668483666509
OTU00225	Bacteria	Bacteroidetes	Flavobacteriia	Flavobacteriales	Flavobacteriaceae	Flavobacterium	unclassified	1542	0.000742726983290569
OTU00226	Bacteria	Actinobacteria	Acidimicrobiia	Acidimicrobiales	Acidimicrobiaceae	unclassified	unclassified	3335	0.00160635180886774
OTU00227	Bacteria	Planctomycetes	Phycisphaerae	WD2101_soil_group	unclassified	unclassified	unclassified	951	0.000458063139500215
OTU00228	Bacteria	Chloroflexi	KD4-96	unclassified	unclassified	unclassified	unclassified	639	0.000307783749885003
OTU00229	Bacteria	Proteobacteria	Deltaproteobacteria	Myxococcales	Haliangiaceae	Haliangium	unclassified	807	0.000388703421216271
OTU00230	Bacteria	Acidobacteria	Holophagae	Subgroup_7	unclassified	unclassified	unclassified	1246	0.00060015422904024
OTU00231	Bacteria	Caldiserica	Caldisericia	Caldisericales	08D2Z23	unclassified	unclassified	1570	0.000756213595179114
OTU00232	Bacteria	Nitrospirae	Nitrospira	Nitrospirales	0319-6A21	unclassified	unclassified	3179	0.00153121211406013
OTU00233	Bacteria	WD272	unclassified	unclassified	unclassified	unclassified	unclassified	1339	0.00064494904709862
OTU00234	Bacteria	Planctomycetes	Phycisphaerae	WD2101_soil_group	unclassified	unclassified	unclassified	2783	0.00134047288877928
OTU00235	Bacteria	Planctomycetes	Planctomycetacia	Planctomycetales	Planctomycetaceae	unclassified	unclassified	1428	0.00068781720631578
OTU00236	Bacteria	Firmicutes	Clostridia	Clostridiales	Peptostreptococcaceae	Romboutsia	unclassified	471	0.000226864078553734
OTU00237	Bacteria	Gemmatimonadetes	Gemmatimonadetes	Gemmatimonadales	Gemmatimonadaceae	unclassified	unclassified	540	0.000260098943564791
OTU00238	Bacteria	Planctomycetes	Planctomycetacia	Planctomycetales	Planctomycetaceae	Pir4_lineage	unclassified	953	0.000459026468920825
OTU00239	Bacteria	Acidobacteria	Holophagae	Subgroup_7	unclassified	unclassified	unclassified	332	0.000159912683821316
OTU00240	Bacteria	Planctomycetes	Phycisphaerae	WD2101_soil_group	unclassified	unclassified	unclassified	2224	0.00107122231571869
OTU00241	Bacteria	Verrucomicrobia	Spartobacteria	Chthoniobacterales	DA101_soil_group	unclassified	unclassified	3838	0.00184862915815124
OTU00242	Bacteria	Verrucomicrobia	OPB35_soil_group	unclassified	unclassified	unclassified	unclassified	1570	0.000756213595179114
OTU00243	Bacteria	Actinobacteria	Actinobacteria	Frankiales	Acidothermaceae	Acidothermus	unclassified	4376	0.00210776477229542
OTU00244	Bacteria	Nitrospirae	Nitrospira	Nitrospirales	Nitrospiraceae	Nitrospira	unclassified	2479	0.00119404681684651
OTU00245	Bacteria	Proteobacteria	Betaproteobacteria	TRA3-20	unclassified	unclassified	unclassified	1995	0.000960921097058811
OTU00246	Bacteria	Proteobacteria	Betaproteobacteria	Burkholderiales	Comamonadaceae	unclassified	unclassified	3936	0.00189583229976114
OTU00247	Bacteria	Actinobacteria	Acidimicrobiia	Acidimicrobiales	unclassified	unclassified	unclassified	1245	0.000599672564329935
OTU00248	Bacteria	Acidobacteria	Acidobacteria	Subgroup_4	unclassified	Blastocatella	unclassified	899	0.000433016574564346
OTU00249	Bacteria	Proteobacteria	Betaproteobacteria	SC-I-84	unclassified	unclassified	unclassified	1203	0.000579442646497117
OTU00250	Bacteria	Acidobacteria	Acidobacteria	Acidobacteriales	Acidobacteriaceae_(Subgroup_1)	unclassified	unclassified	952	0.00045854480421052
OTU00251	Bacteria	Actinobacteria	Thermoleophilia	Solirubrobacterales	480-2	unclassified	unclassified	1865	0.000898304684719139
OTU00252	Bacteria	Verrucomicrobia	Spartobacteria	Chthoniobacterales	Xiphinematobacteraceae	Candidatus_Xiphinematobacter	unclassified	442	0.000212895801954884
OTU00253	Bacteria	Actinobacteria	Acidimicrobiia	Acidimicrobiales	unclassified	unclassified	unclassified	1089	0.000524532869522328
OTU00254	Bacteria	Proteobacteria	Alphaproteobacteria	Rhizobiales	Hyphomicrobiaceae	Rhodomicrobium	unclassified	1109	0.000534166163728432
OTU00255	Bacteria	Acidobacteria	Acidobacteria	Acidobacteriales	Acidobacteriaceae_(Subgroup_1)	Acidobacterium	unclassified	794	0.000382441779982304
OTU00256	Bacteria	Armatimonadetes	unclassified	unclassified	unclassified	unclassified	unclassified	734	0.000353541897363994
OTU00257	Bacteria	Planctomycetes	Phycisphaerae	WD2101_soil_group	unclassified	unclassified	unclassified	831	0.000400263374263595
OTU00258	Bacteria	Nitrospirae	Nitrospira	Nitrospirales	Nitrospiraceae	Nitrospira	unclassified	1926	0.000927686232047754
OTU00259	Bacteria	Cyanobacteria	Cyanobacteria	SubsectionIII	FamilyI	Microcoleus	unclassified	457	0.000220120772609462
OTU00260	Bacteria	Planctomycetes	Planctomycetacia	Planctomycetales	Planctomycetaceae	Isosphaera	unclassified	1847	0.000889634719933646
OTU00261	Bacteria	Actinobacteria	Thermoleophilia	Gaiellales	Gaiellaceae	Gaiella	unclassified	717	0.000345353597288806
OTU00262	Bacteria	Proteobacteria	Betaproteobacteria	Burkholderiales	Comamonadaceae	Variovorax	unclassified	1633	0.00078655847192834
OTU00263	Bacteria	Planctomycetes	Planctomycetacia	Planctomycetales	Planctomycetaceae	Zavarzinella	unclassified	925	0.000445539857032281
OTU00265	Bacteria	Proteobacteria	Deltaproteobacteria	GR-WP33-30	unclassified	unclassified	unclassified	2043	0.000984041003153459
OTU00266	Bacteria	Verrucomicrobia	Spartobacteria	Chthoniobacterales	DA101_soil_group	unclassified	unclassified	682	0.000328495332428125
OTU00267	Bacteria	Proteobacteria	Alphaproteobacteria	Caulobacterales	Caulobacteraceae	Caulobacter	Caulobacter_henricii	1014	0.000488408016249441
OTU00268	Bacteria	Actinobacteria	Actinobacteria	Kineosporiales	Kineosporiaceae	Kineosporia	unclassified	1346	0.000648320700070757
OTU00269	Bacteria	Bacteroidetes	Sphingobacteriia	Sphingobacteriales	Sphingobacteriaceae	Mucilaginibacter	unclassified	1436	0.000691670523998222
OTU00270	Bacteria	Proteobacteria	Alphaproteobacteria	Rhizobiales	KF-JG30-B3	unclassified	unclassified	2398	0.00115503197531179
OTU00271	Bacteria	Verrucomicrobia	S-BQ2-57_soil_group	unclassified	unclassified	unclassified	unclassified	787	0.000379070127010167
OTU00272	Bacteria	Acidobacteria	Acidobacteria	Subgroup_3	SJA-149	unclassified	unclassified	637	0.000306820420464392
OTU00273	Bacteria	Proteobacteria	Alphaproteobacteria	Rhodospirillales	I-10	unclassified	unclassified	563	0.00027117723190181
OTU00274	Bacteria	Proteobacteria	Deltaproteobacteria	Desulfobacterales	Nitrospinaceae	unclassified	unclassified	843	0.000406043350787257
OTU00275	Bacteria	Chloroflexi	Anaerolineae	Anaerolineales	Anaerolineaceae	unclassified	unclassified	466	0.000224455755002208
OTU00276	Bacteria	Planctomycetes	Planctomycetacia	Planctomycetales	Planctomycetaceae	Pir4_lineage	unclassified	1172	0.000564511040477657
OTU00277	Bacteria	Planctomycetes	Planctomycetacia	Planctomycetales	Planctomycetaceae	Gemmata	unclassified	1737	0.000836651601800077
OTU00278	Bacteria	Proteobacteria	Alphaproteobacteria	Caulobacterales	Caulobacteraceae	Brevundimonas	Brevundimonas_subvibrioides	802	0.000386295097664745
OTU00279	Bacteria	Proteobacteria	Gammaproteobacteria	Xanthomonadales	Xanthomonadales_Incertae_Sedis	Acidibacter	unclassified	1746	0.000840986584192824
OTU00280	Bacteria	Acidobacteria	Acidobacteria	Subgroup_17	unclassified	unclassified	unclassified	565	0.00027214056132242
OTU00281	Bacteria	Chloroflexi	Anaerolineae	Anaerolineales	Anaerolineaceae	unclassified	unclassified	454	0.000218675778478546
OTU00282	Bacteria	Proteobacteria	Gammaproteobacteria	Xanthomonadales	Xanthomonadaceae	Lysobacter	unclassified	389	0.00018736757230871
OTU00283	Bacteria	Planctomycetes	Planctomycetacia	Planctomycetales	Planctomycetaceae	unclassified	unclassified	2028	0.000976816032498881
OTU00284	Bacteria	Proteobacteria	Betaproteobacteria	Nitrosomonadales	Nitrosomonadaceae	unclassified	unclassified	1202	0.000578960981786812
OTU00285	Bacteria	Acidobacteria	Acidobacteria	Subgroup_4	11-24	unclassified	unclassified	1335	0.0006430223882574
OTU00286	Bacteria	Planctomycetes	Phycisphaerae	WD2101_soil_group	unclassified	unclassified	unclassified	621	0.00029911378509951
OTU00287	Bacteria	Proteobacteria	Alphaproteobacteria	Rhizobiales	Beijerinckiaceae	unclassified	unclassified	2006	0.000966219408872168
OTU00288	Bacteria	Proteobacteria	Gammaproteobacteria	Xanthomonadales	Xanthomonadales_Incertae_Sedis	Steroidobacter	unclassified	1120	0.000539464475541788
OTU00290	Bacteria	Proteobacteria	Alphaproteobacteria	Rhizobiales	Methylobacteriaceae	unclassified	unclassified	748	0.000360285203308266
OTU00291	Bacteria	Proteobacteria	Deltaproteobacteria	Myxococcales	BIrii41	unclassified	unclassified	506	0.000243722343414415
OTU00292	Bacteria	Actinobacteria	Actinobacteria	Corynebacteriales	Nocardiaceae	Rhodococcus	Rhodococcus_erythropolis	387	0.0001864042428881
OTU00293	Bacteria	Parcubacteria	unclassified	unclassified	unclassified	unclassified	unclassified	1111	0.000535129493149042
OTU00294	Bacteria	Chloroflexi	Ktedonobacteria	Ktedonobacterales	HSB_OF53-F07	unclassified	unclassified	505	0.00024324067870411
OTU00295	Bacteria	Acidobacteria	Acidobacteria	Subgroup_4	unclassified	Blastocatella	unclassified	369	0.000177734278102607
OTU00296	Bacteria	Acidobacteria	Acidobacteria	Subgroup_4	11-24	unclassified	unclassified	856	0.000412304992021224
OTU00297	Bacteria	WD272	unclassified	unclassified	unclassified	unclassified	unclassified	1239	0.000596782576068104
OTU00298	Bacteria	Acidobacteria	Acidobacteria	Subgroup_6	unclassified	unclassified	unclassified	1656	0.000797636760265359
OTU00299	Bacteria	Chloroflexi	Anaerolineae	Anaerolineales	Anaerolineaceae	unclassified	unclassified	1699	0.000818348342808481
OTU00301	Bacteria	Acidobacteria	Acidobacteria	Subgroup_3	unclassified	Candidatus_Solibacter	unclassified	938	0.000451801498266248
OTU00302	Bacteria	Acidobacteria	Acidobacteria	Subgroup_4	RB41	unclassified	unclassified	1924	0.000926722902627144
OTU00303	Bacteria	Verrucomicrobia	Spartobacteria	Chthoniobacterales	Xiphinematobacteraceae	Candidatus_Xiphinematobacter	unclassified	1385	0.000667105623772658
OTU00304	Bacteria	Proteobacteria	Gammaproteobacteria	Xanthomonadales	unclassified	unclassified	unclassified	1693	0.00081545835454665
OTU00305	Bacteria	Planctomycetes	Planctomycetacia	Planctomycetales	Planctomycetaceae	unclassified	unclassified	1751	0.00084339490774435
OTU00306	Bacteria	Planctomycetes	Planctomycetacia	Planctomycetales	Planctomycetaceae	Blastopirellula	unclassified	339	0.000163284336793452
OTU00307	Bacteria	Planctomycetes	Phycisphaerae	Phycisphaerales	Phycisphaeraceae	AKYG587	unclassified	1329	0.000640132399995569
OTU00308	Bacteria	Proteobacteria	Alphaproteobacteria	Rhodobacterales	Rhodobacteraceae	Amaricoccus	unclassified	684	0.000329458661848735
OTU00309	Bacteria	Chloroflexi	Ktedonobacteria	Ktedonobacterales	unclassified	unclassified	unclassified	624	0.000300558779230425
OTU00310	Bacteria	Chloroflexi	Ktedonobacteria	Ktedonobacterales	Ktedonobacteraceae	unclassified	unclassified	578	0.000278402202556387
OTU00311	Bacteria	Chloroflexi	Ktedonobacteria	Ktedonobacterales	Ktedonobacteraceae	Ktedonobacter	unclassified	1028	0.000495151322193713
OTU00312	Bacteria	Chloroflexi	Ktedonobacteria	Ktedonobacterales	HSB_OF53-F07	unclassified	unclassified	920	0.000443131533480755
OTU00313	Bacteria	Chloroflexi	Ktedonobacteria	Ktedonobacterales	1959-1	unclassified	unclassified	837	0.000403153362525426
OTU00314	Bacteria	Actinobacteria	Thermoleophilia	Gaiellales	unclassified	unclassified	unclassified	491	0.000236497372759838
OTU00315	Bacteria	Chloroflexi	Ktedonobacteria	Ktedonobacterales	Thermosporotrichaceae	unclassified	unclassified	513	0.000247093996386551
OTU00317	Bacteria	Proteobacteria	Alphaproteobacteria	Sphingomonadales	Sphingomonadaceae	Sphingomonas	Sphingomonas_sp._PAMC26560	521	0.000250947314068993
OTU00318	Bacteria	Acidobacteria	Acidobacteria	Acidobacteriales	Acidobacteriaceae_(Subgroup_1)	unclassified	unclassified	5395	0.00259858111209638
OTU00319	Bacteria	Actinobacteria	Thermoleophilia	Gaiellales	unclassified	unclassified	unclassified	461	0.000222047431450683
OTU00320	Bacteria	Acidobacteria	Acidobacteria	Subgroup_4	11-24	unclassified	unclassified	1421	0.000684445553343644
OTU00321	Bacteria	Proteobacteria	Betaproteobacteria	Burkholderiales	Oxalobacteraceae	Collimonas	Collimonas_fungivorans	721	0.000347280256130026
OTU00322	Bacteria	Verrucomicrobia	Spartobacteria	Chthoniobacterales	Chthoniobacteraceae	Chthoniobacter	unclassified	512	0.000246612331676246
OTU00323	Bacteria	Chloroflexi	Anaerolineae	Anaerolineales	Anaerolineaceae	unclassified	unclassified	815	0.000392556738898712
OTU00324	Bacteria	Verrucomicrobia	Spartobacteria	Chthoniobacterales	DA101_soil_group	unclassified	unclassified	4441	0.00213907297846525
OTU00325	Bacteria	Verrucomicrobia	OPB35_soil_group	unclassified	unclassified	unclassified	unclassified	1571	0.000756695259889419
OTU00326	Bacteria	Chloroflexi	Ktedonobacteria	Ktedonobacterales	Ktedonobacteraceae	unclassified	unclassified	1084	0.000522124545970802
OTU00327	Bacteria	Actinobacteria	Actinobacteria	Frankiales	Sporichthyaceae	unclassified	unclassified	981	0.00047251308080937
OTU00328	Bacteria	Acidobacteria	Holophagae	Subgroup_7	unclassified	unclassified	unclassified	940	0.000452764827686858
OTU00329	Bacteria	Nitrospirae	Nitrospira	Nitrospirales	0319-6A21	unclassified	unclassified	445	0.0002143407960858
OTU00330	Bacteria	Chloroflexi	KD4-96	unclassified	unclassified	unclassified	unclassified	1155	0.000556322740402469
OTU00332	Bacteria	Chloroflexi	KD4-96	unclassified	unclassified	unclassified	unclassified	1955	0.000941654508646604
OTU00333	Bacteria	Chloroflexi	Ktedonobacteria	Ktedonobacterales	HSB_OF53-F07	unclassified	unclassified	517	0.000249020655227772
OTU00334	Bacteria	Acidobacteria	Acidobacteria	Subgroup_3	unclassified	Bryobacter	unclassified	676	0.000325605344166294
OTU00335	Bacteria	Planctomycetes	Planctomycetacia	Planctomycetales	Planctomycetaceae	unclassified	unclassified	875	0.000421456621517022
OTU00336	Bacteria	Actinobacteria	Acidimicrobiia	Acidimicrobiales	unclassified	unclassified	unclassified	589	0.000283700514369744
OTU00337	Bacteria	Proteobacteria	Alphaproteobacteria	Caulobacterales	Hyphomonadaceae	Hirschia	unclassified	1639	0.000789448460190171
OTU00338	Bacteria	Gemmatimonadetes	Gemmatimonadetes	Gemmatimonadales	Gemmatimonadaceae	Gemmatimonas	unclassified	1512	0.000728277041981414
OTU00339	Bacteria	Cyanobacteria	Cyanobacteria	SubsectionIV	FamilyI	Nostoc	unclassified	1157	0.00055728606982308
OTU00340	Bacteria	Proteobacteria	Alphaproteobacteria	Rhodospirillales	DA111	unclassified	unclassified	619	0.000298150455678899
OTU00341	Bacteria	Actinobacteria	Acidimicrobiia	Acidimicrobiales	unclassified	unclassified	unclassified	593	0.000285627173210965
OTU00342	Bacteria	Firmicutes	Bacilli	Bacillales	Planococcaceae	Sporosarcina	unclassified	1903	0.000916607943710735
OTU00343	Bacteria	Chloroflexi	Ktedonobacteria	Thermogemmatisporales	1921-2	unclassified	unclassified	816	0.000393038403609017
OTU00344	Bacteria	Actinobacteria	Actinobacteria	Streptosporangiales	Streptosporangiaceae	Streptosporangium	Streptosporangium_vulgare	286	0.000137756107147278
OTU00345	Bacteria	Nitrospirae	Nitrospira	Nitrospirales	0319-6A21	unclassified	unclassified	724	0.000348725250260942
OTU00346	Bacteria	Planctomycetes	Planctomycetacia	Planctomycetales	Planctomycetaceae	unclassified	unclassified	3081	0.00148400897245022
OTU00347	Bacteria	Actinobacteria	Acidimicrobiia	Acidimicrobiales	unclassified	unclassified	unclassified	774	0.0003728084857762
OTU00348	Bacteria	Acidobacteria	Acidobacteria	Subgroup_4	RB41	unclassified	unclassified	1539	0.000741281989159654
OTU00349	Bacteria	Nitrospirae	Nitrospira	Nitrospirales	0319-6A21	unclassified	unclassified	796	0.000383405109402914
OTU00350	Bacteria	Actinobacteria	Actinobacteria	Corynebacteriales	Mycobacteriaceae	Mycobacterium	Mycobacterium_cookii	850	0.000409415003759393
OTU00351	Bacteria	Acidobacteria	Acidobacteria	Subgroup_2	unclassified	unclassified	unclassified	814	0.000392075074188407
OTU00352	Bacteria	Acidobacteria	Acidobacteria	Acidobacteriales	Acidobacteriaceae_(Subgroup_1)	Edaphobacter	unclassified	1476	0.000710937112410428
OTU00353	Bacteria	Planctomycetes	Phycisphaerae	WD2101_soil_group	unclassified	unclassified	unclassified	1624	0.000782223489535593
OTU00355	Bacteria	Acidobacteria	Holophagae	Subgroup_7	unclassified	unclassified	unclassified	956	0.000460471463051741
OTU00356	Bacteria	Actinobacteria	Actinobacteria	Micromonosporales	Micromonosporaceae	Rhizocola	unclassified	481	0.000231680725656786
OTU00358	Bacteria	Chloroflexi	Anaerolineae	Anaerolineales	Anaerolineaceae	unclassified	unclassified	470	0.000226382413843429
OTU00360	Bacteria	WD272	unclassified	unclassified	unclassified	unclassified	unclassified	351	0.000169064313317114
OTU00361	Bacteria	Planctomycetes	Planctomycetacia	Planctomycetales	Planctomycetaceae	unclassified	unclassified	2007	0.000966701073582473
OTU00362	Bacteria	Verrucomicrobia	Spartobacteria	Chthoniobacterales	DA101_soil_group	unclassified	unclassified	5045	0.00242999846348957
OTU00363	Bacteria	WD272	unclassified	unclassified	unclassified	unclassified	unclassified	1244	0.000599190899619629
OTU00364	Bacteria	Actinobacteria	Actinobacteria	Micrococcales	Cellulomonadaceae	Cellulomonas	unclassified	426	0.000205189166590002
OTU00365	Bacteria	Actinobacteria	Actinobacteria	Propionibacteriales	Nocardioidaceae	Nocardioides	unclassified	241	0.000116081195183546
OTU00366	Bacteria	Chloroflexi	Ktedonobacteria	Ktedonobacterales	Ktedonobacteraceae	unclassified	unclassified	507	0.00024420400812472
OTU00367	Bacteria	Verrucomicrobia	Spartobacteria	Chthoniobacterales	Chthoniobacteraceae	Chthoniobacter	unclassified	870	0.000419048297965496
OTU00368	Bacteria	Proteobacteria	Betaproteobacteria	unclassified	unclassified	unclassified	unclassified	238	0.00011463620105263
OTU00369	Bacteria	Proteobacteria	Gammaproteobacteria	Pseudomonadales	Moraxellaceae	Alkanindiges	unclassified	719	0.000346316926709416
OTU00370	Bacteria	Planctomycetes	Phycisphaerae	WD2101_soil_group	unclassified	unclassified	unclassified	259	0.000124751159969039
OTU00371	Bacteria	WD272	unclassified	unclassified	unclassified	unclassified	unclassified	929	0.000447466515873501
OTU00372	Bacteria	Verrucomicrobia	Spartobacteria	Chthoniobacterales	DA101_soil_group	unclassified	unclassified	959	0.000461916457182656
OTU00373	Bacteria	Actinobacteria	Actinobacteria	Micromonosporales	Micromonosporaceae	Dactylosporangium	unclassified	961	0.000462879786603267
OTU00374	Bacteria	Proteobacteria	Alphaproteobacteria	Rhizobiales	Hyphomicrobiaceae	Rhodoplanes	unclassified	5163	0.00248683489930558
OTU00375	Bacteria	Chloroflexi	S085	unclassified	unclassified	unclassified	unclassified	734	0.000353541897363994
OTU00376	Bacteria	Bacteroidetes	Sphingobacteriia	Sphingobacteriales	Chitinophagaceae	unclassified	unclassified	507	0.00024420400812472
OTU00377	Bacteria	Proteobacteria	Betaproteobacteria	SC-I-84	unclassified	unclassified	unclassified	421	0.000202780843038476
OTU00378	Bacteria	Proteobacteria	Alphaproteobacteria	Rhizobiales	Bradyrhizobiaceae	Bosea	unclassified	371	0.000178697607523217
OTU00379	Bacteria	Chloroflexi	Anaerolineae	Anaerolineales	Anaerolineaceae	unclassified	unclassified	326	0.000157022695559485
OTU00380	Bacteria	Bacteroidetes	Cytophagia	Cytophagales	Cytophagaceae	unclassified	unclassified	503	0.0002422773492835
OTU00381	Bacteria	Chloroflexi	Ktedonobacteria	JG30-KF-AS9	unclassified	unclassified	unclassified	359	0.000172917630999555
OTU00382	Bacteria	Verrucomicrobia	Spartobacteria	Chthoniobacterales	DA101_soil_group	unclassified	unclassified	884	0.000425791603909769
OTU00383	Bacteria	Parcubacteria	unclassified	unclassified	unclassified	unclassified	unclassified	744	0.000358358544467045
OTU00384	Bacteria	Planctomycetes	Planctomycetacia	Planctomycetales	Planctomycetaceae	Singulisphaera	unclassified	350	0.000168582648606809
OTU00385	Bacteria	Proteobacteria	Gammaproteobacteria	Pseudomonadales	Pseudomonadaceae	Pseudomonas	Pseudomonas_graminis	495	0.000238424031601058
OTU00386	Bacteria	Proteobacteria	Alphaproteobacteria	Rhizobiales	1174-901-12	unclassified	unclassified	457	0.000220120772609462
OTU00387	Bacteria	Planctomycetes	Planctomycetacia	Planctomycetales	Planctomycetaceae	unclassified	unclassified	562	0.000270695567191505
OTU00388	Bacteria	Planctomycetes	Planctomycetacia	Planctomycetales	Planctomycetaceae	unclassified	unclassified	1727	0.000831834954697026
OTU00389	Bacteria	Proteobacteria	Gammaproteobacteria	Xanthomonadales	Xanthomonadales_Incertae_Sedis	unclassified	unclassified	368	0.000177252613392302
OTU00390	Bacteria	Acidobacteria	Acidobacteria	Subgroup_4	RB41	unclassified	unclassified	1369	0.000659398988407775
OTU00391	Bacteria	Planctomycetes	Phycisphaerae	WD2101_soil_group	unclassified	unclassified	unclassified	696	0.000335238638372397
OTU00392	Bacteria	Planctomycetes	Planctomycetacia	Planctomycetales	Planctomycetaceae	unclassified	unclassified	856	0.000412304992021224
OTU00393	Bacteria	Verrucomicrobia	OPB35_soil_group	unclassified	unclassified	unclassified	unclassified	257	0.000123787830548428
OTU00394	Bacteria	Planctomycetes	Planctomycetacia	Planctomycetales	Planctomycetaceae	Pir4_lineage	unclassified	781	0.000376180138748336
OTU00395	Bacteria	Chloroflexi	Anaerolineae	Anaerolineales	Anaerolineaceae	unclassified	unclassified	449	0.000216267454927021
OTU00396	Bacteria	Actinobacteria	Thermoleophilia	Solirubrobacterales	TM146	unclassified	unclassified	1714	0.000825573313463058
OTU00397	Bacteria	Verrucomicrobia	Verrucomicrobia_Incertae_Sedis	unclassified	unclassified	Candidatus_Methylacidiphilum	unclassified	2288	0.00110204885717823
OTU00398	Bacteria	Proteobacteria	Alphaproteobacteria	Caulobacterales	Caulobacteraceae	unclassified	unclassified	911	0.000438796551088008
OTU00399	Bacteria	Actinobacteria	Acidimicrobiia	Acidimicrobiales	unclassified	unclassified	unclassified	1022	0.000492261333931882
OTU00400	Bacteria	Proteobacteria	Alphaproteobacteria	Rhodospirillales	Rhodospirillaceae	Defluviicoccus	unclassified	783	0.000377143468168947
OTU00401	Bacteria	Acidobacteria	Acidobacteria	Subgroup_2	unclassified	unclassified	unclassified	822	0.000395928391870848
OTU00402	Bacteria	Planctomycetes	Phycisphaerae	CCM11a	unclassified	unclassified	unclassified	407	0.000196037537094204
OTU00403	Bacteria	Proteobacteria	Gammaproteobacteria	Xanthomonadales	unclassified	unclassified	unclassified	604	0.000290925485024322
OTU00404	Bacteria	Planctomycetes	OM190	unclassified	unclassified	unclassified	unclassified	605	0.000291407149734627
OTU00405	Bacteria	Chloroflexi	Anaerolineae	Anaerolineales	Anaerolineaceae	unclassified	unclassified	1817	0.000875184778624491
OTU00406	Bacteria	Chloroflexi	S085	unclassified	unclassified	unclassified	unclassified	1211	0.000583295964179559
OTU00407	Bacteria	Proteobacteria	Alphaproteobacteria	Rhizobiales	Hyphomicrobiaceae	Devosia	unclassified	1730	0.000833279948827941
OTU00408	Bacteria	Actinobacteria	Actinobacteria	Frankiales	Acidothermaceae	Acidothermus	unclassified	1119	0.000538982810831483
OTU00409	Bacteria	Proteobacteria	Deltaproteobacteria	Myxococcales	Polyangiaceae	Sorangium	unclassified	621	0.00029911378509951
OTU00410	Bacteria	Chloroflexi	Ktedonobacteria	Ktedonobacterales	JG30a-KF-32	unclassified	unclassified	1033	0.000497559645745239
OTU00411	Bacteria	Chloroflexi	Ktedonobacteria	Ktedonobacterales	unclassified	unclassified	unclassified	455	0.000219157443188852
OTU00412	Bacteria	Proteobacteria	Betaproteobacteria	Nitrosomonadales	Nitrosomonadaceae	unclassified	unclassified	454	0.000218675778478546
OTU00413	Bacteria	Actinobacteria	Thermoleophilia	Gaiellales	unclassified	unclassified	unclassified	609	0.000293333808575848
OTU00414	Bacteria	Chloroflexi	S085	unclassified	unclassified	unclassified	unclassified	1407	0.000677702247399372
OTU00415	Bacteria	Actinobacteria	MB-A2-108	unclassified	unclassified	unclassified	unclassified	571	0.000275030549584251
OTU00416	Bacteria	Acidobacteria	Acidobacteria	Subgroup_3	unclassified	Bryobacter	unclassified	952	0.00045854480421052
OTU00417	Bacteria	Actinobacteria	Thermoleophilia	Gaiellales	unclassified	unclassified	unclassified	506	0.000243722343414415
OTU00418	Bacteria	Verrucomicrobia	OPB35_soil_group	unclassified	unclassified	unclassified	unclassified	363	0.000174844289840776
OTU00419	Bacteria	Planctomycetes	OM190	unclassified	unclassified	unclassified	unclassified	263	0.000126677818810259
OTU00420	Bacteria	Verrucomicrobia	OPB35_soil_group	unclassified	unclassified	unclassified	unclassified	579	0.000278883867266692
OTU00421	Bacteria	Actinobacteria	Acidimicrobiia	Acidimicrobiales	unclassified	unclassified	unclassified	653	0.000314527055829275
OTU00422	Bacteria	Acidobacteria	Acidobacteria	Subgroup_2	unclassified	unclassified	unclassified	214	0.000103076248005306
OTU00423	Bacteria	Actinobacteria	Actinobacteria	Frankiales	Frankiaceae	Jatrophihabitans	unclassified	583	0.000280810526107913
OTU00424	Bacteria	Actinobacteria	Thermoleophilia	Gaiellales	Gaiellaceae	Gaiella	unclassified	1048	0.000504784616399816
OTU00425	Bacteria	Planctomycetes	Phycisphaerae	WD2101_soil_group	unclassified	unclassified	unclassified	889	0.000428199927461295
OTU00426	Bacteria	Acidobacteria	Acidobacteria	Subgroup_17	unclassified	unclassified	unclassified	366	0.000176289283971692
OTU00427	Bacteria	Bacteroidetes	Sphingobacteriia	Sphingobacteriales	Chitinophagaceae	unclassified	unclassified	1686	0.000812086701574514
OTU00428	Bacteria	Actinobacteria	MB-A2-108	unclassified	unclassified	unclassified	unclassified	388	0.000186885907598405
OTU00429	Bacteria	Acidobacteria	Acidobacteria	Subgroup_6	unclassified	unclassified	unclassified	462	0.000222529096160988
OTU00430	Bacteria	Verrucomicrobia	OPB35_soil_group	unclassified	unclassified	unclassified	unclassified	544	0.000262025602406012
OTU00431	Bacteria	Chloroflexi	Anaerolineae	Anaerolineales	Anaerolineaceae	unclassified	wastewater_metagenome	1486	0.00071575375951348
OTU00432	Bacteria	Verrucomicrobia	Opitutae	Opitutales	Opitutaceae	Opitutus	unclassified	1341	0.000645912376519231
OTU00433	Bacteria	Actinobacteria	Actinobacteria	Pseudonocardiales	Pseudonocardiaceae	Pseudonocardia	unclassified	550	0.000264915590667843
OTU00434	Bacteria	Actinobacteria	Actinobacteria	Micrococcales	Intrasporangiaceae	Oryzihumus	unclassified	1172	0.000564511040477657
OTU00435	Bacteria	Actinobacteria	Actinobacteria	Frankiales	Geodermatophilaceae	Blastococcus	unclassified	1113	0.000536092822569652
OTU00436	Bacteria	Actinobacteria	Nitriliruptoria	Euzebyales	Euzebyaceae	Euzebya	unclassified	263	0.000126677818810259
OTU00437	Bacteria	Proteobacteria	Deltaproteobacteria	Myxococcales	unclassified	unclassified	unclassified	418	0.00020133584890756
OTU00438	Bacteria	Verrucomicrobia	Spartobacteria	Chthoniobacterales	FukuN18_freshwater_group	unclassified	unclassified	231	0.000111264548080494
OTU00439	Bacteria	Proteobacteria	Alphaproteobacteria	Rhodospirillales	Rhodospirillales_Incertae_Sedis	Candidatus_Alysiosphaera	unclassified	870	0.000419048297965496
OTU00440	Bacteria	Proteobacteria	Alphaproteobacteria	Caulobacterales	Hyphomonadaceae	Woodsholea	unclassified	380	0.000183032589915964
OTU00441	Bacteria	Proteobacteria	Alphaproteobacteria	Rhodospirillales	Acetobacteraceae	Belnapia	unclassified	469	0.000225900749133124
OTU00442	Bacteria	Chloroflexi	Anaerolineae	Anaerolineales	Anaerolineaceae	unclassified	unclassified	663	0.000319343702932327
OTU00443	Bacteria	Planctomycetes	Planctomycetacia	Planctomycetales	Planctomycetaceae	Planctomyces	unclassified	333	0.000160394348531621
OTU00444	Bacteria	Acidobacteria	Holophagae	Subgroup_7	unclassified	unclassified	unclassified	397	0.000191220889991152
OTU00445	Bacteria	Planctomycetes	Phycisphaerae	WD2101_soil_group	unclassified	unclassified	unclassified	1048	0.000504784616399816
OTU00446	Bacteria	Actinobacteria	Thermoleophilia	Solirubrobacterales	Solirubrobacteraceae	Solirubrobacter	unclassified	1215	0.00058522262302078
OTU00447	Bacteria	Proteobacteria	Gammaproteobacteria	Xanthomonadales	unclassified	unclassified	unclassified	1059	0.000510082928213173
OTU00448	Bacteria	Actinobacteria	Thermoleophilia	Gaiellales	unclassified	unclassified	unclassified	673	0.000324160350035378
OTU00449	Bacteria	Cyanobacteria	Cyanobacteria	SubsectionIII	FamilyI	Crinalium	Chlorogloea_microcystoides_SAG_10.99	270	0.000130049471782395
OTU00450	Bacteria	Bacteroidetes	Flavobacteriia	Flavobacteriales	Flavobacteriaceae	Flavobacterium	Antarctic_bacterium_R-7579	375	0.000180624266364438
OTU00451	Bacteria	Acidobacteria	Acidobacteria	Subgroup_6	unclassified	unclassified	unclassified	1538	0.000740800324449349
OTU00452	Bacteria	Acidobacteria	Acidobacteria	Subgroup_3	unclassified	Candidatus_Solibacter	unclassified	1268	0.000610750852666953
OTU00453	Bacteria	Proteobacteria	Alphaproteobacteria	Sphingomonadales	Sphingomonadaceae	Polymorphobacter	unclassified	783	0.000377143468168947
OTU00454	Bacteria	Acidobacteria	Acidobacteria	Subgroup_4	RB41	unclassified	unclassified	1020	0.000491298004511272
OTU00455	Bacteria	Planctomycetes	Planctomycetacia	Planctomycetales	Planctomycetaceae	Pirellula	unclassified	940	0.000452764827686858
OTU00456	Bacteria	Actinobacteria	Actinobacteria	Propionibacteriales	Nocardioidaceae	Kribbella	Kribbella_catacumbae	325	0.00015654103084918
OTU00457	Bacteria	Actinobacteria	Acidimicrobiia	Acidimicrobiales	Acidimicrobiaceae	CL500-29_marine_group	unclassified	732	0.000352578567943383
OTU00458	Bacteria	Armatimonadetes	unclassified	unclassified	unclassified	unclassified	unclassified	434	0.000209042484272443
OTU00459	Bacteria	Verrucomicrobia	Spartobacteria	Chthoniobacterales	unclassified	unclassified	unclassified	227	0.000109337889239273
OTU00460	Bacteria	Verrucomicrobia	Spartobacteria	Chthoniobacterales	Chthoniobacteraceae	Chthoniobacter	unclassified	1016	0.000489371345670051
OTU00461	Bacteria	Chloroflexi	JG37-AG-4	unclassified	unclassified	unclassified	unclassified	1073	0.000516826234157446
OTU00462	Bacteria	Planctomycetes	Planctomycetacia	Planctomycetales	Planctomycetaceae	unclassified	unclassified	263	0.000126677818810259
OTU00463	Bacteria	Acidobacteria	Acidobacteria	Subgroup_3	unclassified	Candidatus_Solibacter	unclassified	628	0.000302485438071646
OTU00464	Bacteria	Parcubacteria	unclassified	unclassified	unclassified	unclassified	unclassified	263	0.000126677818810259
OTU00465	Bacteria	Chloroflexi	KD4-96	unclassified	unclassified	unclassified	unclassified	440	0.000211932472534274
OTU00466	Bacteria	Proteobacteria	Betaproteobacteria	Nitrosomonadales	Nitrosomonadaceae	unclassified	unclassified	1132	0.000545244452065451
OTU00467	Bacteria	Planctomycetes	Planctomycetacia	Planctomycetales	Planctomycetaceae	Pir4_lineage	unclassified	783	0.000377143468168947
OTU00468	Bacteria	Proteobacteria	Alphaproteobacteria	Rhodospirillales	Acetobacteraceae	unclassified	unclassified	1473	0.000709492118279513
OTU00469	Bacteria	Verrucomicrobia	OPB35_soil_group	unclassified	unclassified	unclassified	unclassified	1207	0.000581369305338338
OTU00470	Bacteria	Proteobacteria	Betaproteobacteria	B1-7BS	unclassified	unclassified	unclassified	847	0.000407970009628478
OTU00471	Bacteria	Planctomycetes	Planctomycetacia	Planctomycetales	Planctomycetaceae	unclassified	unclassified	733	0.000353060232653688
OTU00472	Bacteria	Planctomycetes	Planctomycetacia	Planctomycetales	Planctomycetaceae	unclassified	unclassified	1099	0.00052934951662538
OTU00473	Bacteria	Acidobacteria	Acidobacteria	Subgroup_6	unclassified	unclassified	unclassified	1904	0.00091708960842104
OTU00474	Bacteria	Chloroflexi	unclassified	unclassified	unclassified	unclassified	unclassified	343	0.000165210995634673
OTU00475	Bacteria	Proteobacteria	Gammaproteobacteria	Xanthomonadales	Xanthomonadaceae	Pseudofulvimonas	unclassified	472	0.000227345743264039
OTU00476	Bacteria	Actinobacteria	Thermoleophilia	Solirubrobacterales	TM146	unclassified	unclassified	545	0.000262507267116317
OTU00477	Bacteria	Bacteroidetes	Cytophagia	Cytophagales	Cytophagaceae	unclassified	unclassified	580	0.000279365531976998
OTU00478	Bacteria	Chloroflexi	Ktedonobacteria	Ktedonobacterales	Thermosporotrichaceae	unclassified	unclassified	1039	0.00050044963400707
OTU00479	Bacteria	Acidobacteria	Acidobacteria	Subgroup_4	unclassified	Blastocatella	unclassified	1602	0.00077162686590888
OTU00481	Bacteria	Chloroflexi	Ktedonobacteria	Ktedonobacterales	unclassified	unclassified	unclassified	290	0.000139682765988499
OTU00483	Bacteria	Chloroflexi	Anaerolineae	Anaerolineales	Anaerolineaceae	unclassified	unclassified	970	0.000467214768996013
OTU00484	Bacteria	Acidobacteria	Acidobacteria	Subgroup_6	unclassified	unclassified	unclassified	1058	0.000509601263502868
OTU00485	Bacteria	Chloroflexi	Ktedonobacteria	Thermogemmatisporales	1921-2	unclassified	unclassified	591	0.000284663843790354
OTU00486	Bacteria	Actinobacteria	Actinobacteria	Pseudonocardiales	Pseudonocardiaceae	Pseudonocardia	unclassified	221	0.000106447900977442
OTU00487	Bacteria	Proteobacteria	Alphaproteobacteria	Rhodospirillales	KCM-B-15	unclassified	unclassified	161	7.75480183591321e-05
OTU00488	Bacteria	Acidobacteria	Acidobacteria	Subgroup_3	unclassified	Candidatus_Solibacter	unclassified	589	0.000283700514369744
OTU00489	Bacteria	Parcubacteria	Parcubacteria_bacterium_SCGC_AAA011-A08	unclassified	unclassified	unclassified	unclassified	5302	0.002553786294038
OTU00490	Bacteria	Actinobacteria	Thermoleophilia	Solirubrobacterales	480-2	unclassified	unclassified	410	0.000197482531225119
OTU00491	Bacteria	Planctomycetes	Phycisphaerae	WD2101_soil_group	unclassified	unclassified	unclassified	518	0.000249502319938077
OTU00492	Bacteria	Planctomycetes	Planctomycetacia	Planctomycetales	Planctomycetaceae	Singulisphaera	unclassified	456	0.000219639107899157
OTU00493	Bacteria	Acidobacteria	Acidobacteria	Subgroup_12	unclassified	unclassified	unclassified	283	0.000136311113016363
OTU00494	Bacteria	Proteobacteria	Alphaproteobacteria	Rhodospirillales	MND8	unclassified	unclassified	255	0.000122824501127818
OTU00495	Bacteria	Planctomycetes	Planctomycetacia	Planctomycetales	Planctomycetaceae	Schlesneria	unclassified	553	0.000266360584798758
OTU00496	Bacteria	Proteobacteria	Betaproteobacteria	Nitrosomonadales	Nitrosomonadaceae	unclassified	unclassified	375	0.000180624266364438
OTU00497	Bacteria	Chloroflexi	TK10	unclassified	unclassified	unclassified	unclassified	465	0.000223974090291903
OTU00498	Bacteria	Chloroflexi	Ktedonobacteria	Ktedonobacterales	Ktedonobacteraceae	Ktedonobacter	unclassified	959	0.000461916457182656
OTU00499	Bacteria	Proteobacteria	Alphaproteobacteria	Rhodospirillales	AT-s3-44	unclassified	unclassified	202	9.7296271481644e-05
OTU00500	Bacteria	Proteobacteria	Betaproteobacteria	B1-7BS	unclassified	unclassified	unclassified	175	8.42913243034045e-05
OTU00501	Bacteria	Planctomycetes	Planctomycetacia	Planctomycetales	Planctomycetaceae	unclassified	unclassified	640	0.000308265414595308
OTU00502	Bacteria	Gemmatimonadetes	Gemmatimonadetes	Gemmatimonadales	Gemmatimonadaceae	unclassified	unclassified	645	0.000310673738146834
OTU00503	Bacteria	Proteobacteria	Betaproteobacteria	SC-I-84	unclassified	unclassified	unclassified	502	0.000241795684573194
OTU00504	Bacteria	Acidobacteria	Acidobacteria	Subgroup_6	unclassified	unclassified	unclassified	989	0.000476366398491811
OTU00505	Bacteria	Acidobacteria	Acidobacteria	Subgroup_4	RB41	unclassified	unclassified	690	0.000332348650110566
OTU00506	Bacteria	Verrucomicrobia	Spartobacteria	Chthoniobacterales	DA101_soil_group	unclassified	unclassified	582	0.000280328861397608
OTU00507	Bacteria	Acidobacteria	Acidobacteria	Subgroup_25	unclassified	unclassified	unclassified	289	0.000139201101278194
OTU00508	Bacteria	Actinobacteria	Actinobacteria	Frankiales	Acidothermaceae	Acidothermus	unclassified	755	0.000363656856280402
OTU00509	Bacteria	Planctomycetes	Phycisphaerae	WD2101_soil_group	unclassified	unclassified	unclassified	379	0.000182550925205659
OTU00510	Bacteria	Actinobacteria	Acidimicrobiia	Acidimicrobiales	unclassified	unclassified	unclassified	591	0.000284663843790354
OTU00511	Bacteria	Gemmatimonadetes	Gemmatimonadetes	Gemmatimonadales	Gemmatimonadaceae	unclassified	unclassified	1072	0.00051634456944714
OTU00512	Bacteria	Proteobacteria	Alphaproteobacteria	Rhizobiales	Rhizobiales_Incertae_Sedis	Bauldia	unclassified	986	0.000474921404360896
OTU00513	Bacteria	Actinobacteria	Thermoleophilia	Solirubrobacterales	480-2	unclassified	unclassified	431	0.000207597490141528
OTU00514	Bacteria	Bacteroidetes	Sphingobacteriia	Sphingobacteriales	Chitinophagaceae	Parafilimonas	unclassified	893	0.000430126586302515
OTU00515	Bacteria	Armatimonadetes	unclassified	unclassified	unclassified	unclassified	unclassified	341	0.000164247666214062
OTU00516	Bacteria	Chloroflexi	Ktedonobacteria	Ktedonobacterales	JG30a-KF-32	unclassified	unclassified	1242	0.000598227570199019
OTU00517	Bacteria	Verrucomicrobia	Spartobacteria	Chthoniobacterales	DA101_soil_group	unclassified	unclassified	2459	0.00118441352264041
OTU00518	Bacteria	Parcubacteria	unclassified	unclassified	unclassified	unclassified	unclassified	354	0.00017050930744803
OTU00519	Bacteria	Planctomycetes	Planctomycetacia	Planctomycetales	Planctomycetaceae	Pir4_lineage	unclassified	883	0.000425309939199464
OTU00520	Bacteria	Acidobacteria	Holophagae	Subgroup_7	unclassified	unclassified	unclassified	1077	0.000518752892998666
OTU00521	Bacteria	Acidobacteria	Acidobacteria	Subgroup_3	unclassified	Bryobacter	unclassified	1634	0.000787040136638645
OTU00522	Bacteria	Verrucomicrobia	Spartobacteria	Chthoniobacterales	Chthoniobacteraceae	Chthoniobacter	unclassified	953	0.000459026468920825
OTU00523	Bacteria	Acidobacteria	Acidobacteria	Subgroup_17	unclassified	unclassified	unclassified	287	0.000138237771857583
OTU00524	Bacteria	Proteobacteria	Alphaproteobacteria	Caulobacterales	Hyphomonadaceae	Woodsholea	unclassified	180	8.66996478549303e-05
OTU00525	Bacteria	Parcubacteria	unclassified	unclassified	unclassified	unclassified	unclassified	231	0.000111264548080494
OTU00526	Bacteria	Chloroflexi	JG37-AG-4	unclassified	unclassified	unclassified	unclassified	644	0.000310192073436528
OTU00527	Bacteria	Planctomycetes	Phycisphaerae	WD2101_soil_group	unclassified	unclassified	unclassified	543	0.000261543937695706
OTU00528	Bacteria	Actinobacteria	Actinobacteria	Frankiales	Nakamurellaceae	Nakamurella	unclassified	1119	0.000538982810831483
OTU00529	Bacteria	Acidobacteria	Acidobacteria	Subgroup_3	unclassified	Candidatus_Solibacter	unclassified	785	0.000378106797589557
OTU00530	Bacteria	Proteobacteria	Deltaproteobacteria	Myxococcales	BIrii41	unclassified	unclassified	722	0.000347761920840332
OTU00531	Bacteria	Chloroflexi	Anaerolineae	Anaerolineales	Anaerolineaceae	unclassified	unclassified	1097	0.00052838618720477
OTU00532	Bacteria	Acidobacteria	Acidobacteria	Acidobacteriales	Acidobacteriaceae_(Subgroup_1)	unclassified	unclassified	2213	0.00106592400390534
OTU00533	Bacteria	Acidobacteria	Acidobacteria	Subgroup_3	unclassified	Candidatus_Solibacter	unclassified	1588	0.000764883559964607
OTU00534	Bacteria	Proteobacteria	Betaproteobacteria	TRA3-20	unclassified	unclassified	unclassified	371	0.000178697607523217
OTU00535	Bacteria	Proteobacteria	Alphaproteobacteria	Rhodospirillales	DA111	unclassified	unclassified	263	0.000126677818810259
OTU00536	Bacteria	Acidobacteria	Acidobacteria	Subgroup_2	unclassified	unclassified	unclassified	211	0.000101631253874391
OTU00537	Bacteria	Actinobacteria	Acidimicrobiia	Acidimicrobiales	Acidimicrobiaceae	unclassified	unclassified	386	0.000185922578177795
OTU00538	Bacteria	Verrucomicrobia	Spartobacteria	Chthoniobacterales	Chthoniobacteraceae	Chthoniobacter	unclassified	166	7.99563419106579e-05
OTU00539	Bacteria	Proteobacteria	Alphaproteobacteria	Rhodospirillales	DA111	unclassified	unclassified	440	0.000211932472534274
OTU00540	Bacteria	Acidobacteria	Acidobacteria	Subgroup_6	unclassified	unclassified	unclassified	520	0.000250465649358688
OTU00541	Bacteria	WD272	unclassified	unclassified	unclassified	unclassified	unclassified	621	0.00029911378509951
OTU00542	Bacteria	Chloroflexi	Ktedonobacteria	Ktedonobacterales	1921-3	unclassified	unclassified	470	0.000226382413843429
OTU00543	Bacteria	Proteobacteria	Deltaproteobacteria	Sh765B-TzT-29	unclassified	unclassified	unclassified	158	7.61030242282166e-05
OTU00544	Bacteria	Proteobacteria	Gammaproteobacteria	Xanthomonadales	Xanthomonadaceae	unclassified	unclassified	739	0.000355950220915519
OTU00545	Bacteria	Acidobacteria	Acidobacteria	Subgroup_3	unclassified	Candidatus_Solibacter	unclassified	1861	0.000896378025877918
OTU00546	Bacteria	Actinobacteria	TakashiAC-B11	unclassified	unclassified	unclassified	unclassified	178	8.573631843432e-05
OTU00547	Bacteria	Verrucomicrobia	Spartobacteria	Chthoniobacterales	DA101_soil_group	unclassified	unclassified	252	0.000121379506996902
OTU00548	Bacteria	Planctomycetes	Planctomycetacia	Planctomycetales	Planctomycetaceae	Gemmata	unclassified	262	0.000126196154099954
OTU00549	Bacteria	Verrucomicrobia	Spartobacteria	Chthoniobacterales	FukuN18_freshwater_group	unclassified	unclassified	258	0.000124269495258733
OTU00550	Bacteria	Proteobacteria	Deltaproteobacteria	Sh765B-TzT-29	unclassified	unclassified	unclassified	283	0.000136311113016363
OTU00551	Bacteria	Verrucomicrobia	Spartobacteria	Chthoniobacterales	Chthoniobacteraceae	Chthoniobacter	unclassified	1109	0.000534166163728432
OTU00552	Bacteria	Actinobacteria	Acidimicrobiia	Acidimicrobiales	Iamiaceae	Iamia	unclassified	512	0.000246612331676246
OTU00553	Bacteria	Actinobacteria	Actinobacteria	Streptosporangiales	Thermomonosporaceae	Actinocorallia	unclassified	328	0.000157986024980095
OTU00554	Bacteria	Acidobacteria	Acidobacteria	Subgroup_6	unclassified	unclassified	unclassified	237	0.000114154536342325
OTU00555	Bacteria	Acidobacteria	Acidobacteria	Subgroup_11	unclassified	unclassified	unclassified	229	0.000110301218659884
OTU00556	Bacteria	Planctomycetes	Planctomycetacia	Planctomycetales	Planctomycetaceae	unclassified	unclassified	331	0.000159431019111011
OTU00557	Bacteria	Proteobacteria	Alphaproteobacteria	Rhodospirillales	Rhodospirillaceae	Defluviicoccus	unclassified	540	0.000260098943564791
OTU00558	Bacteria	Proteobacteria	Alphaproteobacteria	Sphingomonadales	Sphingomonadaceae	Sphingomonas	Sphingomonas_sp._CCGE4098	379	0.000182550925205659
OTU00559	Bacteria	Planctomycetes	Phycisphaerae	Phycisphaerales	Phycisphaeraceae	AKYG587	unclassified	236	0.00011367287163202
OTU00560	Bacteria	Proteobacteria	Betaproteobacteria	Nitrosomonadales	Nitrosomonadaceae	unclassified	unclassified	515	0.000248057325807162
OTU00561	Bacteria	Actinobacteria	Acidimicrobiia	Acidimicrobiales	unclassified	unclassified	unclassified	428	0.000206152496010612
OTU00562	Bacteria	Chloroflexi	S085	unclassified	unclassified	unclassified	unclassified	592	0.00028514550850066
OTU00563	Bacteria	Proteobacteria	Gammaproteobacteria	Xanthomonadales	Xanthomonadaceae	Rhodanobacter	unclassified	552	0.000265878920088453
OTU00564	Bacteria	Chloroflexi	Ktedonobacteria	JG30-KF-AS9	unclassified	unclassified	unclassified	187	9.00713008270665e-05
OTU00565	Bacteria	Chloroflexi	Anaerolineae	Anaerolineales	Anaerolineaceae	unclassified	unclassified	279	0.000134384454175142
OTU00566	Bacteria	Planctomycetes	Planctomycetacia	Planctomycetales	Planctomycetaceae	unclassified	unclassified	731	0.000352096903233078
OTU00567	Bacteria	Actinobacteria	Thermoleophilia	Gaiellales	unclassified	unclassified	unclassified	295	0.000142091089540025
OTU00568	Bacteria	Actinobacteria	Acidimicrobiia	Acidimicrobiales	unclassified	unclassified	unclassified	439	0.000211450807823969
OTU00569	Bacteria	Planctomycetes	Phycisphaerae	WD2101_soil_group	unclassified	unclassified	unclassified	3287	0.00158323190277309
OTU00570	Bacteria	Chloroflexi	JG37-AG-4	unclassified	unclassified	unclassified	unclassified	651	0.000313563726408665
OTU00571	Bacteria	Planctomycetes	Phycisphaerae	WD2101_soil_group	unclassified	unclassified	unclassified	318	0.000153169377877044
OTU00572	Bacteria	Planctomycetes	Planctomycetacia	Planctomycetales	Planctomycetaceae	unclassified	unclassified	166	7.99563419106579e-05
OTU00573	Bacteria	Chloroflexi	Anaerolineae	Anaerolineales	Anaerolineaceae	unclassified	unclassified	1141	0.000549579434458197
OTU00574	Bacteria	Chloroflexi	KD4-96	unclassified	unclassified	unclassified	unclassified	916	0.000441204874639534
OTU00575	Bacteria	Planctomycetes	Planctomycetacia	Planctomycetales	Planctomycetaceae	Isosphaera	unclassified	943	0.000454209821817774
OTU00576	Bacteria	Proteobacteria	Deltaproteobacteria	Myxococcales	Polyangiaceae	Sorangium	unclassified	294	0.000141609424829719
OTU00577	Bacteria	Proteobacteria	Alphaproteobacteria	Rhizobiales	Rhizobiales_Incertae_Sedis	Rhizomicrobium	unclassified	226	0.000108856224528968
OTU00578	Bacteria	Acidobacteria	Acidobacteria	Subgroup_3	unclassified	Candidatus_Solibacter	unclassified	918	0.000442168204060144
OTU00579	Bacteria	Proteobacteria	Betaproteobacteria	Burkholderiales	Oxalobacteraceae	Massilia	Janthinobacterium_sp._HH01	743	0.00035787687975674
OTU00580	Bacteria	Proteobacteria	Deltaproteobacteria	Myxococcales	Haliangiaceae	Haliangium	unclassified	990	0.000476848063202117
OTU00581	Bacteria	Actinobacteria	Acidimicrobiia	Acidimicrobiales	unclassified	unclassified	unclassified	195	9.39246185095078e-05
OTU00582	Bacteria	Actinobacteria	MB-A2-108	unclassified	unclassified	unclassified	unclassified	420	0.000202299178328171
OTU00583	Bacteria	Chloroflexi	JG37-AG-4	unclassified	unclassified	unclassified	unclassified	960	0.000462398121892962
OTU00584	Bacteria	Planctomycetes	Planctomycetacia	Planctomycetales	Planctomycetaceae	unclassified	unclassified	572	0.000275512214294556
OTU00585	Bacteria	Actinobacteria	Acidimicrobiia	Acidimicrobiales	unclassified	unclassified	unclassified	921	0.00044361319819106
OTU00586	Bacteria	Planctomycetes	Planctomycetacia	Planctomycetales	Planctomycetaceae	unclassified	unclassified	182	8.76629772755406e-05
OTU00587	Bacteria	Chloroflexi	S085	unclassified	unclassified	unclassified	unclassified	249	0.000119934512865987
OTU00588	Bacteria	Verrucomicrobia	Spartobacteria	Chthoniobacterales	Chthoniobacteraceae	Chthoniobacter	unclassified	693	0.000333793644241482
OTU00589	Bacteria	Proteobacteria	Alphaproteobacteria	Rhodospirillales	Rhodospirillaceae	Skermanella	unclassified	888	0.000427718262750989
OTU00590	Bacteria	Planctomycetes	Phycisphaerae	WD2101_soil_group	unclassified	unclassified	unclassified	1576	0.000759103583440945
OTU00591	Bacteria	Proteobacteria	Gammaproteobacteria	Xanthomonadales	Xanthomonadaceae	unclassified	unclassified	1121	0.000539946140252094
OTU00592	Bacteria	Bacteroidetes	Sphingobacteriia	Sphingobacteriales	env.OPS_17	unclassified	unclassified	465	0.000223974090291903
OTU00593	Bacteria	Planctomycetes	OM190	unclassified	unclassified	unclassified	unclassified	427	0.000205670831300307
OTU00594	Bacteria	Proteobacteria	Deltaproteobacteria	Desulfurellales	Desulfurellaceae	unclassified	unclassified	555	0.000267323914219368
OTU00595	Bacteria	Actinobacteria	Acidimicrobiia	Acidimicrobiales	OM1_clade	unclassified	unclassified	1654	0.000796673430844748
OTU00596	Bacteria	Planctomycetes	Planctomycetacia	Planctomycetales	Planctomycetaceae	unclassified	unclassified	237	0.000114154536342325
OTU00597	Bacteria	Proteobacteria	Deltaproteobacteria	Sh765B-TzT-29	unclassified	unclassified	unclassified	2061	0.000992710967938952
OTU00598	Bacteria	Actinobacteria	Actinobacteria	Corynebacteriales	Mycobacteriaceae	Mycobacterium	Mycobacterium_kyorinense	699	0.000336683632503313
OTU00599	Bacteria	Proteobacteria	Deltaproteobacteria	GR-WP33-30	unclassified	unclassified	unclassified	174	8.38096595930993e-05
OTU00600	Bacteria	Planctomycetes	Planctomycetacia	Planctomycetales	Planctomycetaceae	unclassified	unclassified	181	8.71813125652355e-05
OTU00601	Bacteria	Acidobacteria	Acidobacteria	Subgroup_6	unclassified	unclassified	unclassified	1268	0.000610750852666953
OTU00602	Bacteria	Acidobacteria	Acidobacteria	Subgroup_6	unclassified	unclassified	unclassified	587	0.000282737184949134
OTU00603	Bacteria	Planctomycetes	Planctomycetacia	Planctomycetales	Planctomycetaceae	unclassified	unclassified	325	0.00015654103084918
OTU00604	Bacteria	Verrucomicrobia	Spartobacteria	Chthoniobacterales	Chthoniobacteraceae	Chthoniobacter	unclassified	509	0.000245167337545331
OTU00605	Bacteria	Planctomycetes	vadinHA49	unclassified	unclassified	unclassified	unclassified	252	0.000121379506996902
OTU00606	Bacteria	Planctomycetes	Planctomycetacia	Planctomycetales	Planctomycetaceae	Pirellula	unclassified	170	8.18830007518786e-05
OTU00607	Bacteria	Planctomycetes	Planctomycetacia	Planctomycetales	Planctomycetaceae	unclassified	unclassified	204	9.82596009022543e-05
OTU00608	Bacteria	Bacteroidetes	Sphingobacteriia	Sphingobacteriales	Chitinophagaceae	unclassified	unclassified	677	0.000326087008876599
OTU00609	Bacteria	Proteobacteria	Deltaproteobacteria	GR-WP33-30	unclassified	unclassified	unclassified	701	0.000337646961923923
OTU00610	Bacteria	Proteobacteria	Betaproteobacteria	SC-I-84	unclassified	unclassified	unclassified	833	0.000401226703684205
OTU00611	Bacteria	Proteobacteria	Alphaproteobacteria	Sphingomonadales	Erythrobacteraceae	Altererythrobacter	unclassified	559	0.000269250573060589
OTU00612	Bacteria	Bacteroidetes	Sphingobacteriia	Sphingobacteriales	Chitinophagaceae	unclassified	unclassified	1542	0.000742726983290569
OTU00613	Bacteria	Chloroflexi	Ktedonobacteria	JG30-KF-AS9	Chloroflexi_bacterium_Ellin7237	unclassified	unclassified	492	0.000236979037470143
OTU00614	Bacteria	Planctomycetes	Phycisphaerae	WD2101_soil_group	unclassified	unclassified	unclassified	2206	0.0010625523509332
OTU00615	Bacteria	Chloroflexi	Ktedonobacteria	Ktedonobacterales	HSB_OF53-F07	unclassified	unclassified	432	0.000208079154851833
OTU00616	Bacteria	Actinobacteria	Actinobacteria	Micrococcales	Microbacteriaceae	Agromyces	unclassified	138	6.64697300221132e-05
OTU00617	Bacteria	Parcubacteria	unclassified	unclassified	unclassified	unclassified	unclassified	291	0.000140164430698804
OTU00618	Bacteria	Planctomycetes	Phycisphaerae	WD2101_soil_group	unclassified	unclassified	unclassified	528	0.000254318967041129
OTU00619	Bacteria	Parcubacteria	unclassified	unclassified	unclassified	unclassified	unclassified	228	0.000109819553949578
OTU00620	Bacteria	Cyanobacteria	Melainabacteria	Obscuribacterales	unclassified	unclassified	unclassified	161	7.75480183591321e-05
OTU00621	Bacteria	Actinobacteria	Actinobacteria	Kineosporiales	Kineosporiaceae	Angustibacter	unclassified	298	0.00014353608367094
OTU00622	Bacteria	Actinobacteria	MB-A2-108	unclassified	unclassified	unclassified	unclassified	220	0.000105966236267137
OTU00623	Bacteria	Chloroflexi	Ktedonobacteria	Ktedonobacterales	JG30a-KF-32	unclassified	unclassified	219	0.000105484571556832
OTU00624	Bacteria	Planctomycetes	Planctomycetacia	Planctomycetales	Planctomycetaceae	unclassified	unclassified	247	0.000118971183445377
OTU00625	Bacteria	Actinobacteria	Thermoleophilia	Solirubrobacterales	480-2	Solirubrobacterales_bacterium_URHD0059	unclassified	316	0.000152206048456433
OTU00626	Bacteria	Planctomycetes	Planctomycetacia	Planctomycetales	Planctomycetaceae	Planctomyces	unclassified	1458	0.000702267147624935
OTU00627	Bacteria	Actinobacteria	Actinobacteria	Micrococcales	Promicromonosporaceae	Promicromonospora	unclassified	167	8.04380066209631e-05
OTU00628	Bacteria	Chloroflexi	Anaerolineae	Anaerolineales	Anaerolineaceae	unclassified	unclassified	1443	0.000695042176970358
OTU00629	Bacteria	Acidobacteria	Acidobacteria	Subgroup_4	RB41	unclassified	unclassified	579	0.000278883867266692
OTU00630	Bacteria	Proteobacteria	Gammaproteobacteria	Xanthomonadales	Xanthomonadaceae	Rudaea	unclassified	287	0.000138237771857583
OTU00632	Bacteria	Planctomycetes	Planctomycetacia	Planctomycetales	Planctomycetaceae	Pir4_lineage	unclassified	265	0.00012764114823087
OTU00633	Bacteria	Planctomycetes	Planctomycetacia	Planctomycetales	Planctomycetaceae	Pir4_lineage	unclassified	523	0.000251910643489603
OTU00634	Bacteria	Planctomycetes	Phycisphaerae	WD2101_soil_group	unclassified	unclassified	unclassified	462	0.000222529096160988
OTU00635	Bacteria	Proteobacteria	Betaproteobacteria	B1-7BS	unclassified	unclassified	unclassified	445	0.0002143407960858
OTU00636	Bacteria	Actinobacteria	Acidimicrobiia	Acidimicrobiales	Acidimicrobiaceae	unclassified	unclassified	296	0.00014257275425033
OTU00637	Bacteria	Proteobacteria	Deltaproteobacteria	GR-WP33-30	unclassified	unclassified	unclassified	423	0.000203744172459086
OTU00639	Bacteria	Proteobacteria	Betaproteobacteria	SC-I-84	unclassified	unclassified	unclassified	360	0.000173399295709861
OTU00640	Bacteria	Acidobacteria	Acidobacteria	Subgroup_3	unclassified	Bryobacter	unclassified	396	0.000190739225280847
OTU00641	Bacteria	Verrucomicrobia	Opitutae	Opitutales	Opitutaceae	Opitutus	unclassified	6731	0.00324208516506409
OTU00643	Bacteria	Proteobacteria	Deltaproteobacteria	Myxococcales	Polyangiaceae	Sorangium	unclassified	472	0.000227345743264039
OTU00644	Bacteria	Planctomycetes	Planctomycetacia	Planctomycetales	Planctomycetaceae	unclassified	unclassified	428	0.000206152496010612
OTU00645	Bacteria	Planctomycetes	Planctomycetacia	Planctomycetales	Planctomycetaceae	unclassified	unclassified	761	0.000366546844542233
OTU00646	Bacteria	Firmicutes	Bacilli	Bacillales	Planococcaceae	unclassified	unclassified	322	0.000155096036718264
OTU00647	Bacteria	Proteobacteria	Gammaproteobacteria	Xanthomonadales	Xanthomonadales_Incertae_Sedis	Steroidobacter	unclassified	151	7.27313712560804e-05
OTU00648	Bacteria	Planctomycetes	Planctomycetacia	Planctomycetales	Planctomycetaceae	unclassified	unclassified	194	9.34429537992027e-05
OTU00649	Bacteria	Proteobacteria	Gammaproteobacteria	Enterobacteriales	Enterobacteriaceae	Escherichia-Shigella	unclassified	679	0.000327050338297209
OTU00650	Bacteria	Actinobacteria	Thermoleophilia	Solirubrobacterales	Solirubrobacteraceae	Solirubrobacter	unclassified	991	0.000477329727912422
OTU00651	Bacteria	Proteobacteria	Deltaproteobacteria	GR-WP33-30	unclassified	unclassified	unclassified	809	0.000389666750636881
OTU00652	Bacteria	Proteobacteria	Alphaproteobacteria	Rhizobiales	unclassified	unclassified	unclassified	2813	0.00135492283008844
OTU00653	Bacteria	Proteobacteria	Deltaproteobacteria	Myxococcales	Haliangiaceae	Haliangium	unclassified	1184	0.000570291017001319
OTU00654	Bacteria	Chloroflexi	Ktedonobacteria	Ktedonobacterales	Thermosporotrichaceae	Thermosporothrix	unclassified	546	0.000262988931826622
OTU00655	Bacteria	Planctomycetes	Phycisphaerae	Phycisphaerales	Phycisphaeraceae	SM1A02	unclassified	297	0.000143054418960635
OTU00656	Bacteria	Bacteroidetes	Sphingobacteriia	Sphingobacteriales	Sphingobacteriaceae	Mucilaginibacter	unclassified	1433	0.000690225529867306
OTU00657	Bacteria	Actinobacteria	Thermoleophilia	Solirubrobacterales	0319-6M6	unclassified	unclassified	491	0.000236497372759838
OTU00658	Bacteria	Verrucomicrobia	Verrucomicrobiae	Verrucomicrobiales	Verrucomicrobiaceae	Haloferula	unclassified	385	0.00018544091346749
OTU00659	Bacteria	Acidobacteria	Acidobacteria	Subgroup_20	unclassified	unclassified	unclassified	135	6.50247358911977e-05
OTU00660	Bacteria	Chloroflexi	unclassified	unclassified	unclassified	unclassified	unclassified	145	6.98413829942494e-05
OTU00661	Bacteria	Planctomycetes	Planctomycetacia	Planctomycetales	Planctomycetaceae	Planctomyces	unclassified	347	0.000167137654475893
OTU00662	Bacteria	Chloroflexi	Anaerolineae	Anaerolineales	Anaerolineaceae	unclassified	unclassified	262	0.000126196154099954
OTU00663	Bacteria	Chloroflexi	Ktedonobacteria	Ktedonobacterales	JG30a-KF-32	unclassified	unclassified	395	0.000190257560570541
OTU00664	Bacteria	Chloroflexi	Ktedonobacteria	Ktedonobacterales	1921-3	unclassified	unclassified	980	0.000472031416099065
OTU00665	Bacteria	Proteobacteria	Deltaproteobacteria	Myxococcales	BIrii41	unclassified	unclassified	331	0.000159431019111011
OTU00666	Bacteria	Verrucomicrobia	Spartobacteria	Chthoniobacterales	Chthoniobacteraceae	Chthoniobacter	unclassified	243	0.000117044524604156
OTU00667	Bacteria	Proteobacteria	Alphaproteobacteria	Rhodospirillales	I-10	unclassified	unclassified	145	6.98413829942494e-05
OTU00668	Bacteria	Proteobacteria	Deltaproteobacteria	Sh765B-TzT-29	unclassified	unclassified	unclassified	243	0.000117044524604156
OTU00669	Bacteria	Bacteroidetes	Sphingobacteriia	Sphingobacteriales	Chitinophagaceae	unclassified	unclassified	669	0.000322233691194158
OTU00670	Bacteria	Planctomycetes	Phycisphaerae	WD2101_soil_group	unclassified	unclassified	unclassified	458	0.000220602437319767
OTU00671	Bacteria	Proteobacteria	Alphaproteobacteria	Caulobacterales	Caulobacteraceae	unclassified	unclassified	181	8.71813125652355e-05
OTU00672	Bacteria	Proteobacteria	Betaproteobacteria	SC-I-84	unclassified	unclassified	unclassified	351	0.000169064313317114
OTU00673	Bacteria	Proteobacteria	Alphaproteobacteria	Rhodospirillales	Rhodospirillales_Incertae_Sedis	Candidatus_Alysiosphaera	unclassified	300	0.00014449941309155
OTU00674	Bacteria	Proteobacteria	Betaproteobacteria	SC-I-84	unclassified	unclassified	unclassified	332	0.000159912683821316
OTU00675	Bacteria	Chloroflexi	Anaerolineae	Anaerolineales	Anaerolineaceae	unclassified	unclassified	517	0.000249020655227772
OTU00676	Bacteria	Armatimonadetes	unclassified	unclassified	unclassified	unclassified	unclassified	209	0.00010066792445378
OTU00677	Bacteria	Planctomycetes	Planctomycetacia	Planctomycetales	Planctomycetaceae	unclassified	unclassified	597	0.000287553832052185
OTU00678	Bacteria	Planctomycetes	Planctomycetacia	Planctomycetales	Planctomycetaceae	Pir4_lineage	unclassified	453	0.000218194113768241
OTU00679	Bacteria	Planctomycetes	Planctomycetacia	Planctomycetales	Planctomycetaceae	Pirellula	unclassified	478	0.00023023573152587
OTU00680	Bacteria	Proteobacteria	Deltaproteobacteria	Myxococcales	Polyangiaceae	Sorangium	unclassified	349	0.000168100983896504
OTU00682	Bacteria	Planctomycetes	Planctomycetacia	Planctomycetales	Planctomycetaceae	unclassified	unclassified	367	0.000176770948681997
OTU00683	Bacteria	Proteobacteria	Alphaproteobacteria	Rhodospirillales	MND8	unclassified	unclassified	355	0.000170990972158335
OTU00684	Bacteria	Acidobacteria	Holophagae	Subgroup_7	unclassified	unclassified	unclassified	559	0.000269250573060589
OTU00685	Bacteria	Planctomycetes	Phycisphaerae	WD2101_soil_group	unclassified	unclassified	unclassified	269	0.00012956780707209
OTU00686	Bacteria	Bacteroidetes	Sphingobacteriia	Sphingobacteriales	Sphingobacteriaceae	Mucilaginibacter	unclassified	1443	0.000695042176970358
OTU00687	Bacteria	Acidobacteria	Acidobacteria	Acidobacteriales	Acidobacteriaceae_(Subgroup_1)	Granulicella	unclassified	751	0.000361730197439181
OTU00688	Bacteria	Proteobacteria	Deltaproteobacteria	Myxococcales	BIrii41	unclassified	unclassified	1366	0.00065795399427686
OTU00689	Bacteria	Bacteroidetes	Sphingobacteriia	Sphingobacteriales	Chitinophagaceae	unclassified	unclassified	907	0.000436869892246788
OTU00690	Bacteria	Acidobacteria	Acidobacteria	Subgroup_4	11-24	unclassified	unclassified	429	0.000206634160720917
OTU00691	Bacteria	Chlorobi	Chlorobia	Chlorobiales	OPB56	unclassified	unclassified	771	0.000371363491645285
OTU00692	Bacteria	Parcubacteria	Parcubacteria_bacterium_RAAC4_OD1_1	unclassified	unclassified	unclassified	unclassified	246	0.000118489518735071
OTU00693	Bacteria	Chloroflexi	Ktedonobacteria	Ktedonobacterales	HSB_OF53-F07	unclassified	unclassified	491	0.000236497372759838
OTU00694	Bacteria	Chloroflexi	Anaerolineae	Anaerolineales	Anaerolineaceae	unclassified	unclassified	464	0.000223492425581598
OTU00695	Bacteria	WD272	unclassified	unclassified	unclassified	unclassified	unclassified	256	0.000123306165838123
OTU00696	Bacteria	Planctomycetes	Planctomycetacia	Planctomycetales	Planctomycetaceae	unclassified	unclassified	160	7.70663536488269e-05
OTU00697	Bacteria	Planctomycetes	Phycisphaerae	WD2101_soil_group	unclassified	unclassified	unclassified	201	9.68146067713388e-05
OTU00698	Bacteria	Parcubacteria	unclassified	unclassified	unclassified	unclassified	unclassified	429	0.000206634160720917
OTU00699	Bacteria	Verrucomicrobia	Verrucomicrobia_Incertae_Sedis	unclassified	unclassified	Candidatus_Methylacidiphilum	unclassified	1352	0.000651210688332588
OTU00700	Bacteria	Acidobacteria	Acidobacteria	Subgroup_4	RB41	unclassified	unclassified	2173	0.00104665741549313
OTU00701	Bacteria	Acidobacteria	Acidobacteria	Subgroup_6	unclassified	unclassified	unclassified	272	0.000131012801203006
OTU00702	Bacteria	Planctomycetes	Phycisphaerae	WD2101_soil_group	unclassified	unclassified	unclassified	189	9.10346302476768e-05
OTU00703	Bacteria	Gemmatimonadetes	Gemmatimonadetes	Gemmatimonadales	Gemmatimonadaceae	unclassified	unclassified	506	0.000243722343414415
OTU00704	Bacteria	Chloroflexi	Ktedonobacteria	Thermogemmatisporales	1921-2	unclassified	unclassified	687	0.000330903655979651
OTU00705	Bacteria	Acidobacteria	Acidobacteria	Subgroup_6	unclassified	unclassified	unclassified	987	0.000475403069071201
OTU00706	Bacteria	Planctomycetes	Planctomycetacia	Planctomycetales	Planctomycetaceae	Gemmata	unclassified	133	6.40614064705874e-05
OTU00707	Bacteria	Actinobacteria	Thermoleophilia	Gaiellales	unclassified	unclassified	unclassified	491	0.000236497372759838
OTU00708	Bacteria	Planctomycetes	Planctomycetacia	Planctomycetales	Planctomycetaceae	unclassified	unclassified	319	0.000153651042587349
OTU00709	Bacteria	Chloroflexi	Ktedonobacteria	Thermogemmatisporales	1921-2	unclassified	unclassified	251	0.000120897842286597
OTU00710	Bacteria	Chloroflexi	Anaerolineae	Anaerolineales	Anaerolineaceae	unclassified	unclassified	146	7.03230477045546e-05
OTU00711	Bacteria	Proteobacteria	Alphaproteobacteria	Rhizobiales	Hyphomicrobiaceae	Devosia	unclassified	857	0.000412786656731529
OTU00712	Bacteria	Proteobacteria	Betaproteobacteria	SC-I-84	unclassified	unclassified	unclassified	566	0.000272622226032725
OTU00713	Bacteria	Chloroflexi	Anaerolineae	Anaerolineales	Anaerolineaceae	unclassified	unclassified	314	0.000151242719035823
OTU00714	Bacteria	Actinobacteria	Rubrobacteria	Rubrobacterales	Rubrobacteriaceae	Rubrobacter	unclassified	847	0.000407970009628478
OTU00715	Bacteria	Proteobacteria	Betaproteobacteria	SC-I-84	unclassified	unclassified	unclassified	204	9.82596009022543e-05
OTU00716	Bacteria	Verrucomicrobia	Verrucomicrobiae	Verrucomicrobiales	Verrucomicrobiaceae	unclassified	unclassified	742	0.000357395215046435
OTU00717	Bacteria	Proteobacteria	Alphaproteobacteria	Rhizobiales	MNG7	unclassified	unclassified	406	0.000195555872383898
OTU00718	Bacteria	Planctomycetes	Planctomycetacia	Planctomycetales	Planctomycetaceae	Pirellula	unclassified	909	0.000437833221667398
OTU00719	Bacteria	Chloroflexi	Ktedonobacteria	Thermogemmatisporales	1921-2	unclassified	unclassified	737	0.000354986891494909
OTU00720	Bacteria	Proteobacteria	Alphaproteobacteria	Rhizobiales	Methylobacteriaceae	Methylobacterium	unclassified	497	0.000239387361021669
OTU00721	Bacteria	Actinobacteria	Thermoleophilia	Gaiellales	unclassified	unclassified	unclassified	340	0.000163766001503757
OTU00722	Bacteria	Actinobacteria	Acidimicrobiia	Acidimicrobiales	Acidimicrobiaceae	unclassified	unclassified	113	5.4428112264484e-05
OTU00723	Bacteria	Chloroflexi	Anaerolineae	Anaerolineales	Anaerolineaceae	unclassified	unclassified	247	0.000118971183445377
OTU00724	Bacteria	Parcubacteria	unclassified	unclassified	unclassified	unclassified	unclassified	353	0.000170027642737724
OTU00725	Bacteria	Planctomycetes	Planctomycetacia	Planctomycetales	Planctomycetaceae	unclassified	unclassified	794	0.000382441779982304
OTU00726	Bacteria	Parcubacteria	unclassified	unclassified	unclassified	unclassified	unclassified	163	7.85113477797424e-05
OTU00727	Bacteria	Planctomycetes	Phycisphaerae	CPla-3_termite_group	unclassified	unclassified	unclassified	393	0.000189294231149931
OTU00728	Bacteria	Planctomycetes	Planctomycetacia	Planctomycetales	Planctomycetaceae	unclassified	unclassified	335	0.000161357677952231
OTU00729	Bacteria	Planctomycetes	Phycisphaerae	WD2101_soil_group	unclassified	unclassified	unclassified	1569	0.000755731930468809
OTU00730	Bacteria	Chloroflexi	JG37-AG-4	unclassified	unclassified	unclassified	unclassified	365	0.000175807619261386
OTU00731	Bacteria	Proteobacteria	Alphaproteobacteria	Rhizobiales	Bradyrhizobiaceae	Bosea	unclassified	189	9.10346302476768e-05
OTU00732	Bacteria	Planctomycetes	Phycisphaerae	WD2101_soil_group	unclassified	unclassified	unclassified	302	0.000145462742512161
OTU00735	Bacteria	Actinobacteria	Actinobacteria	Propionibacteriales	Nocardioidaceae	Marmoricola	unclassified	185	8.91079714064561e-05
OTU00736	Bacteria	Actinobacteria	Actinobacteria	Frankiales	Acidothermaceae	Acidothermus	unclassified	463	0.000223010760871293
OTU00737	Bacteria	Gemmatimonadetes	Gemmatimonadetes	Gemmatimonadales	Gemmatimonadaceae	Gemmatimonas	unclassified	485	0.000233607384498007
OTU00738	Bacteria	Chloroflexi	Ktedonobacteria	JG30-KF-AS9	unclassified	unclassified	unclassified	202	9.7296271481644e-05
OTU00739	Bacteria	Proteobacteria	Alphaproteobacteria	Caulobacterales	Hyphomonadaceae	Woodsholea	unclassified	171	8.23646654621838e-05
OTU00740	Bacteria	Planctomycetes	Phycisphaerae	WD2101_soil_group	unclassified	unclassified	unclassified	213	0.000102594583295001
OTU00741	Bacteria	Verrucomicrobia	Spartobacteria	Chthoniobacterales	Chthoniobacteraceae	Chthoniobacter	unclassified	1303	0.000627609117527634
OTU00742	Bacteria	Acidobacteria	Acidobacteria	Subgroup_2	unclassified	unclassified	unclassified	797	0.000383886774113219
OTU00743	Bacteria	Planctomycetes	Phycisphaerae	WD2101_soil_group	unclassified	unclassified	unclassified	738	0.000355468556205214
OTU00744	Bacteria	Proteobacteria	Deltaproteobacteria	Sh765B-TzT-29	unclassified	unclassified	unclassified	396	0.000190739225280847
OTU00745	Bacteria	Proteobacteria	Alphaproteobacteria	Rhizobiales	Xanthobacteraceae	Pseudolabrys	unclassified	691	0.000332830314820871
OTU00746	Bacteria	Firmicutes	Clostridia	Clostridiales	Peptostreptococcaceae	Intestinibacter	unclassified	156	7.51396948076063e-05
OTU00747	Bacteria	Planctomycetes	Phycisphaerae	WD2101_soil_group	unclassified	unclassified	unclassified	418	0.00020133584890756
OTU00748	Bacteria	Parcubacteria	unclassified	unclassified	unclassified	unclassified	unclassified	122	5.87630946572305e-05
OTU00749	Bacteria	Parcubacteria	unclassified	unclassified	unclassified	unclassified	unclassified	241	0.000116081195183546
OTU00750	Bacteria	Planctomycetes	Planctomycetacia	Planctomycetales	Planctomycetaceae	unclassified	unclassified	155	7.46580300973011e-05
OTU00751	Bacteria	Actinobacteria	Acidimicrobiia	Acidimicrobiales	unclassified	unclassified	unclassified	171	8.23646654621838e-05
OTU00752	Bacteria	Acidobacteria	Acidobacteria	Subgroup_6	unclassified	unclassified	unclassified	1567	0.000754768601048199
OTU00753	Bacteria	Acidobacteria	Acidobacteria	Subgroup_17	unclassified	unclassified	unclassified	159	7.65846889385218e-05
OTU00754	Bacteria	Actinobacteria	Rubrobacteria	Rubrobacterales	Rubrobacteriaceae	Rubrobacter	unclassified	323	0.000155577701428569
OTU00755	Bacteria	Planctomycetes	Planctomycetacia	Planctomycetales	Planctomycetaceae	unclassified	unclassified	917	0.000441686539349839
OTU00756	Bacteria	Planctomycetes	Planctomycetacia	Planctomycetales	Planctomycetaceae	unclassified	unclassified	359	0.000172917630999555
OTU00757	Bacteria	Verrucomicrobia	Spartobacteria	Chthoniobacterales	Chthoniobacteraceae	Chthoniobacter	unclassified	984	0.000473958074940286
OTU00758	Bacteria	Actinobacteria	MB-A2-108	unclassified	unclassified	unclassified	unclassified	361	0.000173880960420166
OTU00759	Bacteria	Parcubacteria	unclassified	unclassified	unclassified	unclassified	unclassified	126	6.06897534984512e-05
OTU00760	Bacteria	Acidobacteria	Acidobacteria	Subgroup_6	unclassified	unclassified	unclassified	217	0.000104521242136222
OTU00761	Bacteria	WD272	unclassified	unclassified	unclassified	unclassified	unclassified	605	0.000291407149734627
OTU00762	Bacteria	Actinobacteria	Thermoleophilia	Solirubrobacterales	Patulibacteraceae	Patulibacter	unclassified	765	0.000368473503383454
OTU00763	Bacteria	Proteobacteria	Betaproteobacteria	Nitrosomonadales	Nitrosomonadaceae	unclassified	unclassified	913	0.000439759880508619
OTU00764	Bacteria	Gemmatimonadetes	Gemmatimonadetes	Gemmatimonadales	Gemmatimonadaceae	unclassified	unclassified	321	0.000154614372007959
OTU00765	Bacteria	Actinobacteria	Thermoleophilia	Solirubrobacterales	480-2	unclassified	unclassified	301	0.000144981077801856
OTU00766	Bacteria	Acidobacteria	Acidobacteria	Acidobacteriales	Acidobacteriaceae_(Subgroup_1)	Acidobacterium	unclassified	2253	0.00108519059231754
OTU00767	Bacteria	Proteobacteria	Betaproteobacteria	Nitrosomonadales	Nitrosomonadaceae	unclassified	unclassified	459	0.000221084102030072
OTU00768	Bacteria	Acidobacteria	Acidobacteria	Subgroup_3	unclassified	Bryobacter	unclassified	1950	0.000939246185095078
OTU00769	Bacteria	Bacteroidetes	Sphingobacteriia	Sphingobacteriales	Chitinophagaceae	unclassified	unclassified	1121	0.000539946140252094
OTU00770	Bacteria	Bacteroidetes	Sphingobacteriia	Sphingobacteriales	Chitinophagaceae	unclassified	unclassified	337	0.000162321007372842
OTU00771	Bacteria	Gemmatimonadetes	Gemmatimonadetes	Gemmatimonadales	Gemmatimonadaceae	unclassified	unclassified	298	0.00014353608367094
OTU00772	Bacteria	Proteobacteria	Deltaproteobacteria	Myxococcales	Haliangiaceae	Haliangium	unclassified	258	0.000124269495258733
OTU00773	Bacteria	Acidobacteria	Acidobacteria	Subgroup_3	unclassified	Candidatus_Solibacter	unclassified	294	0.000141609424829719
OTU00774	Bacteria	Actinobacteria	Acidimicrobiia	Acidimicrobiales	unclassified	unclassified	unclassified	165	7.94746772003528e-05
OTU00775	Bacteria	Verrucomicrobia	OPB35_soil_group	unclassified	unclassified	unclassified	unclassified	375	0.000180624266364438
OTU00776	Bacteria	Planctomycetes	Planctomycetacia	Planctomycetales	Planctomycetaceae	unclassified	unclassified	571	0.000275030549584251
OTU00777	Bacteria	Nitrospirae	Nitrospira	Nitrospirales	Nitrospiraceae	Nitrospira	unclassified	702	0.000338128626634228
OTU00778	Bacteria	Planctomycetes	Planctomycetacia	Planctomycetales	Planctomycetaceae	unclassified	unclassified	355	0.000170990972158335
OTU00779	Bacteria	Proteobacteria	Deltaproteobacteria	Myxococcales	Haliangiaceae	Haliangium	unclassified	156	7.51396948076063e-05
OTU00780	Bacteria	Parcubacteria	unclassified	unclassified	unclassified	unclassified	unclassified	115	5.53914416850944e-05
OTU00781	Bacteria	Chloroflexi	Anaerolineae	Anaerolineales	Anaerolineaceae	unclassified	unclassified	283	0.000136311113016363
OTU00782	Bacteria	Proteobacteria	Alphaproteobacteria	Rhizobiales	Rhizobiales_Incertae_Sedis	Rhizomicrobium	unclassified	597	0.000287553832052185
OTU00783	Bacteria	Chloroflexi	JG30-KF-CM66	unclassified	unclassified	unclassified	unclassified	168	8.09196713312683e-05
OTU00784	Bacteria	Actinobacteria	Acidimicrobiia	Acidimicrobiales	unclassified	unclassified	unclassified	113	5.4428112264484e-05
OTU00785	Bacteria	Verrucomicrobia	OPB35_soil_group	unclassified	unclassified	unclassified	unclassified	307	0.000147871066063687
OTU00786	Bacteria	Proteobacteria	Gammaproteobacteria	Xanthomonadales	Xanthomonadaceae	Dokdonella	unclassified	718	0.000345835261999111
OTU00787	Bacteria	Acidobacteria	Acidobacteria	Acidobacteriales	Acidobacteriaceae_(Subgroup_1)	Acidobacterium	unclassified	303	0.000145944407222466
OTU00788	Bacteria	Planctomycetes	Planctomycetacia	Planctomycetales	Planctomycetaceae	Gemmata	unclassified	536	0.00025817228472357
OTU00789	Bacteria	Chloroflexi	JG37-AG-4	unclassified	unclassified	unclassified	unclassified	201	9.68146067713388e-05
OTU00790	Bacteria	Acidobacteria	Acidobacteria	Subgroup_4	unclassified	Blastocatella	unclassified	367	0.000176770948681997
OTU00791	Bacteria	Actinobacteria	Thermoleophilia	Gaiellales	Gaiellaceae	Gaiella	unclassified	438	0.000210969143113664
OTU00792	Bacteria	Cyanobacteria	Melainabacteria	Obscuribacterales	unclassified	unclassified	unclassified	206	9.92229303228647e-05
OTU00793	Bacteria	Proteobacteria	Betaproteobacteria	Burkholderiales	Comamonadaceae	Ramlibacter	unclassified	553	0.000266360584798758
OTU00794	Bacteria	Chloroflexi	Chloroflexia	Chloroflexales	Roseiflexaceae	Roseiflexus	unclassified	3452	0.00166270657997344
OTU00795	Bacteria	Actinobacteria	Thermoleophilia	Gaiellales	unclassified	unclassified	unclassified	162	7.80296830694373e-05
OTU00796	Bacteria	Chloroflexi	Thermomicrobia	JG30-KF-CM45	unclassified	unclassified	unclassified	747	0.000359803538597961
OTU00797	Bacteria	Actinobacteria	Acidimicrobiia	Acidimicrobiales	unclassified	unclassified	unclassified	848	0.000408451674338783
OTU00798	Bacteria	Chloroflexi	Anaerolineae	Anaerolineales	Anaerolineaceae	unclassified	unclassified	514	0.000247575661096856
OTU00799	Bacteria	Bacteroidetes	Sphingobacteriia	Sphingobacteriales	Sphingobacteriaceae	Mucilaginibacter	unclassified	955	0.000459989798341436
OTU00800	Bacteria	Verrucomicrobia	Verrucomicrobiae	Verrucomicrobiales	Verrucomicrobiaceae	Luteolibacter	unclassified	766	0.000368955168093759
OTU00801	Bacteria	Nitrospirae	Nitrospira	Nitrospirales	0319-6A21	unclassified	unclassified	447	0.00021530412550641
OTU00802	Bacteria	Actinobacteria	Acidimicrobiia	Acidimicrobiales	Iamiaceae	Iamia	unclassified	391	0.000188330901729321
OTU00803	Bacteria	Planctomycetes	Planctomycetacia	Planctomycetales	Planctomycetaceae	Pir4_lineage	unclassified	378	0.000182069260495354
OTU00804	Bacteria	Verrucomicrobia	Spartobacteria	Chthoniobacterales	Chthoniobacteraceae	Chthoniobacter	unclassified	648	0.000312118732277749
OTU00805	Bacteria	Acidobacteria	Acidobacteria	Subgroup_5	unclassified	unclassified	unclassified	214	0.000103076248005306
OTU00806	Bacteria	Chloroflexi	Ktedonobacteria	Ktedonobacterales	Ktedonobacteraceae	Ktedonobacter	unclassified	266	0.000128122812941175
OTU00807	Bacteria	Parcubacteria	unclassified	unclassified	unclassified	unclassified	unclassified	102	4.91298004511272e-05
OTU00808	Bacteria	Chloroflexi	Ktedonobacteria	Ktedonobacterales	unclassified	unclassified	unclassified	445	0.0002143407960858
OTU00809	Bacteria	Verrucomicrobia	Spartobacteria	Chthoniobacterales	Chthoniobacteraceae	Chthoniobacter	bacterium_Ellin506	200	9.63329420610337e-05
OTU00810	Bacteria	Proteobacteria	Alphaproteobacteria	Rhodospirillales	Acetobacteraceae	unclassified	unclassified	382	0.000183995919336574
OTU00811	Bacteria	Parcubacteria	unclassified	unclassified	unclassified	unclassified	unclassified	608	0.000292852143865542
OTU00812	Bacteria	Parcubacteria	unclassified	unclassified	unclassified	unclassified	unclassified	596	0.00028707216734188
OTU00813	Bacteria	Proteobacteria	Alphaproteobacteria	Rhodospirillales	Acetobacteraceae	Acidiphilium	unclassified	837	0.000403153362525426
OTU00814	Bacteria	Planctomycetes	Phycisphaerae	WD2101_soil_group	unclassified	unclassified	unclassified	831	0.000400263374263595
OTU00815	Bacteria	Proteobacteria	Betaproteobacteria	unclassified	unclassified	unclassified	unclassified	101	4.8648135740822e-05
OTU00816	Bacteria	Chloroflexi	TK10	unclassified	unclassified	unclassified	unclassified	1153	0.000555359410981859
OTU00817	Bacteria	Chloroflexi	Anaerolineae	Anaerolineales	Anaerolineaceae	unclassified	unclassified	174	8.38096595930993e-05
OTU00818	Bacteria	Planctomycetes	Planctomycetacia	Planctomycetales	Planctomycetaceae	unclassified	unclassified	283	0.000136311113016363
OTU00819	Bacteria	Firmicutes	Erysipelotrichia	Erysipelotrichales	Erysipelotrichaceae	Asteroleplasma	unclassified	255	0.000122824501127818
OTU00820	Bacteria	Chloroflexi	Anaerolineae	Anaerolineales	Anaerolineaceae	unclassified	unclassified	330	0.000158949354400706
OTU00821	Bacteria	Chloroflexi	Anaerolineae	Anaerolineales	Anaerolineaceae	unclassified	unclassified	618	0.000297668790968594
OTU00822	Bacteria	Bacteroidetes	Sphingobacteriia	Sphingobacteriales	Chitinophagaceae	unclassified	unclassified	162	7.80296830694373e-05
OTU00823	Bacteria	Planctomycetes	Planctomycetacia	Planctomycetales	Planctomycetaceae	unclassified	unclassified	299	0.000144017748381245
OTU00824	Bacteria	Chloroflexi	Anaerolineae	Anaerolineales	Anaerolineaceae	unclassified	unclassified	195	9.39246185095078e-05
OTU00825	Bacteria	Bacteroidetes	Sphingobacteriia	Sphingobacteriales	Chitinophagaceae	unclassified	unclassified	643	0.000309710408726223
OTU00826	Bacteria	Planctomycetes	Phycisphaerae	WD2101_soil_group	unclassified	unclassified	unclassified	310	0.000149316060194602
OTU00827	Bacteria	Acidobacteria	Acidobacteria	Subgroup_4	RB41	unclassified	unclassified	568	0.000273585555453336
OTU00828	Bacteria	Proteobacteria	Deltaproteobacteria	Myxococcales	Elev-16S-1158	unclassified	unclassified	111	5.34647828438737e-05
OTU00829	Bacteria	Proteobacteria	Alphaproteobacteria	Rhizobiales	Hyphomicrobiaceae	Pedomicrobium	unclassified	291	0.000140164430698804
OTU00830	Bacteria	Planctomycetes	Phycisphaerae	WD2101_soil_group	unclassified	unclassified	unclassified	881	0.000424346609778853
OTU00831	Bacteria	Verrucomicrobia	Spartobacteria	Chthoniobacterales	Chthoniobacteraceae	Chthoniobacter	unclassified	231	0.000111264548080494
OTU00832	Bacteria	Chloroflexi	Ktedonobacteria	Ktedonobacterales	unclassified	unclassified	unclassified	188	9.05529655373716e-05
OTU00833	Bacteria	Chloroflexi	Anaerolineae	Anaerolineales	Anaerolineaceae	unclassified	unclassified	321	0.000154614372007959
OTU00834	Bacteria	Verrucomicrobia	OPB35_soil_group	bacterium_Ellin516	unclassified	unclassified	unclassified	286	0.000137756107147278
OTU00835	Bacteria	Acidobacteria	Acidobacteria	Subgroup_6	unclassified	unclassified	unclassified	387	0.0001864042428881
OTU00836	Bacteria	Proteobacteria	Deltaproteobacteria	Myxococcales	Haliangiaceae	Haliangium	unclassified	210	0.000101149589164085
OTU00837	Bacteria	Chloroflexi	Anaerolineae	Anaerolineales	Anaerolineaceae	unclassified	unclassified	842	0.000405561686076952
OTU00838	Bacteria	Planctomycetes	Phycisphaerae	WD2101_soil_group	Planctomycetales_bacterium_Ellin7244	unclassified	unclassified	356	0.00017147263686864
OTU00839	Bacteria	Actinobacteria	Actinobacteria	Propionibacteriales	Nocardioidaceae	Marmoricola	unclassified	278	0.000133902789464837
OTU00840	Bacteria	Planctomycetes	Planctomycetacia	Planctomycetales	Planctomycetaceae	unclassified	unclassified	589	0.000283700514369744
OTU00841	Bacteria	Proteobacteria	Alphaproteobacteria	Rhodospirillales	Rhodospirillaceae	Azospirillum	unclassified	86	4.14231650862445e-05
OTU00842	Bacteria	Parcubacteria	unclassified	unclassified	unclassified	unclassified	unclassified	423	0.000203744172459086
OTU00843	Bacteria	Proteobacteria	Gammaproteobacteria	Xanthomonadales	unclassified	unclassified	unclassified	587	0.000282737184949134
OTU00844	Bacteria	Planctomycetes	Planctomycetacia	Planctomycetales	Planctomycetaceae	unclassified	unclassified	1162	0.000559694393374606
OTU00846	Bacteria	Acidobacteria	Acidobacteria	Subgroup_4	unclassified	Blastocatella	unclassified	445	0.0002143407960858
OTU00847	Bacteria	Proteobacteria	Betaproteobacteria	Nitrosomonadales	Nitrosomonadaceae	unclassified	unclassified	389	0.00018736757230871
OTU00848	Bacteria	Chloroflexi	Ktedonobacteria	Ktedonobacterales	1959-1	unclassified	unclassified	157	7.56213595179114e-05
OTU00849	Bacteria	Proteobacteria	Gammaproteobacteria	Pseudomonadales	Pseudomonadaceae	Pseudomonas	Pseudomonas_vancouverensis	769	0.000370400162224674
OTU00850	Bacteria	Acidobacteria	Acidobacteria	Subgroup_6	uncultivated_soil_bacterium_clone_C028	unclassified	unclassified	361	0.000173880960420166
OTU00851	Bacteria	Armatimonadetes	unclassified	unclassified	unclassified	unclassified	unclassified	348	0.000167619319186199
OTU00852	Bacteria	Planctomycetes	Phycisphaerae	WD2101_soil_group	unclassified	unclassified	unclassified	632	0.000304412096912866
OTU00853	Bacteria	Planctomycetes	Planctomycetacia	Planctomycetales	Planctomycetaceae	Pirellula	unclassified	943	0.000454209821817774
OTU00855	Bacteria	Acidobacteria	Holophagae	Subgroup_7	unclassified	unclassified	unclassified	402	0.000193629213542678
OTU00856	Bacteria	Acidobacteria	Acidobacteria	Subgroup_3	unclassified	Candidatus_Solibacter	unclassified	1233	0.000593892587806273
OTU00857	Bacteria	Chloroflexi	Anaerolineae	Anaerolineales	Anaerolineaceae	unclassified	unclassified	548	0.000263952261247232
OTU00858	Bacteria	Proteobacteria	Betaproteobacteria	Nitrosomonadales	Nitrosomonadaceae	unclassified	unclassified	307	0.000147871066063687
OTU00859	Bacteria	Chloroflexi	Anaerolineae	Anaerolineales	Anaerolineaceae	unclassified	unclassified	356	0.00017147263686864
OTU00860	Bacteria	Acidobacteria	Acidobacteria	Subgroup_4	unclassified	Blastocatella	unclassified	2136	0.00102883582121184
OTU00861	Bacteria	Parcubacteria	unclassified	unclassified	unclassified	unclassified	unclassified	241	0.000116081195183546
OTU00862	Bacteria	Proteobacteria	Deltaproteobacteria	Myxococcales	Polyangiaceae	Sorangium	unclassified	208	0.000100186259743475
OTU00863	Bacteria	Planctomycetes	Planctomycetacia	Planctomycetales	Planctomycetaceae	Singulisphaera	unclassified	344	0.000165692660344978
OTU00864	Bacteria	Actinobacteria	Actinobacteria	Micrococcales	Microbacteriaceae	Agromyces	unclassified	213	0.000102594583295001
OTU00865	Bacteria	Gemmatimonadetes	Gemmatimonadetes	Gemmatimonadales	Gemmatimonadaceae	unclassified	unclassified	349	0.000168100983896504
OTU00866	Bacteria	Actinobacteria	Actinobacteria	Micromonosporales	Micromonosporaceae	Actinoplanes	unclassified	309	0.000148834395484297
OTU00867	Bacteria	Proteobacteria	Betaproteobacteria	Nitrosomonadales	Nitrosomonadaceae	unclassified	unclassified	259	0.000124751159969039
OTU00868	Bacteria	SM2F11	unclassified	unclassified	unclassified	unclassified	unclassified	982	0.000472994745519675
OTU00869	Bacteria	Parcubacteria	unclassified	unclassified	unclassified	unclassified	unclassified	783	0.000377143468168947
OTU00870	Bacteria	Proteobacteria	Alphaproteobacteria	Rhizobiales	unclassified	unclassified	unclassified	255	0.000122824501127818
OTU00871	Bacteria	Planctomycetes	Planctomycetacia	Planctomycetales	Planctomycetaceae	Pir4_lineage	unclassified	185	8.91079714064561e-05
OTU00872	Bacteria	Planctomycetes	Planctomycetacia	Planctomycetales	Planctomycetaceae	Pir4_lineage	unclassified	528	0.000254318967041129
OTU00873	Bacteria	Proteobacteria	Deltaproteobacteria	Myxococcales	BIrii41	unclassified	unclassified	197	9.48879479301182e-05
OTU00874	Bacteria	Chloroflexi	Anaerolineae	Anaerolineales	Anaerolineaceae	unclassified	unclassified	123	5.92447593675357e-05
OTU00875	Bacteria	Proteobacteria	Alphaproteobacteria	Rhodospirillales	Acetobacteraceae	Acidisoma	unclassified	273	0.000131494465913311
OTU00876	Bacteria	Proteobacteria	Deltaproteobacteria	Desulfobacterales	Nitrospinaceae	Candidatus_Entotheonella	unclassified	434	0.000209042484272443
OTU00877	Bacteria	Chloroflexi	Caldilineae	Caldilineales	Caldilineaceae	unclassified	unclassified	418	0.00020133584890756
OTU00878	Bacteria	Proteobacteria	Alphaproteobacteria	Rhizobiales	Xanthobacteraceae	unclassified	unclassified	609	0.000293333808575848
OTU00879	Bacteria	Proteobacteria	Betaproteobacteria	SC-I-84	unclassified	unclassified	unclassified	242	0.000116562859893851
OTU00880	Bacteria	Bacteroidetes	Sphingobacteriia	Sphingobacteriales	Sphingobacteriaceae	Mucilaginibacter	unclassified	807	0.000388703421216271
OTU00881	Bacteria	Proteobacteria	Alphaproteobacteria	Rhizobiales	Xanthobacteraceae	Labrys	unclassified	397	0.000191220889991152
OTU00882	Bacteria	Chloroflexi	Ktedonobacteria	Thermogemmatisporales	1921-2	unclassified	unclassified	576	0.000277438873135777
OTU00883	Bacteria	Chloroflexi	Ktedonobacteria	Ktedonobacterales	JG30a-KF-32	unclassified	unclassified	924	0.000445058192321976
OTU00884	Bacteria	Bacteroidetes	Sphingobacteriia	Sphingobacteriales	Chitinophagaceae	Flavisolibacter	unclassified	469	0.000225900749133124
OTU00885	Bacteria	Verrucomicrobia	Spartobacteria	Chthoniobacterales	Chthoniobacteraceae	Chthoniobacter	unclassified	390	0.000187849237019016
OTU00886	Bacteria	Proteobacteria	Betaproteobacteria	B1-7BS	unclassified	unclassified	unclassified	117	5.63547711057047e-05
OTU00887	Bacteria	Actinobacteria	Actinobacteria	Streptosporangiales	Thermomonosporaceae	Actinomadura	unclassified	230	0.000110782883370189
OTU00888	Bacteria	Chloroflexi	Anaerolineae	Anaerolineales	Anaerolineaceae	unclassified	unclassified	387	0.0001864042428881
OTU00889	Bacteria	Chloroflexi	Anaerolineae	Anaerolineales	Anaerolineaceae	unclassified	unclassified	1656	0.000797636760265359
OTU00890	Bacteria	Armatimonadetes	unclassified	unclassified	unclassified	unclassified	unclassified	126	6.06897534984512e-05
OTU00891	Bacteria	Proteobacteria	Gammaproteobacteria	Pseudomonadales	Pseudomonadaceae	Pseudomonas	Pseudomonas_peli	88	4.23864945068548e-05
OTU00892	Bacteria	Planctomycetes	Planctomycetacia	Planctomycetales	Planctomycetaceae	Gemmata	unclassified	281	0.000135347783595752
OTU00893	Bacteria	Actinobacteria	Thermoleophilia	Gaiellales	unclassified	unclassified	unclassified	907	0.000436869892246788
OTU00894	Bacteria	Proteobacteria	Deltaproteobacteria	Myxococcales	Polyangiaceae	Sorangium	unclassified	340	0.000163766001503757
OTU00895	Bacteria	Chloroflexi	Anaerolineae	Anaerolineales	Anaerolineaceae	unclassified	unclassified	165	7.94746772003528e-05
OTU00896	Bacteria	Parcubacteria	unclassified	unclassified	unclassified	unclassified	unclassified	95	4.5758147478991e-05
OTU00897	Bacteria	Acidobacteria	Acidobacteria	Acidobacteriales	Acidobacteriaceae_(Subgroup_1)	Terriglobus	unclassified	273	0.000131494465913311
OTU00898	Bacteria	Latescibacteria	unclassified	unclassified	unclassified	unclassified	unclassified	673	0.000324160350035378
OTU00899	Bacteria	Proteobacteria	Deltaproteobacteria	Myxococcales	Haliangiaceae	Haliangium	unclassified	256	0.000123306165838123
OTU00900	Bacteria	Planctomycetes	Planctomycetacia	Planctomycetales	Planctomycetaceae	Gemmata	unclassified	289	0.000139201101278194
OTU00901	Bacteria	Actinobacteria	MB-A2-108	unclassified	unclassified	unclassified	unclassified	204	9.82596009022543e-05
OTU00902	Bacteria	Planctomycetes	Phycisphaerae	WD2101_soil_group	unclassified	unclassified	unclassified	176	8.47729890137096e-05
OTU00903	Bacteria	Acidobacteria	Acidobacteria	Subgroup_3	Elev-16S-1166	unclassified	unclassified	185	8.91079714064561e-05
OTU00904	Bacteria	Proteobacteria	Deltaproteobacteria	Myxococcales	Haliangiaceae	Haliangium	unclassified	473	0.000227827407974345
OTU00905	Bacteria	Actinobacteria	Actinobacteria	Streptosporangiales	Thermomonosporaceae	Actinoallomurus	unclassified	147	7.08047124148597e-05
OTU00906	Bacteria	Verrucomicrobia	S-BQ2-57_soil_group	unclassified	unclassified	unclassified	unclassified	1117	0.000538019481410873
OTU00907	Bacteria	Proteobacteria	Gammaproteobacteria	Xanthomonadales	Xanthomonadaceae	Arenimonas	unclassified	313	0.000150761054325518
OTU00908	Bacteria	Chloroflexi	Anaerolineae	Anaerolineales	Anaerolineaceae	unclassified	unclassified	327	0.00015750436026979
OTU00909	Bacteria	Proteobacteria	Alphaproteobacteria	Sphingomonadales	Sphingomonadaceae	Sphingomonas	Sphingomonas_sp._JC2489	236	0.00011367287163202
OTU00910	Bacteria	Acidobacteria	Acidobacteria	Subgroup_3	unclassified	Bryobacter	unclassified	278	0.000133902789464837
OTU00911	Bacteria	Verrucomicrobia	Spartobacteria	Chthoniobacterales	FukuN18_freshwater_group	unclassified	unclassified	192	9.24796243785923e-05
OTU00912	Bacteria	Actinobacteria	MB-A2-108	unclassified	unclassified	unclassified	unclassified	277	0.000133421124754532
OTU00913	Bacteria	Chloroflexi	Ktedonobacteria	C0119	unclassified	unclassified	unclassified	250	0.000120416177576292
OTU00914	Bacteria	Bacteroidetes	Cytophagia	Cytophagales	Cytophagaceae	Chryseolinea	unclassified	935	0.000450356504135332
OTU00915	Bacteria	Actinobacteria	Rubrobacteria	Rubrobacterales	Rubrobacteriaceae	Rubrobacter	unclassified	345	0.000166174325055283
OTU00916	Bacteria	Planctomycetes	Planctomycetacia	Planctomycetales	Planctomycetaceae	Pir4_lineage	unclassified	740	0.000356431885625825
OTU00917	Bacteria	Planctomycetes	Planctomycetacia	Planctomycetales	Planctomycetaceae	unclassified	unclassified	239	0.000115117865762935
OTU00918	Bacteria	Proteobacteria	Alphaproteobacteria	Rhodospirillales	Acetobacteraceae	unclassified	unclassified	107	5.1538124002653e-05
OTU00919	Bacteria	Armatimonadetes	unclassified	unclassified	unclassified	unclassified	unclassified	423	0.000203744172459086
OTU00920	Bacteria	Planctomycetes	Planctomycetacia	Planctomycetales	Planctomycetaceae	Pir4_lineage	unclassified	130	6.26164123396719e-05
OTU00921	Bacteria	Bacteroidetes	Sphingobacteriia	Sphingobacteriales	Chitinophagaceae	Terrimonas	unclassified	1801	0.000867478143259608
OTU00922	Bacteria	Proteobacteria	Alphaproteobacteria	Rhodospirillales	Acetobacteraceae	Acidicaldus	unclassified	648	0.000312118732277749
OTU00923	Bacteria	Acidobacteria	Holophagae	Subgroup_7	unclassified	unclassified	unclassified	415	0.000199890854776645
OTU00924	Bacteria	Proteobacteria	Alphaproteobacteria	Rhodospirillales	Rhodospirillaceae	Dongia	unclassified	334	0.000160876013241926
OTU00925	Bacteria	Planctomycetes	Pla4_lineage	unclassified	unclassified	unclassified	unclassified	260	0.000125232824679344
OTU00926	Bacteria	Planctomycetes	Planctomycetacia	Planctomycetales	Planctomycetaceae	unclassified	unclassified	115	5.53914416850944e-05
OTU00927	Bacteria	Firmicutes	Erysipelotrichia	Erysipelotrichales	Erysipelotrichaceae	Asteroleplasma	unclassified	767	0.000369436832804064
OTU00928	Bacteria	Bacteroidetes	Sphingobacteriia	Sphingobacteriales	Chitinophagaceae	Parafilimonas	unclassified	349	0.000168100983896504
OTU00929	Bacteria	Verrucomicrobia	OPB35_soil_group	unclassified	unclassified	unclassified	unclassified	177	8.52546537240148e-05
OTU00930	Bacteria	Acidobacteria	Acidobacteria	Subgroup_3	unclassified	Bryobacter	unclassified	320	0.000154132707297654
OTU00931	Bacteria	Acidobacteria	Acidobacteria	Acidobacteriales	Acidobacteriaceae_(Subgroup_1)	Acidicapsa	unclassified	251	0.000120897842286597
OTU00932	Bacteria	Actinobacteria	unclassified	unclassified	unclassified	unclassified	unclassified	206	9.92229303228647e-05
OTU00933	Bacteria	Proteobacteria	Betaproteobacteria	Burkholderiales	Comamonadaceae	Rhizobacter	unclassified	1112	0.000535611157859347
OTU00934	Bacteria	Planctomycetes	OM190	unclassified	unclassified	unclassified	unclassified	449	0.000216267454927021
OTU00935	Bacteria	Planctomycetes	Phycisphaerae	WD2101_soil_group	unclassified	unclassified	unclassified	167	8.04380066209631e-05
OTU00936	Bacteria	Chloroflexi	Anaerolineae	Anaerolineales	Anaerolineaceae	unclassified	unclassified	108	5.20197887129582e-05
OTU00937	Bacteria	Acidobacteria	Acidobacteria	Subgroup_6	unclassified	unclassified	unclassified	990	0.000476848063202117
OTU00938	Bacteria	Verrucomicrobia	Spartobacteria	Chthoniobacterales	Chthoniobacteraceae	Chthoniobacter	unclassified	289	0.000139201101278194
OTU00939	Bacteria	Proteobacteria	Alphaproteobacteria	Rhodospirillales	Rhodospirillales_Incertae_Sedis	Reyranella	unclassified	533	0.000256727290592655
OTU00940	Bacteria	Actinobacteria	Thermoleophilia	Solirubrobacterales	0319-6M6	unclassified	unclassified	113	5.4428112264484e-05
OTU00941	Bacteria	Planctomycetes	Planctomycetacia	Planctomycetales	Planctomycetaceae	unclassified	unclassified	449	0.000216267454927021
OTU00942	Bacteria	Verrucomicrobia	OPB35_soil_group	unclassified	unclassified	unclassified	unclassified	316	0.000152206048456433
OTU00943	Bacteria	Proteobacteria	Betaproteobacteria	unclassified	unclassified	unclassified	unclassified	237	0.000114154536342325
OTU00944	Bacteria	Proteobacteria	Gammaproteobacteria	Xanthomonadales	Solimonadaceae	Polycyclovorans	unclassified	92	4.43131533480755e-05
OTU00945	Bacteria	Actinobacteria	Actinobacteria	Streptosporangiales	Streptosporangiaceae	Microbispora	Microbispora_rosea_subsp._rosea	133	6.40614064705874e-05
OTU00946	Bacteria	Proteobacteria	Gammaproteobacteria	Xanthomonadales	unclassified	unclassified	unclassified	322	0.000155096036718264
OTU00947	Bacteria	Chloroflexi	Anaerolineae	Anaerolineales	Anaerolineaceae	unclassified	unclassified	409	0.000197000866514814
OTU00948	Bacteria	Verrucomicrobia	OPB35_soil_group	unclassified	unclassified	unclassified	unclassified	139	6.69513947324184e-05
OTU00949	Bacteria	Acidobacteria	Acidobacteria	Subgroup_5	unclassified	unclassified	unclassified	193	9.29612890888975e-05
OTU00950	Bacteria	Acidobacteria	Acidobacteria	Subgroup_5	unclassified	unclassified	unclassified	239	0.000115117865762935
OTU00951	Bacteria	Planctomycetes	Planctomycetacia	Planctomycetales	Planctomycetaceae	Gemmata	unclassified	262	0.000126196154099954
OTU00952	Bacteria	Actinobacteria	Thermoleophilia	Gaiellales	Gaiellaceae	Gaiella	unclassified	261	0.000125714489389649
OTU00953	Bacteria	Verrucomicrobia	Opitutae	Opitutales	Opitutaceae	Opitutus	unclassified	632	0.000304412096912866
OTU00954	Bacteria	Planctomycetes	Phycisphaerae	CCM11a	unclassified	unclassified	unclassified	152	7.32130359663856e-05
OTU00955	Bacteria	Bacteroidetes	Sphingobacteriia	Sphingobacteriales	Chitinophagaceae	unclassified	unclassified	354	0.00017050930744803
OTU00956	Bacteria	Acidobacteria	Acidobacteria	Subgroup_4	RB41	unclassified	unclassified	466	0.000224455755002208
OTU00957	Bacteria	Chloroflexi	Anaerolineae	Anaerolineales	Anaerolineaceae	unclassified	unclassified	142	6.83963888633339e-05
OTU00958	Bacteria	Proteobacteria	Betaproteobacteria	SC-I-84	unclassified	unclassified	unclassified	391	0.000188330901729321
OTU00959	Bacteria	Proteobacteria	Alphaproteobacteria	Caulobacterales	Caulobacteraceae	Phenylobacterium	unclassified	1252	0.000603044217302071
OTU00960	Bacteria	Planctomycetes	C47	unclassified	unclassified	unclassified	unclassified	130	6.26164123396719e-05
OTU00961	Bacteria	Proteobacteria	Betaproteobacteria	Burkholderiales	Comamonadaceae	Caenimonas	unclassified	456	0.000219639107899157
OTU00962	Bacteria	Planctomycetes	Phycisphaerae	WD2101_soil_group	unclassified	unclassified	unclassified	457	0.000220120772609462
OTU00963	Bacteria	Acidobacteria	Acidobacteria	Subgroup_4	unclassified	Blastocatella	unclassified	605	0.000291407149734627
OTU00964	Bacteria	Acidobacteria	Acidobacteria	Subgroup_4	RB41	unclassified	unclassified	316	0.000152206048456433
OTU00965	Bacteria	Planctomycetes	Phycisphaerae	Phycisphaerales	Phycisphaeraceae	CL500-3	unclassified	168	8.09196713312683e-05
OTU00966	Bacteria	Planctomycetes	OM190	unclassified	unclassified	unclassified	unclassified	306	0.000147389401353382
OTU00967	Bacteria	Gemmatimonadetes	Gemmatimonadetes	Gemmatimonadales	Gemmatimonadaceae	unclassified	unclassified	456	0.000219639107899157
OTU00968	Bacteria	Actinobacteria	Actinobacteria	Micrococcales	Intrasporangiaceae	Oryzihumus	unclassified	429	0.000206634160720917
OTU00969	Bacteria	Actinobacteria	Thermoleophilia	Solirubrobacterales	0319-6M6	unclassified	unclassified	435	0.000209524148982748
OTU00970	Bacteria	Planctomycetes	Phycisphaerae	Phycisphaerales	Phycisphaeraceae	AKYG587	unclassified	262	0.000126196154099954
OTU00971	Bacteria	Verrucomicrobia	OPB35_soil_group	unclassified	unclassified	unclassified	unclassified	236	0.00011367287163202
OTU00972	Bacteria	Chloroflexi	Anaerolineae	Anaerolineales	Anaerolineaceae	unclassified	unclassified	222	0.000106929565687747
OTU00973	Bacteria	Actinobacteria	Actinobacteria	Micromonosporales	Micromonosporaceae	unclassified	unclassified	117	5.63547711057047e-05
OTU00974	Bacteria	Planctomycetes	Phycisphaerae	WD2101_soil_group	unclassified	unclassified	unclassified	180	8.66996478549303e-05
OTU00975	Bacteria	Planctomycetes	Planctomycetacia	Planctomycetales	Planctomycetaceae	unclassified	unclassified	146	7.03230477045546e-05
OTU00976	Bacteria	Chloroflexi	Anaerolineae	Anaerolineales	Anaerolineaceae	unclassified	unclassified	155	7.46580300973011e-05
OTU00978	Bacteria	Planctomycetes	Planctomycetacia	Planctomycetales	Planctomycetaceae	Planctomyces	unclassified	176	8.47729890137096e-05
OTU00979	Bacteria	Chloroflexi	Ktedonobacteria	Ktedonobacterales	G12-WMSP1	unclassified	unclassified	280	0.000134866118885447
OTU00980	Bacteria	Planctomycetes	Planctomycetacia	Planctomycetales	Planctomycetaceae	Planctomyces	unclassified	304	0.000146426071932771
OTU00981	Bacteria	Proteobacteria	Betaproteobacteria	Burkholderiales	Comamonadaceae	Rhizobacter	unclassified	811	0.000390630080057491
OTU00982	Bacteria	Acidobacteria	Acidobacteria	Subgroup_6	unclassified	unclassified	unclassified	294	0.000141609424829719
OTU00983	Bacteria	Verrucomicrobia	Spartobacteria	Chthoniobacterales	Chthoniobacteraceae	Chthoniobacter	unclassified	180	8.66996478549303e-05
OTU00984	Bacteria	Proteobacteria	Alphaproteobacteria	Rhodospirillales	DA111	unclassified	unclassified	390	0.000187849237019016
OTU00985	Bacteria	Chloroflexi	Chloroflexia	Kallotenuales	AKIW781	unclassified	unclassified	490	0.000236015708049532
OTU00987	Bacteria	Actinobacteria	Thermoleophilia	Solirubrobacterales	Elev-16S-1332	unclassified	unclassified	948	0.0004566181453693
OTU00988	Bacteria	Verrucomicrobia	Verrucomicrobia_Incertae_Sedis	unclassified	unclassified	Candidatus_Methylacidiphilum	unclassified	695	0.000334756973662092
OTU00989	Bacteria	Proteobacteria	Alphaproteobacteria	Rhizobiales	JG34-KF-361	unclassified	unclassified	999	0.000481183045594863
OTU00990	Bacteria	Chloroflexi	Anaerolineae	Anaerolineales	Anaerolineaceae	unclassified	unclassified	441	0.000212414137244579
OTU00991	Bacteria	Proteobacteria	Betaproteobacteria	Burkholderiales	unclassified	unclassified	unclassified	593	0.000285627173210965
OTU00992	Bacteria	Verrucomicrobia	Spartobacteria	Chthoniobacterales	Chthoniobacteraceae	Chthoniobacter	unclassified	373	0.000179660936943828
OTU00993	Bacteria	Planctomycetes	Phycisphaerae	WD2101_soil_group	unclassified	unclassified	unclassified	1980	0.000953696126404233
OTU00994	Bacteria	Planctomycetes	Phycisphaerae	WD2101_soil_group	unclassified	unclassified	unclassified	221	0.000106447900977442
OTU00995	Bacteria	Proteobacteria	Alphaproteobacteria	Caulobacterales	Hyphomonadaceae	Woodsholea	unclassified	406	0.000195555872383898
OTU00996	Bacteria	WD272	unclassified	unclassified	unclassified	unclassified	unclassified	508	0.000244685672835026
OTU00997	Bacteria	Chloroflexi	Ktedonobacteria	Ktedonobacterales	Ktedonobacteraceae	unclassified	unclassified	412	0.000198445860645729
OTU00998	Bacteria	Planctomycetes	Phycisphaerae	CPla-3_termite_group	unclassified	unclassified	unclassified	449	0.000216267454927021
OTU00999	Bacteria	Proteobacteria	Gammaproteobacteria	Xanthomonadales	Xanthomonadales_Incertae_Sedis	Steroidobacter	unclassified	505	0.00024324067870411
OTU01000	Bacteria	Planctomycetes	Planctomycetacia	Planctomycetales	Planctomycetaceae	Pirellula	unclassified	233	0.000112227877501104
OTU01001	Bacteria	Chloroflexi	Anaerolineae	Anaerolineales	Anaerolineaceae	unclassified	unclassified	470	0.000226382413843429
OTU01002	Bacteria	Acidobacteria	Acidobacteria	Subgroup_4	RB41	unclassified	unclassified	196	9.4406283219813e-05
OTU01003	Bacteria	Planctomycetes	Planctomycetacia	Planctomycetales	Planctomycetaceae	Rhodopirellula	unclassified	105	5.05747945820427e-05
OTU01004	Bacteria	Acidobacteria	Acidobacteria	Subgroup_3	unclassified	Bryobacter	unclassified	170	8.18830007518786e-05
OTU01005	Bacteria	Proteobacteria	Alphaproteobacteria	Sphingomonadales	Sphingomonadaceae	Sphingosinicella	unclassified	168	8.09196713312683e-05
OTU01006	Bacteria	Proteobacteria	Alphaproteobacteria	Sphingomonadales	Sphingomonadaceae	unclassified	unclassified	522	0.000251428978779298
OTU01007	Bacteria	Planctomycetes	Phycisphaerae	Phycisphaerales	Phycisphaeraceae	SM1A02	unclassified	96	4.62398121892962e-05
OTU01008	Bacteria	Bacteroidetes	Sphingobacteriia	Sphingobacteriales	Chitinophagaceae	unclassified	unclassified	196	9.4406283219813e-05
OTU01009	Bacteria	Planctomycetes	Pla4_lineage	unclassified	unclassified	unclassified	unclassified	429	0.000206634160720917
OTU01010	Bacteria	Acidobacteria	Acidobacteria	Subgroup_3	unclassified	Bryobacter	unclassified	613	0.000295260467417068
OTU01011	Bacteria	Chloroflexi	Ktedonobacteria	Ktedonobacterales	Thermosporotrichaceae	unclassified	unclassified	165	7.94746772003528e-05
OTU01012	Bacteria	Planctomycetes	Planctomycetacia	Planctomycetales	Planctomycetaceae	Planctomyces	unclassified	703	0.000338610291344533
OTU01013	Bacteria	Planctomycetes	Phycisphaerae	Phycisphaerales	Phycisphaeraceae	SM1A02	unclassified	104	5.00931298717375e-05
OTU01014	Bacteria	Planctomycetes	Planctomycetacia	Planctomycetales	Planctomycetaceae	unclassified	unclassified	575	0.000276957208425472
OTU01015	Bacteria	Planctomycetes	Planctomycetacia	Planctomycetales	Planctomycetaceae	Pir4_lineage	unclassified	145	6.98413829942494e-05
OTU01016	Bacteria	Planctomycetes	Planctomycetacia	Planctomycetales	Planctomycetaceae	unclassified	unclassified	75	3.61248532728876e-05
OTU01017	Bacteria	Bacteroidetes	Cytophagia	Cytophagales	Cytophagaceae	unclassified	unclassified	387	0.0001864042428881
OTU01019	Bacteria	Chloroflexi	Chloroflexia	Chloroflexales	Roseiflexaceae	Roseiflexus	unclassified	336	0.000161839342662537
OTU01020	Bacteria	Actinobacteria	MB-A2-108	unclassified	unclassified	unclassified	unclassified	89	4.286815921716e-05
OTU01021	Bacteria	Planctomycetes	Planctomycetacia	Planctomycetales	Planctomycetaceae	unclassified	unclassified	228	0.000109819553949578
OTU01022	Bacteria	Proteobacteria	Betaproteobacteria	SC-I-84	unclassified	unclassified	unclassified	149	7.17680418354701e-05
OTU01023	Bacteria	Parcubacteria	unclassified	unclassified	unclassified	unclassified	unclassified	309	0.000148834395484297
OTU01024	Bacteria	Verrucomicrobia	Spartobacteria	Chthoniobacterales	Chthoniobacteraceae	Chthoniobacter	unclassified	160	7.70663536488269e-05
OTU01025	Bacteria	Actinobacteria	Acidimicrobiia	Acidimicrobiales	OM1_clade	unclassified	unclassified	1426	0.00068685387689517
OTU01026	Bacteria	Proteobacteria	Betaproteobacteria	Burkholderiales	Comamonadaceae	Piscinibacter	unclassified	1394	0.000671440606165405
OTU01027	Bacteria	Proteobacteria	Alphaproteobacteria	Caulobacterales	Hyphomonadaceae	unclassified	unclassified	123	5.92447593675357e-05
OTU01028	Bacteria	Chloroflexi	Anaerolineae	Anaerolineales	Anaerolineaceae	unclassified	unclassified	159	7.65846889385218e-05
OTU01029	Bacteria	Proteobacteria	Alphaproteobacteria	Rhodospirillales	Rhodospirillaceae	Inquilinus	unclassified	517	0.000249020655227772
OTU01031	Bacteria	Parcubacteria	unclassified	unclassified	unclassified	unclassified	unclassified	124	5.97264240778409e-05
OTU01032	Bacteria	Planctomycetes	Phycisphaerae	WD2101_soil_group	unclassified	unclassified	unclassified	126	6.06897534984512e-05
OTU01033	Bacteria	Acidobacteria	Acidobacteria	Acidobacteriales	Acidobacteriaceae_(Subgroup_1)	Candidatus_Koribacter	unclassified	216	0.000104039577425916
OTU01034	Bacteria	Chloroflexi	Chloroflexia	Chloroflexales	FFCH7168	unclassified	unclassified	238	0.00011463620105263
OTU01035	Bacteria	Acidobacteria	Acidobacteria	Acidobacteriales	Acidobacteriaceae_(Subgroup_1)	unclassified	unclassified	172	8.28463301724889e-05
OTU01036	Bacteria	Planctomycetes	Phycisphaerae	WD2101_soil_group	unclassified	unclassified	unclassified	277	0.000133421124754532
OTU01037	Bacteria	Acidobacteria	Acidobacteria	Subgroup_4	11-24	unclassified	unclassified	221	0.000106447900977442
OTU01038	Bacteria	Planctomycetes	vadinHA49	unclassified	unclassified	unclassified	unclassified	268	0.000129086142361785
OTU01039	Bacteria	Proteobacteria	Gammaproteobacteria	Xanthomonadales	Xanthomonadales_Incertae_Sedis	Steroidobacter	unclassified	158	7.61030242282166e-05
OTU01040	Bacteria	Chloroflexi	Chloroflexia	Chloroflexales	Roseiflexaceae	Roseiflexus	unclassified	1149	0.000553432752140638
OTU01041	Bacteria	Verrucomicrobia	OPB35_soil_group	unclassified	unclassified	unclassified	unclassified	125	6.0208088788146e-05
OTU01043	Bacteria	Chloroflexi	Ktedonobacteria	Ktedonobacterales	unclassified	unclassified	unclassified	625	0.00030104044394073
OTU01044	Bacteria	Planctomycetes	Phycisphaerae	WD2101_soil_group	unclassified	unclassified	unclassified	276	0.000132939460044226
OTU01045	Bacteria	Chloroflexi	Anaerolineae	Anaerolineales	Anaerolineaceae	unclassified	wastewater_metagenome	431	0.000207597490141528
OTU01046	Bacteria	Proteobacteria	Alphaproteobacteria	Rhizobiales	Rhizobiales_Incertae_Sedis	Rhizomicrobium	unclassified	266	0.000128122812941175
OTU01047	Bacteria	Verrucomicrobia	Spartobacteria	Chthoniobacterales	Xiphinematobacteraceae	Candidatus_Xiphinematobacter	unclassified	216	0.000104039577425916
OTU01048	Bacteria	Gemmatimonadetes	Gemmatimonadetes	Gemmatimonadales	Gemmatimonadaceae	unclassified	unclassified	100	4.81664710305168e-05
OTU01049	Bacteria	Planctomycetes	Planctomycetacia	Planctomycetales	Planctomycetaceae	Pirellula	unclassified	171	8.23646654621838e-05
OTU01050	Bacteria	Proteobacteria	Deltaproteobacteria	GR-WP33-30	unclassified	unclassified	unclassified	199	9.58512773507285e-05
OTU01051	Bacteria	Actinobacteria	Acidimicrobiia	Acidimicrobiales	Acidimicrobiaceae	CL500-29_marine_group	unclassified	723	0.000348243585550637
OTU01052	Bacteria	Parcubacteria	unclassified	unclassified	unclassified	unclassified	unclassified	104	5.00931298717375e-05
OTU01053	Bacteria	Bacteroidetes	Sphingobacteriia	Sphingobacteriales	Chitinophagaceae	Terrimonas	unclassified	242	0.000116562859893851
OTU01054	Bacteria	Acidobacteria	Acidobacteria	Subgroup_25	unclassified	unclassified	unclassified	168	8.09196713312683e-05
OTU01055	Bacteria	Acidobacteria	Acidobacteria	Subgroup_17	unclassified	unclassified	unclassified	238	0.00011463620105263
OTU01056	Bacteria	Planctomycetes	Planctomycetacia	Planctomycetales	Planctomycetaceae	unclassified	unclassified	281	0.000135347783595752
OTU01057	Bacteria	Parcubacteria	unclassified	unclassified	unclassified	unclassified	unclassified	92	4.43131533480755e-05
OTU01058	Bacteria	Acidobacteria	Holophagae	Subgroup_7	unclassified	unclassified	unclassified	174	8.38096595930993e-05
OTU01059	Bacteria	Proteobacteria	Alphaproteobacteria	Rhodospirillales	Rhodospirillales_Incertae_Sedis	Reyranella	unclassified	80	3.85331768244135e-05
OTU01060	Bacteria	Chlamydiae	Chlamydiae	Chlamydiales	cvE6	unclassified	unclassified	121	5.82814299469254e-05
OTU01061	Bacteria	Parcubacteria	bacterium_SH4-10	unclassified	unclassified	unclassified	unclassified	84	4.04598356656341e-05
OTU01062	Bacteria	Verrucomicrobia	Spartobacteria	Chthoniobacterales	unclassified	unclassified	unclassified	172	8.28463301724889e-05
OTU01063	Bacteria	Planctomycetes	Phycisphaerae	WD2101_soil_group	unclassified	unclassified	unclassified	275	0.000132457795333921
OTU01064	Bacteria	Planctomycetes	Phycisphaerae	WD2101_soil_group	unclassified	unclassified	unclassified	201	9.68146067713388e-05
OTU01065	Bacteria	Planctomycetes	Planctomycetacia	Planctomycetales	Planctomycetaceae	unclassified	unclassified	755	0.000363656856280402
OTU01066	Bacteria	Acidobacteria	Acidobacteria	Subgroup_6	unclassified	unclassified	unclassified	243	0.000117044524604156
OTU01067	Bacteria	Acidobacteria	Acidobacteria	Subgroup_17	unclassified	unclassified	unclassified	261	0.000125714489389649
OTU01068	Bacteria	Nitrospirae	Nitrospira	Nitrospirales	Nitrospiraceae	Nitrospira	unclassified	205	9.87412656125595e-05
OTU01069	Bacteria	WCHB1-60	unclassified	unclassified	unclassified	unclassified	unclassified	437	0.000210487478403359
OTU01070	Bacteria	Chlorobi	Chlorobia	Chlorobiales	SJA-28	unclassified	unclassified	534	0.00025720895530296
OTU01071	Bacteria	Verrucomicrobia	Spartobacteria	Chthoniobacterales	Chthoniobacteraceae	Chthoniobacter	unclassified	558	0.000268768908350284
OTU01072	Bacteria	Parcubacteria	unclassified	unclassified	unclassified	unclassified	unclassified	462	0.000222529096160988
OTU01073	Bacteria	Verrucomicrobia	Spartobacteria	Chthoniobacterales	Xiphinematobacteraceae	Candidatus_Xiphinematobacter	unclassified	272	0.000131012801203006
OTU01074	Bacteria	Acidobacteria	Holophagae	Subgroup_7	unclassified	unclassified	unclassified	226	0.000108856224528968
OTU01075	Bacteria	Verrucomicrobia	OPB35_soil_group	unclassified	unclassified	unclassified	unclassified	79	3.80515121141083e-05
OTU01076	Bacteria	Planctomycetes	Planctomycetacia	Planctomycetales	Planctomycetaceae	unclassified	unclassified	782	0.000376661803458642
OTU01077	Bacteria	Actinobacteria	MB-A2-108	unclassified	unclassified	unclassified	unclassified	108	5.20197887129582e-05
OTU01078	Bacteria	Cyanobacteria	Cyanobacteria	SubsectionIII	FamilyI	Tychonema	unclassified	293	0.000141127760119414
OTU01079	Bacteria	Planctomycetes	Phycisphaerae	WD2101_soil_group	unclassified	unclassified	unclassified	224	0.000107892895108358
OTU01080	Bacteria	Actinobacteria	Thermoleophilia	Gaiellales	unclassified	unclassified	unclassified	139	6.69513947324184e-05
OTU01081	Bacteria	Chloroflexi	Ktedonobacteria	Ktedonobacterales	unclassified	unclassified	unclassified	380	0.000183032589915964
OTU01082	Bacteria	Proteobacteria	Betaproteobacteria	SC-I-84	unclassified	unclassified	unclassified	159	7.65846889385218e-05
OTU01083	Bacteria	Verrucomicrobia	Verrucomicrobia_Incertae_Sedis	unclassified	unclassified	Candidatus_Methylacidiphilum	unclassified	218	0.000105002906846527
OTU01084	Bacteria	Actinobacteria	Actinobacteria	Propionibacteriales	Nocardioidaceae	Nocardioides	Nocardioides_sp._KV-833	184	8.8626306696151e-05
OTU01085	Bacteria	unclassified	unclassified	unclassified	unclassified	unclassified	unclassified	89	4.286815921716e-05
OTU01086	Bacteria	Planctomycetes	Planctomycetacia	Planctomycetales	Planctomycetaceae	Gemmata	unclassified	756	0.000364138520990707
OTU01087	Bacteria	Chloroflexi	Anaerolineae	Anaerolineales	Anaerolineaceae	unclassified	unclassified	135	6.50247358911977e-05
OTU01088	Bacteria	Acidobacteria	Holophagae	Subgroup_7	unclassified	unclassified	unclassified	114	5.49097769747892e-05
OTU01089	Bacteria	Verrucomicrobia	Spartobacteria	Chthoniobacterales	DA101_soil_group	unclassified	unclassified	797	0.000383886774113219
OTU01090	Bacteria	Proteobacteria	Alphaproteobacteria	Rhizobiales	Hyphomicrobiaceae	Pedomicrobium	unclassified	337	0.000162321007372842
OTU01091	Bacteria	Chloroflexi	Ktedonobacteria	Ktedonobacterales	unclassified	unclassified	unclassified	101	4.8648135740822e-05
OTU01092	Bacteria	Proteobacteria	Deltaproteobacteria	Myxococcales	Haliangiaceae	Haliangium	unclassified	279	0.000134384454175142
OTU01093	Bacteria	Cyanobacteria	Cyanobacteria	SubsectionIII	FamilyI	Microcoleus	Microcoleus_paludosus_SAG_1449-1a	96	4.62398121892962e-05
OTU01094	Bacteria	Proteobacteria	Alphaproteobacteria	Sphingomonadales	unclassified	unclassified	unclassified	241	0.000116081195183546
OTU01095	Bacteria	Acidobacteria	Acidobacteria	Acidobacteriales	Acidobacteriaceae_(Subgroup_1)	unclassified	unclassified	72	3.46798591419721e-05
OTU01096	Bacteria	Parcubacteria	unclassified	unclassified	unclassified	unclassified	unclassified	106	5.10564592923478e-05
OTU01097	Bacteria	Chloroflexi	TK10	unclassified	unclassified	unclassified	unclassified	439	0.000211450807823969
OTU01098	Bacteria	Nitrospirae	Nitrospira	Nitrospirales	Nitrospiraceae	Nitrospira	unclassified	208	0.000100186259743475
OTU01099	Bacteria	Chloroflexi	Ktedonobacteria	Ktedonobacterales	1959-1	unclassified	unclassified	225	0.000108374559818663
OTU01100	Bacteria	Planctomycetes	Planctomycetacia	Planctomycetales	Planctomycetaceae	Singulisphaera	unclassified	1100	0.000529831181335685
OTU01101	Bacteria	Acidobacteria	Acidobacteria	Subgroup_4	11-24	unclassified	unclassified	93	4.47948180583807e-05
OTU01102	Bacteria	Planctomycetes	Phycisphaerae	WD2101_soil_group	unclassified	unclassified	unclassified	737	0.000354986891494909
OTU01103	Bacteria	Actinobacteria	Acidimicrobiia	Acidimicrobiales	Acidimicrobiaceae	CL500-29_marine_group	unclassified	257	0.000123787830548428
OTU01104	Bacteria	Actinobacteria	Actinobacteria	Catenulisporales	Catenulisporaceae	Catenulispora	Catenulispora_acidiphila_DSM_44928	76	3.66065179831928e-05
OTU01105	Bacteria	Actinobacteria	Acidimicrobiia	Acidimicrobiales	Iamiaceae	Iamia	unclassified	178	8.573631843432e-05
OTU01106	Bacteria	Planctomycetes	Planctomycetacia	Planctomycetales	Planctomycetaceae	Pir4_lineage	unclassified	1147	0.000552469422720028
OTU01107	Bacteria	Acidobacteria	Acidobacteria	Subgroup_6	unclassified	unclassified	unclassified	148	7.12863771251649e-05
OTU01108	Bacteria	Verrucomicrobia	OPB35_soil_group	unclassified	unclassified	unclassified	unclassified	180	8.66996478549303e-05
OTU01109	Bacteria	Chloroflexi	Anaerolineae	Anaerolineales	Anaerolineaceae	unclassified	unclassified	125	6.0208088788146e-05
OTU01110	Bacteria	Chloroflexi	unclassified	unclassified	unclassified	unclassified	unclassified	294	0.000141609424829719
OTU01111	Bacteria	Actinobacteria	Actinobacteria	Frankiales	Frankiaceae	Jatrophihabitans	unclassified	140	6.74330594427236e-05
OTU01112	Bacteria	Actinobacteria	Thermoleophilia	Gaiellales	Gaiellaceae	Gaiella	unclassified	1254	0.000604007546722681
OTU01113	Bacteria	Parcubacteria	unclassified	unclassified	unclassified	unclassified	unclassified	163	7.85113477797424e-05
OTU01114	Bacteria	Cyanobacteria	Cyanobacteria	SubsectionI	FamilyI	Mastigocladopsis	unclassified	66	3.17898708801411e-05
OTU01115	Bacteria	Planctomycetes	Planctomycetacia	Planctomycetales	Planctomycetaceae	unclassified	unclassified	130	6.26164123396719e-05
OTU01116	Bacteria	Verrucomicrobia	Opitutae	unclassified	unclassified	unclassified	unclassified	306	0.000147389401353382
OTU01117	Bacteria	Planctomycetes	Phycisphaerae	WD2101_soil_group	unclassified	unclassified	unclassified	138	6.64697300221132e-05
OTU01118	Bacteria	Chloroflexi	Thermomicrobia	JG30-KF-CM45	unclassified	unclassified	unclassified	353	0.000170027642737724
OTU01119	Bacteria	Acidobacteria	Acidobacteria	Subgroup_3	unclassified	Bryobacter	unclassified	741	0.00035691355033613
OTU01120	Bacteria	Proteobacteria	Alphaproteobacteria	Rhodospirillales	Rhodospirillaceae	unclassified	unclassified	122	5.87630946572305e-05
OTU01121	Bacteria	Planctomycetes	Planctomycetacia	Planctomycetales	Planctomycetaceae	unclassified	unclassified	537	0.000258653949433875
OTU01123	Bacteria	Acidobacteria	Acidobacteria	Acidobacteriales	Acidobacteriaceae_(Subgroup_1)	unclassified	bacterium_Ellin7529	295	0.000142091089540025
OTU01124	Bacteria	Gemmatimonadetes	Gemmatimonadetes	Gemmatimonadales	Gemmatimonadaceae	unclassified	unclassified	241	0.000116081195183546
OTU01125	Bacteria	Actinobacteria	Actinobacteria	Pseudonocardiales	Pseudonocardiaceae	Pseudonocardia	unclassified	590	0.000284182179080049
OTU01126	Bacteria	Gemmatimonadetes	Gemmatimonadetes	Gemmatimonadales	Gemmatimonadaceae	unclassified	unclassified	208	0.000100186259743475
OTU01127	Bacteria	Planctomycetes	vadinHA49	unclassified	unclassified	unclassified	unclassified	110	5.29831181335685e-05
OTU01128	Bacteria	Bacteroidetes	Sphingobacteriia	Sphingobacteriales	Chitinophagaceae	Flavisolibacter	unclassified	488	0.000235052378628922
OTU01130	Bacteria	Actinobacteria	Actinobacteria	Micromonosporales	Micromonosporaceae	unclassified	unclassified	107	5.1538124002653e-05
OTU01131	Bacteria	Actinobacteria	Acidimicrobiia	Acidimicrobiales	unclassified	unclassified	unclassified	78	3.75698474038031e-05
OTU01132	Bacteria	Gemmatimonadetes	Gemmatimonadetes	S0134_terrestrial_group	unclassified	unclassified	unclassified	188	9.05529655373716e-05
OTU01133	Bacteria	Actinobacteria	Acidimicrobiia	Acidimicrobiales	unclassified	unclassified	unclassified	117	5.63547711057047e-05
OTU01134	Bacteria	Acidobacteria	Acidobacteria	Subgroup_4	unclassified	Blastocatella	unclassified	639	0.000307783749885003
OTU01135	Bacteria	Chloroflexi	Anaerolineae	Anaerolineales	Anaerolineaceae	unclassified	unclassified	684	0.000329458661848735
OTU01136	Bacteria	Proteobacteria	Deltaproteobacteria	Myxococcales	Haliangiaceae	Haliangium	unclassified	126	6.06897534984512e-05
OTU01137	Bacteria	Planctomycetes	Planctomycetacia	Planctomycetales	Planctomycetaceae	unclassified	unclassified	351	0.000169064313317114
OTU01138	Bacteria	Verrucomicrobia	Opitutae	Opitutales	Opitutaceae	Opitutus	unclassified	630	0.000303448767492256
OTU01139	Bacteria	Planctomycetes	Planctomycetacia	Planctomycetales	Planctomycetaceae	Gemmata	unclassified	200	9.63329420610337e-05
OTU01140	Bacteria	Acidobacteria	Acidobacteria	Acidobacteriales	Acidobacteriaceae_(Subgroup_1)	unclassified	unclassified	472	0.000227345743264039
OTU01141	Bacteria	Actinobacteria	Thermoleophilia	Solirubrobacterales	0319-6M6	unclassified	unclassified	151	7.27313712560804e-05
OTU01142	Bacteria	Acidobacteria	Acidobacteria	Subgroup_3	unclassified	Bryobacter	unclassified	105	5.05747945820427e-05
OTU01143	Bacteria	Proteobacteria	Betaproteobacteria	Nitrosomonadales	Nitrosomonadaceae	unclassified	unclassified	460	0.000221565766740377
OTU01144	Bacteria	Bacteroidetes	Sphingobacteriia	Sphingobacteriales	Chitinophagaceae	Flavisolibacter	unclassified	177	8.52546537240148e-05
OTU01145	Bacteria	Verrucomicrobia	Opitutae	Opitutales	Opitutaceae	Opitutus	unclassified	331	0.000159431019111011
OTU01146	Bacteria	Acidobacteria	Acidobacteria	Subgroup_4	unclassified	Blastocatella	unclassified	197	9.48879479301182e-05
OTU01147	Bacteria	Acidobacteria	Acidobacteria	Subgroup_3	unclassified	unclassified	unclassified	98	4.72031416099065e-05
OTU01148	Bacteria	Proteobacteria	Alphaproteobacteria	Sphingomonadales	Sphingomonadaceae	Sphingopyxis	Sphingopyxis_chilensis	100	4.81664710305168e-05
OTU01149	Bacteria	Bacteroidetes	Sphingobacteriia	Sphingobacteriales	Chitinophagaceae	unclassified	unclassified	825	0.000397373386001764
OTU01150	Bacteria	Chloroflexi	Anaerolineae	Anaerolineales	Anaerolineaceae	unclassified	unclassified	116	5.58731063953995e-05
OTU01151	Bacteria	Acidobacteria	Acidobacteria	Subgroup_6	Acidobacteria_bacterium_IGE-004	unclassified	unclassified	86	4.14231650862445e-05
OTU01152	Bacteria	Acidobacteria	Acidobacteria	Subgroup_2	unclassified	unclassified	unclassified	89	4.286815921716e-05
OTU01153	Bacteria	Chloroflexi	Ktedonobacteria	Ktedonobacterales	unclassified	unclassified	unclassified	281	0.000135347783595752
OTU01154	Bacteria	Planctomycetes	Phycisphaerae	WD2101_soil_group	unclassified	unclassified	unclassified	236	0.00011367287163202
OTU01155	Bacteria	Bacteroidetes	Sphingobacteriia	Sphingobacteriales	Chitinophagaceae	unclassified	unclassified	2662	0.00128219145883236
OTU01156	Bacteria	Proteobacteria	Deltaproteobacteria	Desulfurellales	Desulfurellaceae	unclassified	unclassified	127	6.11714182087564e-05
OTU01157	Bacteria	Chloroflexi	unclassified	unclassified	unclassified	unclassified	unclassified	307	0.000147871066063687
OTU01158	Bacteria	Chloroflexi	Ktedonobacteria	Ktedonobacterales	JG30a-KF-32	unclassified	unclassified	187	9.00713008270665e-05
OTU01159	Bacteria	Parcubacteria	Parcubacteria_bacterium_SCGC_AAA011-A08	unclassified	unclassified	unclassified	unclassified	476	0.00022927240210526
OTU01160	Bacteria	Verrucomicrobia	Spartobacteria	Chthoniobacterales	DA101_soil_group	unclassified	unclassified	324	0.000156059366138875
OTU01161	Bacteria	Acidobacteria	Acidobacteria	Subgroup_18	unclassified	unclassified	unclassified	353	0.000170027642737724
OTU01162	Bacteria	Bacteroidetes	Sphingobacteriia	Sphingobacteriales	Chitinophagaceae	unclassified	unclassified	355	0.000170990972158335
OTU01163	Bacteria	Chloroflexi	unclassified	unclassified	unclassified	unclassified	unclassified	150	7.22497065457752e-05
OTU01164	Bacteria	Actinobacteria	Nitriliruptoria	Euzebyales	Euzebyaceae	Euzebya	unclassified	116	5.58731063953995e-05
OTU01165	Bacteria	Proteobacteria	Alphaproteobacteria	Rhodospirillales	ML80	unclassified	unclassified	180	8.66996478549303e-05
OTU01166	Bacteria	Chloroflexi	Ktedonobacteria	JG30-KF-AS9	unclassified	unclassified	unclassified	248	0.000119452848155682
OTU01167	Bacteria	Planctomycetes	Phycisphaerae	WD2101_soil_group	unclassified	unclassified	unclassified	99	4.76848063202117e-05
OTU01168	Bacteria	Proteobacteria	Alphaproteobacteria	Rhizobiales	Xanthobacteraceae	Pseudolabrys	unclassified	1981	0.000954177791114538
OTU01169	Bacteria	Verrucomicrobia	Spartobacteria	Chthoniobacterales	DA101_soil_group	unclassified	unclassified	102	4.91298004511272e-05
OTU01170	Bacteria	Gemmatimonadetes	Gemmatimonadetes	Gemmatimonadales	Gemmatimonadaceae	Gemmatimonas	unclassified	352	0.000169545978027419
OTU01171	Bacteria	Proteobacteria	Gammaproteobacteria	Xanthomonadales	Xanthomonadales_Incertae_Sedis	Acidibacter	unclassified	326	0.000157022695559485
OTU01172	Bacteria	Proteobacteria	Betaproteobacteria	Nitrosomonadales	Nitrosomonadaceae	unclassified	unclassified	197	9.48879479301182e-05
OTU01173	Bacteria	Verrucomicrobia	OPB35_soil_group	unclassified	unclassified	unclassified	unclassified	706	0.000340055285475449
OTU01174	Bacteria	Verrucomicrobia	Spartobacteria	Chthoniobacterales	Chthoniobacteraceae	Chthoniobacter	unclassified	109	5.25014534232633e-05
OTU01175	Bacteria	Proteobacteria	Deltaproteobacteria	Myxococcales	unclassified	unclassified	unclassified	172	8.28463301724889e-05
OTU01176	Bacteria	Acidobacteria	Acidobacteria	Subgroup_6	unclassified	unclassified	unclassified	113	5.4428112264484e-05
OTU01177	Bacteria	Planctomycetes	Planctomycetacia	Planctomycetales	Planctomycetaceae	Gemmata	unclassified	713	0.000343426938447585
OTU01178	Bacteria	Proteobacteria	Deltaproteobacteria	Myxococcales	Phaselicystidaceae	Phaselicystis	unclassified	178	8.573631843432e-05
OTU01179	Bacteria	Planctomycetes	Phycisphaerae	WD2101_soil_group	unclassified	unclassified	unclassified	107	5.1538124002653e-05
OTU01180	Bacteria	Proteobacteria	Alphaproteobacteria	Rhizobiales	Beijerinckiaceae	Methylorosula	Methylorosula_polaris	222	0.000106929565687747
OTU01181	Bacteria	Proteobacteria	Gammaproteobacteria	Xanthomonadales	Xanthomonadales_Incertae_Sedis	unclassified	unclassified	116	5.58731063953995e-05
OTU01182	Bacteria	Planctomycetes	Planctomycetacia	Planctomycetales	Planctomycetaceae	unclassified	unclassified	202	9.7296271481644e-05
OTU01183	Bacteria	Actinobacteria	Thermoleophilia	Gaiellales	unclassified	unclassified	unclassified	369	0.000177734278102607
OTU01184	Bacteria	Proteobacteria	Deltaproteobacteria	GR-WP33-30	unclassified	unclassified	unclassified	472	0.000227345743264039
OTU01185	Bacteria	Chloroflexi	Ktedonobacteria	Ktedonobacterales	HSB_OF53-F07	unclassified	unclassified	171	8.23646654621838e-05
OTU01186	Bacteria	Actinobacteria	Thermoleophilia	Gaiellales	Gaiellaceae	Gaiella	unclassified	303	0.000145944407222466
OTU01187	Bacteria	Actinobacteria	Acidimicrobiia	Acidimicrobiales	Iamiaceae	Iamia	unclassified	493	0.000237460702180448
OTU01188	Bacteria	Actinobacteria	Actinobacteria	Propionibacteriales	Nocardioidaceae	Marmoricola	unclassified	448	0.000215785790216715
OTU01189	Bacteria	Planctomycetes	Planctomycetacia	Planctomycetales	Planctomycetaceae	Gemmata	unclassified	304	0.000146426071932771
OTU01190	Bacteria	Armatimonadetes	unclassified	unclassified	unclassified	unclassified	unclassified	166	7.99563419106579e-05
OTU01191	Bacteria	Verrucomicrobia	Spartobacteria	Chthoniobacterales	Chthoniobacteraceae	Chthoniobacter	unclassified	626	0.000301522108651035
OTU01192	Bacteria	Proteobacteria	Deltaproteobacteria	Myxococcales	Haliangiaceae	Haliangium	unclassified	446	0.000214822460796105
OTU01193	Bacteria	Firmicutes	Erysipelotrichia	Erysipelotrichales	Erysipelotrichaceae	Asteroleplasma	unclassified	483	0.000232644055077396
OTU01194	Bacteria	Chloroflexi	Anaerolineae	Anaerolineales	Anaerolineaceae	unclassified	unclassified	249	0.000119934512865987
OTU01195	Bacteria	Proteobacteria	Alphaproteobacteria	Rhodospirillales	Rhodospirillaceae	Skermanella	unclassified	146	7.03230477045546e-05
OTU01196	Bacteria	Verrucomicrobia	Spartobacteria	Chthoniobacterales	DA101_soil_group	unclassified	unclassified	711	0.000342463609026975
OTU01197	Bacteria	Planctomycetes	Planctomycetacia	Planctomycetales	Planctomycetaceae	unclassified	unclassified	685	0.00032994032655904
OTU01198	Bacteria	Proteobacteria	Alphaproteobacteria	Rhodospirillales	Acetobacteraceae	unclassified	unclassified	368	0.000177252613392302
OTU01200	Bacteria	Chloroflexi	Ktedonobacteria	Ktedonobacterales	unclassified	unclassified	unclassified	130	6.26164123396719e-05
OTU01201	Bacteria	Planctomycetes	Phycisphaerae	WD2101_soil_group	unclassified	unclassified	unclassified	359	0.000172917630999555
OTU01202	Bacteria	Chloroflexi	KD4-96	unclassified	unclassified	unclassified	unclassified	1565	0.000753805271627588
OTU01203	Bacteria	Proteobacteria	Gammaproteobacteria	Xanthomonadales	Xanthomonadales_Incertae_Sedis	Steroidobacter	unclassified	250	0.000120416177576292
OTU01204	Bacteria	Chloroflexi	TK10	bacterium_Ellin6519	unclassified	unclassified	unclassified	206	9.92229303228647e-05
OTU01205	Bacteria	Chloroflexi	Chloroflexia	Kallotenuales	AKIW781	unclassified	unclassified	259	0.000124751159969039
OTU01206	Bacteria	Acidobacteria	Acidobacteria	Subgroup_4	RB41	unclassified	unclassified	278	0.000133902789464837
OTU01207	Bacteria	Gemmatimonadetes	Gemmatimonadetes	Gemmatimonadales	Gemmatimonadaceae	Gemmatimonas	unclassified	114	5.49097769747892e-05
OTU01208	Bacteria	Verrucomicrobia	Spartobacteria	Chthoniobacterales	Chthoniobacteraceae	Chthoniobacter	unclassified	551	0.000265397255378148
OTU01209	Bacteria	Verrucomicrobia	Spartobacteria	Chthoniobacterales	Chthoniobacteraceae	Chthoniobacter	unclassified	229	0.000110301218659884
OTU01210	Bacteria	Chloroflexi	Ktedonobacteria	B12-WMSP1	unclassified	unclassified	unclassified	221	0.000106447900977442
OTU01211	Bacteria	Chloroflexi	Anaerolineae	Anaerolineales	Anaerolineaceae	unclassified	unclassified	342	0.000164729330924368
OTU01212	Bacteria	Proteobacteria	Deltaproteobacteria	GR-WP33-30	unclassified	unclassified	unclassified	154	7.41763653869959e-05
OTU01213	Bacteria	unclassified	unclassified	unclassified	unclassified	unclassified	unclassified	140	6.74330594427236e-05
OTU01214	Bacteria	Actinobacteria	Acidimicrobiia	Acidimicrobiales	unclassified	unclassified	unclassified	204	9.82596009022543e-05
OTU01215	Bacteria	Armatimonadetes	unclassified	unclassified	unclassified	unclassified	unclassified	204	9.82596009022543e-05
OTU01216	Bacteria	Planctomycetes	Phycisphaerae	WD2101_soil_group	unclassified	unclassified	unclassified	146	7.03230477045546e-05
OTU01217	Bacteria	Armatimonadetes	unclassified	unclassified	unclassified	unclassified	unclassified	216	0.000104039577425916
OTU01218	Bacteria	Proteobacteria	Betaproteobacteria	Nitrosomonadales	Nitrosomonadaceae	unclassified	unclassified	296	0.00014257275425033
OTU01219	Bacteria	Bacteroidetes	Sphingobacteriia	Sphingobacteriales	env.OPS_17	unclassified	unclassified	273	0.000131494465913311
OTU01220	Bacteria	Verrucomicrobia	Verrucomicrobia_Incertae_Sedis	unclassified	unclassified	Candidatus_Methylacidiphilum	unclassified	258	0.000124269495258733
OTU01221	Bacteria	Chloroflexi	KD4-96	unclassified	unclassified	unclassified	unclassified	223	0.000107411230398053
OTU01222	Bacteria	Planctomycetes	Phycisphaerae	WD2101_soil_group	unclassified	unclassified	unclassified	109	5.25014534232633e-05
OTU01223	Bacteria	Cyanobacteria	Melainabacteria	Obscuribacterales	unclassified	unclassified	unclassified	109	5.25014534232633e-05
OTU01224	Bacteria	Planctomycetes	Planctomycetacia	Planctomycetales	Planctomycetaceae	unclassified	unclassified	78	3.75698474038031e-05
OTU01225	Bacteria	Proteobacteria	Deltaproteobacteria	Bdellovibrionales	Bdellovibrionaceae	Bdellovibrio	unclassified	240	0.00011559953047324
OTU01226	Bacteria	Parcubacteria	unclassified	unclassified	unclassified	unclassified	unclassified	117	5.63547711057047e-05
OTU01227	Bacteria	Planctomycetes	Phycisphaerae	WD2101_soil_group	unclassified	unclassified	unclassified	208	0.000100186259743475
OTU01228	Bacteria	Armatimonadetes	unclassified	unclassified	unclassified	unclassified	unclassified	255	0.000122824501127818
OTU01229	Bacteria	Planctomycetes	Planctomycetacia	Planctomycetales	Planctomycetaceae	Gemmata	unclassified	400	0.000192665884122067
OTU01230	Bacteria	Cyanobacteria	Melainabacteria	Obscuribacterales	unclassified	unclassified	unclassified	291	0.000140164430698804
OTU01231	Bacteria	Chloroflexi	Anaerolineae	Anaerolineales	Anaerolineaceae	unclassified	unclassified	75	3.61248532728876e-05
OTU01232	Bacteria	Actinobacteria	Actinobacteria	Micromonosporales	Micromonosporaceae	unclassified	unclassified	107	5.1538124002653e-05
OTU01233	Bacteria	Proteobacteria	Gammaproteobacteria	Cellvibrionales	Cellvibrionaceae	Cellvibrio	unclassified	111	5.34647828438737e-05
OTU01234	Bacteria	Proteobacteria	Alphaproteobacteria	Rhizobiales	Methylobacteriaceae	Methylobacterium	Methylobacterium_radiotolerans	142	6.83963888633339e-05
OTU01235	Bacteria	Proteobacteria	Betaproteobacteria	Nitrosomonadales	Nitrosomonadaceae	unclassified	unclassified	202	9.7296271481644e-05
OTU01236	Bacteria	Proteobacteria	Alphaproteobacteria	Rickettsiales	SM2D12	unclassified	unclassified	349	0.000168100983896504
OTU01237	Bacteria	Verrucomicrobia	Spartobacteria	Chthoniobacterales	DA101_soil_group	unclassified	unclassified	534	0.00025720895530296
OTU01238	Bacteria	Planctomycetes	Planctomycetacia	Planctomycetales	Planctomycetaceae	Gemmata	unclassified	253	0.000121861171707208
OTU01239	Bacteria	Nitrospirae	Nitrospira	Nitrospirales	Nitrospiraceae	Nitrospira	unclassified	105	5.05747945820427e-05
OTU01240	Bacteria	Planctomycetes	BD7-11	unclassified	unclassified	unclassified	unclassified	97	4.67214768996013e-05
OTU01241	Bacteria	Actinobacteria	Actinobacteria	Micromonosporales	Micromonosporaceae	unclassified	unclassified	138	6.64697300221132e-05
OTU01242	Bacteria	Verrucomicrobia	Verrucomicrobiae	Verrucomicrobiales	Verrucomicrobiaceae	unclassified	unclassified	112	5.39464475541789e-05
OTU01243	Bacteria	SM2F11	unclassified	unclassified	unclassified	unclassified	unclassified	271	0.000130531136492701
OTU01244	Bacteria	Bacteroidetes	Cytophagia	Cytophagales	Cytophagaceae	unclassified	unclassified	122	5.87630946572305e-05
OTU01245	Bacteria	Chloroflexi	KD4-96	unclassified	unclassified	unclassified	unclassified	362	0.000174362625130471
OTU01246	Bacteria	Planctomycetes	Planctomycetacia	Planctomycetales	Planctomycetaceae	Pir4_lineage	unclassified	107	5.1538124002653e-05
OTU01247	Bacteria	Parcubacteria	unclassified	unclassified	unclassified	unclassified	unclassified	68	3.27532003007514e-05
OTU01248	Bacteria	Proteobacteria	Alphaproteobacteria	Rhodobacterales	Rhodobacteraceae	Amaricoccus	unclassified	78	3.75698474038031e-05
OTU01249	Bacteria	Verrucomicrobia	Spartobacteria	Chthoniobacterales	DA101_soil_group	unclassified	unclassified	1142	0.000550061099168502
OTU01250	Bacteria	Bacteroidetes	Flavobacteriia	Flavobacteriales	NS9_marine_group	unclassified	unclassified	193	9.29612890888975e-05
OTU01251	Bacteria	Verrucomicrobia	Spartobacteria	Chthoniobacterales	Chthoniobacteraceae	Chthoniobacter	unclassified	76	3.66065179831928e-05
OTU01252	Bacteria	Proteobacteria	Gammaproteobacteria	Xanthomonadales	Xanthomonadaceae	Rhodanobacter	unclassified	408	0.000196519201804509
OTU01253	Bacteria	Planctomycetes	Phycisphaerae	CPla-3_termite_group	unclassified	unclassified	unclassified	273	0.000131494465913311
OTU01254	Bacteria	Proteobacteria	Alphaproteobacteria	Rhizobiales	Rhizobiaceae	Rhizobium	unclassified	125	6.0208088788146e-05
OTU01256	Bacteria	Gemmatimonadetes	Gemmatimonadetes	Gemmatimonadales	Gemmatimonadaceae	unclassified	unclassified	93	4.47948180583807e-05
OTU01258	Bacteria	Planctomycetes	Planctomycetacia	Planctomycetales	Planctomycetaceae	unclassified	unclassified	77	3.7088182693498e-05
OTU01259	Bacteria	Acidobacteria	Acidobacteria	Subgroup_3	unclassified	Bryobacter	unclassified	318	0.000153169377877044
OTU01260	Bacteria	Parcubacteria	unclassified	unclassified	unclassified	unclassified	unclassified	62	2.98632120389204e-05
OTU01261	Bacteria	Fibrobacteres	Fibrobacteria	Fibrobacterales	Fibrobacteraceae	unclassified	unclassified	111	5.34647828438737e-05
OTU01262	Bacteria	Planctomycetes	Planctomycetacia	Planctomycetales	Planctomycetaceae	unclassified	unclassified	57	2.74548884873946e-05
OTU01263	Bacteria	Verrucomicrobia	Spartobacteria	Chthoniobacterales	DA101_soil_group	unclassified	unclassified	1822	0.000877593102176017
OTU01264	Bacteria	Proteobacteria	SPOTSOCT00m83	unclassified	unclassified	unclassified	unclassified	117	5.63547711057047e-05
OTU01265	Bacteria	Planctomycetes	OM190	unclassified	unclassified	unclassified	unclassified	199	9.58512773507285e-05
OTU01266	Bacteria	WD272	unclassified	unclassified	unclassified	unclassified	unclassified	108	5.20197887129582e-05
OTU01267	Bacteria	Planctomycetes	Planctomycetacia	Planctomycetales	Planctomycetaceae	unclassified	Singulisphaera_sp._WX23	813	0.000391593409478102
OTU01268	Bacteria	Planctomycetes	Planctomycetacia	Planctomycetales	Planctomycetaceae	unclassified	unclassified	295	0.000142091089540025
OTU01269	Bacteria	Chlorobi	Chlorobia	Chlorobiales	OPB56	unclassified	unclassified	110	5.29831181335685e-05
OTU01270	Bacteria	Planctomycetes	Planctomycetacia	Planctomycetales	Planctomycetaceae	unclassified	unclassified	101	4.8648135740822e-05
OTU01271	Bacteria	Parcubacteria	unclassified	unclassified	unclassified	unclassified	unclassified	74	3.56431885625825e-05
OTU01272	Bacteria	Planctomycetes	Planctomycetacia	Planctomycetales	Planctomycetaceae	unclassified	unclassified	201	9.68146067713388e-05
OTU01273	Bacteria	Parcubacteria	unclassified	unclassified	unclassified	unclassified	unclassified	188	9.05529655373716e-05
OTU01274	Bacteria	Proteobacteria	Alphaproteobacteria	Rhodospirillales	MNC12	unclassified	unclassified	122	5.87630946572305e-05
OTU01275	Bacteria	Verrucomicrobia	Spartobacteria	Chthoniobacterales	Chthoniobacteraceae	Chthoniobacter	unclassified	197	9.48879479301182e-05
OTU01276	Bacteria	Planctomycetes	Planctomycetacia	Planctomycetales	Planctomycetaceae	unclassified	unclassified	236	0.00011367287163202
OTU01277	Bacteria	Planctomycetes	Planctomycetacia	Planctomycetales	Planctomycetaceae	unclassified	unclassified	295	0.000142091089540025
OTU01278	Bacteria	Proteobacteria	Gammaproteobacteria	Xanthomonadales	Xanthomonadaceae	Rhodanobacter	unclassified	157	7.56213595179114e-05
OTU01279	Bacteria	Parcubacteria	unclassified	unclassified	unclassified	unclassified	unclassified	241	0.000116081195183546
OTU01280	Bacteria	Gemmatimonadetes	Gemmatimonadetes	Gemmatimonadales	Gemmatimonadaceae	Gemmatimonas	unclassified	749	0.000360766868018571
OTU01281	Bacteria	Proteobacteria	Alphaproteobacteria	Rhodospirillales	Rhodospirillaceae	Inquilinus	unclassified	187	9.00713008270665e-05
OTU01282	Bacteria	Acidobacteria	Acidobacteria	Subgroup_6	unclassified	unclassified	unclassified	390	0.000187849237019016
OTU01283	Bacteria	Proteobacteria	Alphaproteobacteria	Rhodospirillales	Acetobacteraceae	unclassified	unclassified	138	6.64697300221132e-05
OTU01284	Bacteria	Verrucomicrobia	S-BQ2-57_soil_group	unclassified	unclassified	unclassified	unclassified	201	9.68146067713388e-05
OTU01285	Bacteria	Verrucomicrobia	Spartobacteria	Chthoniobacterales	unclassified	unclassified	unclassified	47	2.26382413843429e-05
OTU01286	Bacteria	Chloroflexi	Anaerolineae	Anaerolineales	Anaerolineaceae	unclassified	unclassified	186	8.95896361167613e-05
OTU01287	Bacteria	Verrucomicrobia	Spartobacteria	Chthoniobacterales	Chthoniobacteraceae	Chthoniobacter	unclassified	72	3.46798591419721e-05
OTU01288	Bacteria	Actinobacteria	Acidimicrobiia	Acidimicrobiales	unclassified	unclassified	unclassified	268	0.000129086142361785
OTU01289	Bacteria	Chloroflexi	JG30-KF-CM66	unclassified	unclassified	unclassified	unclassified	423	0.000203744172459086
OTU01290	Bacteria	Chloroflexi	Ktedonobacteria	Ktedonobacterales	HSB_OF53-F07	unclassified	unclassified	381	0.000183514254626269
OTU01291	Bacteria	Chloroflexi	Anaerolineae	Anaerolineales	Anaerolineaceae	unclassified	unclassified	100	4.81664710305168e-05
OTU01292	Bacteria	Proteobacteria	Alphaproteobacteria	Rhodospirillales	I-10	unclassified	unclassified	118	5.68364358160099e-05
OTU01293	Bacteria	Proteobacteria	Betaproteobacteria	unclassified	unclassified	unclassified	unclassified	91	4.38314886377703e-05
OTU01294	Bacteria	Cyanobacteria	Cyanobacteria	unclassified	unclassified	unclassified	unclassified	156	7.51396948076063e-05
OTU01295	Bacteria	Planctomycetes	Planctomycetacia	Planctomycetales	Planctomycetaceae	unclassified	unclassified	111	5.34647828438737e-05
OTU01296	Bacteria	Actinobacteria	Thermoleophilia	Gaiellales	unclassified	unclassified	unclassified	257	0.000123787830548428
OTU01297	Bacteria	Planctomycetes	Planctomycetacia	Planctomycetales	Planctomycetaceae	Planctomyces	Planctomyces_sp.	127	6.11714182087564e-05
OTU01298	Bacteria	Chloroflexi	Ktedonobacteria	Ktedonobacterales	Thermosporotrichaceae	Thermosporothrix	unclassified	99	4.76848063202117e-05
OTU01299	Bacteria	Planctomycetes	Phycisphaerae	WD2101_soil_group	unclassified	unclassified	unclassified	357	0.000171954301578945
OTU01300	Bacteria	Planctomycetes	OM190	unclassified	unclassified	unclassified	unclassified	379	0.000182550925205659
OTU01301	Bacteria	Latescibacteria	unclassified	unclassified	unclassified	unclassified	unclassified	72	3.46798591419721e-05
OTU01302	Bacteria	Acidobacteria	Acidobacteria	Subgroup_3	unclassified	unclassified	unclassified	80	3.85331768244135e-05
OTU01303	Bacteria	Bacteroidetes	Sphingobacteriia	Sphingobacteriales	Sphingobacteriaceae	Solitalea	unclassified	550	0.000264915590667843
OTU01304	Bacteria	Planctomycetes	Phycisphaerae	WD2101_soil_group	unclassified	unclassified	unclassified	70	3.37165297213618e-05
OTU01305	Bacteria	Verrucomicrobia	Spartobacteria	Chthoniobacterales	Chthoniobacteraceae	Chthoniobacter	unclassified	210	0.000101149589164085
OTU01306	Bacteria	Proteobacteria	Betaproteobacteria	Burkholderiales	unclassified	unclassified	unclassified	271	0.000130531136492701
OTU01307	Bacteria	Planctomycetes	Planctomycetacia	Planctomycetales	Planctomycetaceae	Gemmata	unclassified	270	0.000130049471782395
OTU01308	Bacteria	Planctomycetes	Phycisphaerae	Phycisphaerales	Phycisphaeraceae	AKYG587	unclassified	134	6.45430711808926e-05
OTU01309	Bacteria	Acidobacteria	Acidobacteria	Subgroup_4	11-24	unclassified	unclassified	181	8.71813125652355e-05
OTU01310	Bacteria	Firmicutes	Erysipelotrichia	Erysipelotrichales	Erysipelotrichaceae	Asteroleplasma	unclassified	1293	0.000622792470424583
OTU01311	Bacteria	Parcubacteria	unclassified	unclassified	unclassified	unclassified	unclassified	142	6.83963888633339e-05
OTU01312	Bacteria	Chloroflexi	Anaerolineae	Anaerolineales	Anaerolineaceae	unclassified	unclassified	290	0.000139682765988499
OTU01313	Bacteria	Chloroflexi	Ktedonobacteria	Ktedonobacterales	unclassified	unclassified	unclassified	121	5.82814299469254e-05
OTU01314	Bacteria	Bacteroidetes	Sphingobacteriia	Sphingobacteriales	Chitinophagaceae	Terrimonas	unclassified	590	0.000284182179080049
OTU01315	Bacteria	Acidobacteria	Acidobacteria	Subgroup_6	unclassified	unclassified	unclassified	262	0.000126196154099954
OTU01316	Bacteria	Planctomycetes	Planctomycetacia	Planctomycetales	Planctomycetaceae	Gemmata	unclassified	242	0.000116562859893851
OTU01317	Bacteria	Acidobacteria	Acidobacteria	Subgroup_3	PAUC26f	unclassified	unclassified	62	2.98632120389204e-05
OTU01318	Bacteria	Verrucomicrobia	Spartobacteria	Chthoniobacterales	DA101_soil_group	unclassified	unclassified	1380	0.000664697300221132
OTU01319	Bacteria	Chloroflexi	Ktedonobacteria	Thermogemmatisporales	1921-2	unclassified	unclassified	167	8.04380066209631e-05
OTU01320	Bacteria	unclassified	unclassified	unclassified	unclassified	unclassified	unclassified	184	8.8626306696151e-05
OTU01321	Bacteria	Gemmatimonadetes	Gemmatimonadetes	Gemmatimonadales	Gemmatimonadaceae	unclassified	unclassified	396	0.000190739225280847
OTU01322	Bacteria	Gemmatimonadetes	Gemmatimonadetes	Gemmatimonadales	Gemmatimonadaceae	unclassified	unclassified	256	0.000123306165838123
OTU01323	Bacteria	Actinobacteria	MB-A2-108	unclassified	unclassified	unclassified	unclassified	68	3.27532003007514e-05
OTU01325	Bacteria	Planctomycetes	vadinHA49	unclassified	unclassified	unclassified	unclassified	213	0.000102594583295001
OTU01326	Bacteria	Chloroflexi	Anaerolineae	Anaerolineales	Anaerolineaceae	unclassified	unclassified	187	9.00713008270665e-05
OTU01327	Bacteria	Verrucomicrobia	OPB35_soil_group	unclassified	unclassified	unclassified	unclassified	189	9.10346302476768e-05
OTU01328	Bacteria	Chloroflexi	Anaerolineae	Anaerolineales	Anaerolineaceae	unclassified	unclassified	122	5.87630946572305e-05
OTU01329	Bacteria	Saccharibacteria	unclassified	unclassified	unclassified	unclassified	unclassified	140	6.74330594427236e-05
OTU01330	Bacteria	Actinobacteria	Actinobacteria	Corynebacteriales	Nocardiaceae	Williamsia	Williamsia_muralis	70	3.37165297213618e-05
OTU01331	Bacteria	Planctomycetes	Phycisphaerae	WD2101_soil_group	unclassified	unclassified	unclassified	49	2.36015708049532e-05
OTU01332	Bacteria	Acidobacteria	Acidobacteria	Subgroup_4	11-24	unclassified	unclassified	185	8.91079714064561e-05
OTU01333	Bacteria	Actinobacteria	Thermoleophilia	Solirubrobacterales	unclassified	unclassified	unclassified	76	3.66065179831928e-05
OTU01334	Bacteria	Bacteroidetes	Sphingobacteriia	Sphingobacteriales	Chitinophagaceae	Ferruginibacter	unclassified	911	0.000438796551088008
OTU01335	Bacteria	Actinobacteria	TakashiAC-B11	unclassified	unclassified	unclassified	unclassified	222	0.000106929565687747
OTU01336	Bacteria	Planctomycetes	Planctomycetacia	Planctomycetales	Planctomycetaceae	unclassified	unclassified	66	3.17898708801411e-05
OTU01337	Bacteria	Planctomycetes	Planctomycetacia	Planctomycetales	Planctomycetaceae	unclassified	unclassified	207	9.97045950331698e-05
OTU01338	Bacteria	Planctomycetes	Planctomycetacia	Planctomycetales	Planctomycetaceae	unclassified	unclassified	81	3.90148415347186e-05
OTU01339	Bacteria	Planctomycetes	Planctomycetacia	Planctomycetales	Planctomycetaceae	Singulisphaera	unclassified	140	6.74330594427236e-05
OTU01340	Bacteria	Actinobacteria	Acidimicrobiia	Acidimicrobiales	unclassified	unclassified	unclassified	314	0.000151242719035823
OTU01341	Bacteria	Chloroflexi	Anaerolineae	Anaerolineales	Anaerolineaceae	unclassified	unclassified	89	4.286815921716e-05
OTU01342	Bacteria	Actinobacteria	Actinobacteria	Kineosporiales	Kineosporiaceae	unclassified	unclassified	167	8.04380066209631e-05
OTU01343	Bacteria	Proteobacteria	Betaproteobacteria	Nitrosomonadales	Nitrosomonadaceae	unclassified	alpha_proteobacterium_BAC11	353	0.000170027642737724
OTU01344	Bacteria	Chloroflexi	Ktedonobacteria	Thermogemmatisporales	1921-2	unclassified	unclassified	452	0.000217712449057936
OTU01345	Bacteria	Planctomycetes	Planctomycetacia	Planctomycetales	Planctomycetaceae	Pirellula	unclassified	269	0.00012956780707209
OTU01346	Bacteria	Proteobacteria	Betaproteobacteria	SC-I-84	unclassified	unclassified	unclassified	438	0.000210969143113664
OTU01347	Bacteria	Planctomycetes	Planctomycetacia	Planctomycetales	Planctomycetaceae	unclassified	unclassified	341	0.000164247666214062
OTU01348	Bacteria	Proteobacteria	Deltaproteobacteria	Myxococcales	Polyangiaceae	Sorangium	unclassified	718	0.000345835261999111
OTU01349	Bacteria	Planctomycetes	Planctomycetacia	Planctomycetales	Planctomycetaceae	unclassified	unclassified	72	3.46798591419721e-05
OTU01350	Bacteria	Planctomycetes	Planctomycetacia	Planctomycetales	Planctomycetaceae	unclassified	unclassified	140	6.74330594427236e-05
OTU01351	Bacteria	Bacteroidetes	Sphingobacteriia	Sphingobacteriales	Saprospiraceae	unclassified	unclassified	270	0.000130049471782395
OTU01352	Bacteria	Proteobacteria	SPOTSOCT00m83	unclassified	unclassified	unclassified	unclassified	186	8.95896361167613e-05
OTU01353	Bacteria	Chloroflexi	Anaerolineae	Anaerolineales	Anaerolineaceae	unclassified	unclassified	101	4.8648135740822e-05
OTU01354	Bacteria	Bacteroidetes	Cytophagia	Cytophagales	Cytophagaceae	unclassified	unclassified	343	0.000165210995634673
OTU01355	Bacteria	unclassified	unclassified	unclassified	unclassified	unclassified	unclassified	98	4.72031416099065e-05
OTU01356	Bacteria	Proteobacteria	Alphaproteobacteria	Rhizobiales	Bradyrhizobiaceae	Bosea	unclassified	69	3.32348650110566e-05
OTU01357	Bacteria	Chloroflexi	Anaerolineae	Anaerolineales	Anaerolineaceae	unclassified	unclassified	239	0.000115117865762935
OTU01358	Bacteria	Actinobacteria	Actinobacteria	Micrococcales	Microbacteriaceae	Rhodoglobus	unclassified	59	2.84182179080049e-05
OTU01359	Bacteria	Cyanobacteria	Melainabacteria	Obscuribacterales	unclassified	unclassified	unclassified	464	0.000223492425581598
OTU01360	Bacteria	Armatimonadetes	unclassified	unclassified	unclassified	unclassified	unclassified	257	0.000123787830548428
OTU01361	Bacteria	Proteobacteria	Betaproteobacteria	Nitrosomonadales	Nitrosomonadaceae	unclassified	unclassified	216	0.000104039577425916
OTU01362	Bacteria	Chloroflexi	Anaerolineae	Anaerolineales	Anaerolineaceae	unclassified	unclassified	91	4.38314886377703e-05
OTU01363	Bacteria	Planctomycetes	Planctomycetacia	Planctomycetales	Planctomycetaceae	Pirellula	unclassified	132	6.35797417602822e-05
OTU01364	Bacteria	Proteobacteria	Deltaproteobacteria	Myxococcales	BIrii41	unclassified	unclassified	186	8.95896361167613e-05
OTU01365	Bacteria	Saccharibacteria	unclassified	unclassified	unclassified	unclassified	unclassified	214	0.000103076248005306
OTU01366	Bacteria	Chloroflexi	Gitt-GS-136	unclassified	unclassified	unclassified	unclassified	300	0.00014449941309155
OTU01367	Bacteria	Proteobacteria	Gammaproteobacteria	Xanthomonadales	Xanthomonadales_Incertae_Sedis	unclassified	unclassified	122	5.87630946572305e-05
OTU01368	Bacteria	Actinobacteria	Thermoleophilia	Solirubrobacterales	480-2	unclassified	unclassified	278	0.000133902789464837
OTU01369	Bacteria	Planctomycetes	Planctomycetacia	Planctomycetales	Planctomycetaceae	unclassified	unclassified	312	0.000150279389615213
OTU01370	Bacteria	Planctomycetes	Planctomycetacia	Planctomycetales	Planctomycetaceae	Blastopirellula	unclassified	207	9.97045950331698e-05
OTU01371	Bacteria	Planctomycetes	Phycisphaerae	WD2101_soil_group	unclassified	unclassified	unclassified	95	4.5758147478991e-05
OTU01372	Bacteria	Acidobacteria	Acidobacteria	Acidobacteriales	Acidobacteriaceae_(Subgroup_1)	Granulicella	unclassified	566	0.000272622226032725
OTU01373	Bacteria	Proteobacteria	Deltaproteobacteria	Myxococcales	Haliangiaceae	Haliangium	unclassified	486	0.000234089049208312
OTU01374	Bacteria	Planctomycetes	Phycisphaerae	WD2101_soil_group	unclassified	unclassified	unclassified	379	0.000182550925205659
OTU01375	Bacteria	Bacteroidetes	Sphingobacteriia	Sphingobacteriales	Chitinophagaceae	unclassified	unclassified	526	0.000253355637620519
OTU01376	Bacteria	Planctomycetes	Phycisphaerae	WD2101_soil_group	unclassified	unclassified	unclassified	83	3.9978170955329e-05
OTU01377	Bacteria	Proteobacteria	Betaproteobacteria	B1-7BS	unclassified	unclassified	unclassified	65	3.13082061698359e-05
OTU01378	Bacteria	Firmicutes	Erysipelotrichia	Erysipelotrichales	Erysipelotrichaceae	Asteroleplasma	unclassified	394	0.000189775895860236
OTU01379	Bacteria	Acidobacteria	Acidobacteria	Subgroup_6	unclassified	unclassified	unclassified	266	0.000128122812941175
OTU01380	Bacteria	Proteobacteria	Gammaproteobacteria	Xanthomonadales	Solimonadaceae	Polycyclovorans	unclassified	137	6.59880653118081e-05
OTU01381	Bacteria	Acidobacteria	Acidobacteria	Subgroup_4	11-24	unclassified	unclassified	132	6.35797417602822e-05
OTU01382	Bacteria	Proteobacteria	Gammaproteobacteria	Xanthomonadales	Xanthomonadaceae	unclassified	unclassified	169	8.14013360415734e-05
OTU01383	Bacteria	Proteobacteria	Deltaproteobacteria	Sh765B-TzT-29	unclassified	unclassified	unclassified	255	0.000122824501127818
OTU01384	Bacteria	Parcubacteria	unclassified	unclassified	unclassified	unclassified	unclassified	74	3.56431885625825e-05
OTU01385	Bacteria	Cyanobacteria	Cyanobacteria	SubsectionIII	FamilyI	Crinalium	Chlorogloea_microcystoides_SAG_10.99	262	0.000126196154099954
OTU01386	Bacteria	Planctomycetes	Planctomycetacia	Planctomycetales	Planctomycetaceae	unclassified	unclassified	175	8.42913243034045e-05
OTU01387	Bacteria	Chloroflexi	Chloroflexia	Kallotenuales	AKIW781	unclassified	unclassified	645	0.000310673738146834
OTU01388	Bacteria	unclassified	unclassified	unclassified	unclassified	unclassified	unclassified	88	4.23864945068548e-05
OTU01389	Bacteria	Chloroflexi	Ardenticatenia	unclassified	unclassified	unclassified	unclassified	193	9.29612890888975e-05
OTU01390	Bacteria	Chloroflexi	Anaerolineae	Anaerolineales	Anaerolineaceae	unclassified	unclassified	201	9.68146067713388e-05
OTU01391	Bacteria	Actinobacteria	Actinobacteria	Micromonosporales	Micromonosporaceae	Luedemannella	unclassified	736	0.000354505226784604
OTU01392	Bacteria	Bacteroidetes	Flavobacteriia	Flavobacteriales	Cryomorphaceae	Fluviicola	unclassified	67	3.22715355904463e-05
OTU01393	Bacteria	Verrucomicrobia	S-BQ2-57_soil_group	unclassified	unclassified	unclassified	unclassified	399	0.000192184219411762
OTU01394	Bacteria	Proteobacteria	Alphaproteobacteria	Caulobacterales	Caulobacteraceae	unclassified	unclassified	281	0.000135347783595752
OTU01395	Bacteria	Firmicutes	Bacilli	Bacillales	Bacillaceae	Bacillus	unclassified	120	5.77997652366202e-05
OTU01396	Bacteria	Planctomycetes	Planctomycetacia	Planctomycetales	Planctomycetaceae	Gemmata	unclassified	49	2.36015708049532e-05
OTU01397	Bacteria	Gemmatimonadetes	Gemmatimonadetes	AT425-EubC11_terrestrial_group	unclassified	unclassified	unclassified	69	3.32348650110566e-05
OTU01398	Bacteria	Chloroflexi	Ardenticatenia	unclassified	unclassified	unclassified	unclassified	124	5.97264240778409e-05
OTU01399	Bacteria	Proteobacteria	Gammaproteobacteria	Xanthomonadales	Xanthomonadaceae	Luteibacter	Luteibacter_sp._II-116-7	92	4.43131533480755e-05
OTU01400	Bacteria	Verrucomicrobia	OPB35_soil_group	unclassified	unclassified	unclassified	unclassified	137	6.59880653118081e-05
OTU01401	Bacteria	Planctomycetes	Planctomycetacia	Planctomycetales	Planctomycetaceae	unclassified	unclassified	330	0.000158949354400706
OTU01402	Bacteria	Planctomycetes	Planctomycetacia	Planctomycetales	Planctomycetaceae	Gemmata	unclassified	49	2.36015708049532e-05
OTU01403	Bacteria	Planctomycetes	Phycisphaerae	Phycisphaerales	Phycisphaeraceae	SM1A02	unclassified	225	0.000108374559818663
OTU01404	Bacteria	Acidobacteria	Acidobacteria	Acidobacteriales	Acidobacteriaceae_(Subgroup_1)	unclassified	unclassified	89	4.286815921716e-05
OTU01405	Bacteria	Verrucomicrobia	Verrucomicrobia_Incertae_Sedis	unclassified	unclassified	Candidatus_Methylacidiphilum	unclassified	269	0.00012956780707209
OTU01406	Bacteria	Bacteroidetes	Sphingobacteriia	Sphingobacteriales	Sphingobacteriaceae	Mucilaginibacter	unclassified	605	0.000291407149734627
OTU01407	Bacteria	Proteobacteria	Deltaproteobacteria	Myxococcales	Cystobacteraceae	Cystobacter	Cystobacter_fuscus	116	5.58731063953995e-05
OTU01408	Bacteria	Firmicutes	Erysipelotrichia	Erysipelotrichales	Erysipelotrichaceae	Asteroleplasma	unclassified	229	0.000110301218659884
OTU01409	Bacteria	Acidobacteria	Acidobacteria	Subgroup_6	unclassified	unclassified	unclassified	90	4.33498239274651e-05
OTU01410	Bacteria	Proteobacteria	Alphaproteobacteria	Rhodospirillales	Acetobacteraceae	unclassified	unclassified	537	0.000258653949433875
OTU01411	Bacteria	Proteobacteria	Deltaproteobacteria	GR-WP33-30	unclassified	unclassified	unclassified	154	7.41763653869959e-05
OTU01412	Bacteria	Planctomycetes	Planctomycetacia	Planctomycetales	Planctomycetaceae	unclassified	unclassified	392	0.000188812566439626
OTU01413	Bacteria	Actinobacteria	Acidimicrobiia	Acidimicrobiales	unclassified	unclassified	unclassified	145	6.98413829942494e-05
OTU01414	Bacteria	SM2F11	unclassified	unclassified	unclassified	unclassified	unclassified	291	0.000140164430698804
OTU01415	Bacteria	Verrucomicrobia	Spartobacteria	Chthoniobacterales	DA101_soil_group	unclassified	unclassified	1046	0.000503821286979206
OTU01416	Bacteria	Planctomycetes	Planctomycetacia	Planctomycetales	Planctomycetaceae	unclassified	unclassified	64	3.08265414595308e-05
OTU01417	Bacteria	Planctomycetes	vadinHA49	unclassified	unclassified	unclassified	unclassified	267	0.00012860447765148
OTU01418	Bacteria	Proteobacteria	Deltaproteobacteria	Myxococcales	BIrii41	unclassified	unclassified	60	2.88998826183101e-05
OTU01419	Bacteria	Proteobacteria	Gammaproteobacteria	Xanthomonadales	Xanthomonadaceae	Arenimonas	unclassified	121	5.82814299469254e-05
OTU01420	Bacteria	Planctomycetes	Planctomycetacia	Planctomycetales	Planctomycetaceae	unclassified	unclassified	132	6.35797417602822e-05
OTU01421	Bacteria	Proteobacteria	Alphaproteobacteria	Rhodospirillales	DA111	unclassified	unclassified	183	8.81446419858458e-05
OTU01422	Bacteria	Planctomycetes	Planctomycetacia	Planctomycetales	Planctomycetaceae	unclassified	unclassified	70	3.37165297213618e-05
OTU01423	Bacteria	Acidobacteria	Acidobacteria	Subgroup_6	unclassified	unclassified	unclassified	327	0.00015750436026979
OTU01424	Bacteria	Verrucomicrobia	Spartobacteria	Chthoniobacterales	DA101_soil_group	unclassified	unclassified	251	0.000120897842286597
OTU01425	Bacteria	Planctomycetes	Phycisphaerae	Phycisphaerales	Phycisphaeraceae	SM1A02	unclassified	58	2.79365531976998e-05
OTU01426	Bacteria	Planctomycetes	Phycisphaerae	Phycisphaerales	Phycisphaeraceae	CL500-3	unclassified	44	2.11932472534274e-05
OTU01427	Bacteria	Bacteroidetes	Sphingobacteriia	Sphingobacteriales	Chitinophagaceae	Ferruginibacter	unclassified	573	0.000275993879004861
OTU01428	Bacteria	Actinobacteria	TakashiAC-B11	unclassified	unclassified	unclassified	unclassified	102	4.91298004511272e-05
OTU01429	Bacteria	Proteobacteria	Deltaproteobacteria	GR-WP33-30	unclassified	unclassified	unclassified	163	7.85113477797424e-05
OTU01430	Bacteria	Proteobacteria	Betaproteobacteria	Nitrosomonadales	Nitrosomonadaceae	unclassified	unclassified	677	0.000326087008876599
OTU01432	Bacteria	Actinobacteria	Acidimicrobiia	Acidimicrobiales	Acidimicrobiaceae	CL500-29_marine_group	unclassified	67	3.22715355904463e-05
OTU01433	Bacteria	Bacteroidetes	Sphingobacteriia	Sphingobacteriales	Chitinophagaceae	Segetibacter	unclassified	128	6.16530829190615e-05
OTU01434	Bacteria	Planctomycetes	Planctomycetacia	Planctomycetales	Planctomycetaceae	Planctomyces	unclassified	65	3.13082061698359e-05
OTU01435	Bacteria	Verrucomicrobia	Spartobacteria	Chthoniobacterales	Chthoniobacteraceae	Chthoniobacter	unclassified	238	0.00011463620105263
OTU01436	Bacteria	Proteobacteria	Alphaproteobacteria	Rhodospirillales	MSB-1E8	unclassified	unclassified	114	5.49097769747892e-05
OTU01437	Bacteria	Elusimicrobia	Elusimicrobia	Lineage_IIa	unclassified	unclassified	unclassified	198	9.53696126404233e-05
OTU01438	Bacteria	Planctomycetes	Planctomycetacia	Planctomycetales	Planctomycetaceae	Pirellula	unclassified	173	8.33279948827941e-05
OTU01439	Bacteria	Gemmatimonadetes	Gemmatimonadetes	Gemmatimonadales	Gemmatimonadaceae	unclassified	unclassified	156	7.51396948076063e-05
OTU01440	Bacteria	Proteobacteria	Alphaproteobacteria	Rhodospirillales	Acetobacteraceae	Acidisoma	unclassified	71	3.41981944316669e-05
OTU01441	Bacteria	Firmicutes	Erysipelotrichia	Erysipelotrichales	Erysipelotrichaceae	Asteroleplasma	unclassified	122	5.87630946572305e-05
OTU01442	Bacteria	Acidobacteria	Acidobacteria	Acidobacteriales	Acidobacteriaceae_(Subgroup_1)	Granulicella	unclassified	1145	0.000551506093299418
OTU01443	Bacteria	Parcubacteria	unclassified	unclassified	unclassified	unclassified	unclassified	92	4.43131533480755e-05
OTU01444	Bacteria	Planctomycetes	Planctomycetacia	Planctomycetales	Planctomycetaceae	Pirellula	unclassified	140	6.74330594427236e-05
OTU01445	Bacteria	Planctomycetes	Planctomycetacia	Planctomycetales	Planctomycetaceae	unclassified	unclassified	148	7.12863771251649e-05
OTU01446	Bacteria	Planctomycetes	Planctomycetacia	Planctomycetales	Planctomycetaceae	unclassified	unclassified	387	0.0001864042428881
OTU01447	Bacteria	Chloroflexi	Anaerolineae	Anaerolineales	Anaerolineaceae	unclassified	unclassified	160	7.70663536488269e-05
OTU01448	Bacteria	Bacteroidetes	Cytophagia	Cytophagales	Cytophagaceae	unclassified	unclassified	81	3.90148415347186e-05
OTU01449	Bacteria	Proteobacteria	Alphaproteobacteria	Rhizobiales	Methylobacteriaceae	unclassified	unclassified	199	9.58512773507285e-05
OTU01450	Bacteria	Acidobacteria	Holophagae	Subgroup_7	unclassified	unclassified	unclassified	128	6.16530829190615e-05
OTU01451	Bacteria	Planctomycetes	Planctomycetacia	Planctomycetales	Planctomycetaceae	Planctomyces	Planctomyces_sp._Io1-3	50	2.40832355152584e-05
OTU01452	Bacteria	Parcubacteria	unclassified	unclassified	unclassified	unclassified	unclassified	67	3.22715355904463e-05
OTU01453	Bacteria	Proteobacteria	Deltaproteobacteria	GR-WP33-30	unclassified	unclassified	unclassified	314	0.000151242719035823
OTU01454	Bacteria	Proteobacteria	Betaproteobacteria	SC-I-84	unclassified	unclassified	unclassified	53	2.55282296461739e-05
OTU01455	Bacteria	Proteobacteria	Gammaproteobacteria	Xanthomonadales	Xanthomonadales_Incertae_Sedis	Steroidobacter	unclassified	129	6.21347476293667e-05
OTU01456	Bacteria	Verrucomicrobia	OPB35_soil_group	unclassified	unclassified	unclassified	unclassified	149	7.17680418354701e-05
OTU01457	Bacteria	Bacteroidetes	Sphingobacteriia	Sphingobacteriales	Chitinophagaceae	unclassified	unclassified	298	0.00014353608367094
OTU01458	Bacteria	Armatimonadetes	unclassified	unclassified	unclassified	unclassified	unclassified	194	9.34429537992027e-05
OTU01459	Bacteria	Cyanobacteria	Cyanobacteria	SubsectionIII	FamilyI	Oscillatoria_sp._PCC_6506	unclassified	84	4.04598356656341e-05
OTU01460	Bacteria	Parcubacteria	unclassified	unclassified	unclassified	unclassified	unclassified	131	6.3098077049977e-05
OTU01461	Bacteria	Actinobacteria	Acidimicrobiia	Acidimicrobiales	OM1_clade	unclassified	unclassified	239	0.000115117865762935
OTU01462	Bacteria	Proteobacteria	Alphaproteobacteria	Rhodobacterales	Rhodobacteraceae	unclassified	unclassified	85	4.09415003759393e-05
OTU01463	Bacteria	Proteobacteria	Gammaproteobacteria	Xanthomonadales	Solimonadaceae	Polycyclovorans	unclassified	47	2.26382413843429e-05
OTU01464	Bacteria	Acidobacteria	Holophagae	Subgroup_7	unclassified	unclassified	unclassified	55	2.64915590667843e-05
OTU01465	Bacteria	Chloroflexi	Anaerolineae	Anaerolineales	Anaerolineaceae	unclassified	unclassified	174	8.38096595930993e-05
OTU01466	Bacteria	Proteobacteria	Alphaproteobacteria	Rhizobiales	Hyphomicrobiaceae	Devosia	unclassified	334	0.000160876013241926
OTU01467	Bacteria	Acidobacteria	Acidobacteria	Subgroup_5	unclassified	unclassified	unclassified	229	0.000110301218659884
OTU01468	Bacteria	Verrucomicrobia	Opitutae	Opitutales	Opitutaceae	Opitutus	unclassified	1370	0.000659880653118081
OTU01469	Bacteria	Actinobacteria	Thermoleophilia	Solirubrobacterales	0319-6M6	unclassified	unclassified	424	0.000204225837169391
OTU01470	Bacteria	Acidobacteria	Acidobacteria	Subgroup_6	unclassified	unclassified	unclassified	569	0.000274067220163641
OTU01471	Bacteria	Chloroflexi	S085	unclassified	unclassified	unclassified	unclassified	707	0.000340536950185754
OTU01472	Bacteria	Gemmatimonadetes	Gemmatimonadetes	Gemmatimonadales	Gemmatimonadaceae	unclassified	unclassified	235	0.000113191206921715
OTU01473	Bacteria	Acidobacteria	Acidobacteria	Acidobacteriales	Acidobacteriaceae_(Subgroup_1)	unclassified	unclassified	1081	0.000520679551839887
OTU01474	Bacteria	Actinobacteria	Acidimicrobiia	Acidimicrobiales	Acidimicrobiaceae	unclassified	unclassified	244	0.000117526189314461
OTU01475	Bacteria	Firmicutes	Bacilli	Bacillales	Planococcaceae	Domibacillus	unclassified	157	7.56213595179114e-05
OTU01476	Bacteria	Nitrospirae	Nitrospira	Nitrospirales	Nitrospiraceae	Nitrospira	unclassified	178	8.573631843432e-05
OTU01477	Bacteria	Chloroflexi	Ktedonobacteria	Ktedonobacterales	Ktedonobacteraceae	unclassified	unclassified	91	4.38314886377703e-05
OTU01478	Bacteria	Gemmatimonadetes	Gemmatimonadetes	Gemmatimonadales	Gemmatimonadaceae	unclassified	unclassified	393	0.000189294231149931
OTU01479	Bacteria	Acidobacteria	Acidobacteria	Subgroup_3	unclassified	Bryobacter	unclassified	163	7.85113477797424e-05
OTU01480	Bacteria	Bacteroidetes	Flavobacteriia	Flavobacteriales	Flavobacteriaceae	Flavobacterium	unclassified	295	0.000142091089540025
OTU01481	Bacteria	Proteobacteria	Alphaproteobacteria	Rhizobiales	Rhizobiales_Incertae_Sedis	Rhizomicrobium	unclassified	1609	0.000774998518881016
OTU01482	Bacteria	Cyanobacteria	Cyanobacteria	SubsectionIII	FamilyI	Phormidium	unclassified	112	5.39464475541789e-05
OTU01483	Bacteria	Proteobacteria	Deltaproteobacteria	Myxococcales	Polyangiaceae	Byssovorax	unclassified	256	0.000123306165838123
OTU01484	Bacteria	Gemmatimonadetes	Gemmatimonadetes	Gemmatimonadales	Gemmatimonadaceae	Gemmatimonas	unclassified	196	9.4406283219813e-05
OTU01485	Bacteria	Actinobacteria	Actinobacteria	Propionibacteriales	Nocardioidaceae	unclassified	unclassified	63	3.03448767492256e-05
OTU01486	Bacteria	Verrucomicrobia	Spartobacteria	Chthoniobacterales	Chthoniobacteraceae	Chthoniobacter	unclassified	164	7.89930124900476e-05
OTU01487	Bacteria	Acidobacteria	Acidobacteria	Subgroup_4	RB41	unclassified	unclassified	303	0.000145944407222466
OTU01488	Bacteria	Verrucomicrobia	Spartobacteria	Chthoniobacterales	Chthoniobacteraceae	Chthoniobacter	unclassified	779	0.000375216809327726
OTU01489	Bacteria	Verrucomicrobia	OPB35_soil_group	unclassified	unclassified	unclassified	unclassified	77	3.7088182693498e-05
OTU01490	Bacteria	Verrucomicrobia	OPB35_soil_group	unclassified	unclassified	unclassified	unclassified	1081	0.000520679551839887
OTU01491	Bacteria	Acidobacteria	Acidobacteria	Subgroup_4	unclassified	Blastocatella	unclassified	442	0.000212895801954884
OTU01492	Bacteria	Acidobacteria	Holophagae	Subgroup_10	ABS-19	unclassified	unclassified	82	3.94965062450238e-05
OTU01493	Bacteria	Actinobacteria	Actinobacteria	Propionibacteriales	Nocardioidaceae	Nocardioides	unclassified	114	5.49097769747892e-05
OTU01494	Bacteria	Planctomycetes	Planctomycetacia	Planctomycetales	Planctomycetaceae	unclassified	unclassified	132	6.35797417602822e-05
OTU01495	Bacteria	Chloroflexi	Ktedonobacteria	Ktedonobacterales	Thermosporotrichaceae	unclassified	unclassified	130	6.26164123396719e-05
OTU01496	Bacteria	Chloroflexi	Anaerolineae	Anaerolineales	Anaerolineaceae	unclassified	unclassified	646	0.000311155402857139
OTU01497	Bacteria	Proteobacteria	Betaproteobacteria	Nitrosomonadales	Nitrosomonadaceae	unclassified	unclassified	341	0.000164247666214062
OTU01498	Bacteria	Acidobacteria	Acidobacteria	Subgroup_6	unclassified	unclassified	unclassified	158	7.61030242282166e-05
OTU01499	Bacteria	Proteobacteria	Gammaproteobacteria	Xanthomonadales	Xanthomonadaceae	unclassified	unclassified	82	3.94965062450238e-05
OTU01500	Bacteria	Planctomycetes	OM190	unclassified	unclassified	unclassified	unclassified	68	3.27532003007514e-05
OTU01501	Bacteria	Chloroflexi	Anaerolineae	Anaerolineales	Anaerolineaceae	unclassified	unclassified	136	6.55064006015029e-05
OTU01502	Bacteria	Planctomycetes	Planctomycetacia	Planctomycetales	Planctomycetaceae	unclassified	unclassified	104	5.00931298717375e-05
OTU01503	Bacteria	Bacteroidetes	Sphingobacteriia	Sphingobacteriales	env.OPS_17	unclassified	unclassified	388	0.000186885907598405
OTU01504	Bacteria	Proteobacteria	Deltaproteobacteria	Myxococcales	Haliangiaceae	Haliangium	unclassified	580	0.000279365531976998
OTU01505	Bacteria	Proteobacteria	Alphaproteobacteria	Rhizobiales	Bradyrhizobiaceae	Bradyrhizobium	unclassified	243	0.000117044524604156
OTU01506	Bacteria	Planctomycetes	Planctomycetacia	Planctomycetales	Planctomycetaceae	unclassified	unclassified	129	6.21347476293667e-05
OTU01507	Bacteria	Proteobacteria	Deltaproteobacteria	Myxococcales	unclassified	unclassified	unclassified	225	0.000108374559818663
OTU01508	Bacteria	Proteobacteria	Deltaproteobacteria	Sh765B-TzT-29	unclassified	unclassified	unclassified	220	0.000105966236267137
OTU01509	Bacteria	Planctomycetes	Planctomycetacia	Planctomycetales	Planctomycetaceae	unclassified	unclassified	291	0.000140164430698804
OTU01510	Bacteria	Verrucomicrobia	Spartobacteria	Chthoniobacterales	Chthoniobacteraceae	Chthoniobacter	unclassified	372	0.000179179272233523
OTU01511	Bacteria	Firmicutes	Erysipelotrichia	Erysipelotrichales	Erysipelotrichaceae	Turicibacter	unclassified	88	4.23864945068548e-05
OTU01512	Bacteria	Proteobacteria	Alphaproteobacteria	Rhodospirillales	Acetobacteraceae	Endobacter	Acetobacteraceae_bacterium_PAMC26568	93	4.47948180583807e-05
OTU01513	Bacteria	Planctomycetes	Planctomycetacia	Planctomycetales	Planctomycetaceae	Pirellula	unclassified	111	5.34647828438737e-05
OTU01514	Bacteria	Bacteroidetes	Sphingobacteriia	Sphingobacteriales	Chitinophagaceae	Taibaiella	unclassified	64	3.08265414595308e-05
OTU01515	Bacteria	Proteobacteria	Gammaproteobacteria	Xanthomonadales	Xanthomonadaceae	Arenimonas	Arenimonas_sp._PYM3-14	102	4.91298004511272e-05
OTU01516	Bacteria	Parcubacteria	unclassified	unclassified	unclassified	unclassified	unclassified	115	5.53914416850944e-05
OTU01517	Bacteria	Acidobacteria	Acidobacteria	Subgroup_6	unclassified	unclassified	unclassified	232	0.000111746212790799
OTU01518	Bacteria	Proteobacteria	Deltaproteobacteria	Desulfuromonadales	unclassified	unclassified	unclassified	283	0.000136311113016363
OTU01519	Bacteria	Proteobacteria	Deltaproteobacteria	Myxococcales	Haliangiaceae	Haliangium	unclassified	156	7.51396948076063e-05
OTU01520	Bacteria	Proteobacteria	Alphaproteobacteria	Rhodospirillales	Acetobacteraceae	Acidicaldus	unclassified	55	2.64915590667843e-05
OTU01521	Bacteria	Parcubacteria	unclassified	unclassified	unclassified	unclassified	unclassified	183	8.81446419858458e-05
OTU01522	Bacteria	Proteobacteria	Gammaproteobacteria	Xanthomonadales	unclassified	unclassified	unclassified	204	9.82596009022543e-05
OTU01523	Bacteria	Verrucomicrobia	OPB35_soil_group	unclassified	unclassified	unclassified	unclassified	160	7.70663536488269e-05
OTU01524	Bacteria	Proteobacteria	Alphaproteobacteria	Rhodospirillales	Acetobacteraceae	unclassified	unclassified	269	0.00012956780707209
OTU01525	Bacteria	Proteobacteria	Gammaproteobacteria	Xanthomonadales	Xanthomonadaceae	unclassified	unclassified	76	3.66065179831928e-05
OTU01526	Bacteria	Actinobacteria	Thermoleophilia	Solirubrobacterales	Patulibacteraceae	Patulibacter	unclassified	387	0.0001864042428881
OTU01527	Bacteria	Acidobacteria	Acidobacteria	Subgroup_4	RB41	unclassified	unclassified	957	0.000460953127762046
OTU01528	Bacteria	Acidobacteria	Acidobacteria	Subgroup_6	unclassified	unclassified	unclassified	72	3.46798591419721e-05
OTU01529	Bacteria	Chloroflexi	Chloroflexia	Kallotenuales	AKIW781	unclassified	unclassified	140	6.74330594427236e-05
OTU01530	Bacteria	Planctomycetes	Planctomycetacia	Planctomycetales	Planctomycetaceae	unclassified	unclassified	174	8.38096595930993e-05
OTU01531	Bacteria	Planctomycetes	Planctomycetacia	Planctomycetales	Planctomycetaceae	unclassified	unclassified	90	4.33498239274651e-05
OTU01532	Bacteria	WD272	unclassified	unclassified	unclassified	unclassified	unclassified	87	4.19048297965496e-05
OTU01533	Bacteria	Bacteroidetes	Sphingobacteriia	Sphingobacteriales	env.OPS_17	unclassified	unclassified	174	8.38096595930993e-05
OTU01534	Bacteria	Chloroflexi	Anaerolineae	Anaerolineales	Anaerolineaceae	unclassified	wastewater_metagenome	155	7.46580300973011e-05
OTU01535	Bacteria	Bacteroidetes	Cytophagia	Cytophagales	Cytophagaceae	unclassified	unclassified	116	5.58731063953995e-05
OTU01536	Bacteria	Verrucomicrobia	Spartobacteria	Chthoniobacterales	DA101_soil_group	unclassified	unclassified	2022	0.00097392604423705
OTU01537	Bacteria	Proteobacteria	Gammaproteobacteria	KI89A_clade	unclassified	unclassified	unclassified	436	0.000210005813693053
OTU01538	Bacteria	Proteobacteria	Alphaproteobacteria	Rhizobiales	A0839	unclassified	unclassified	474	0.00022830907268465
OTU01539	Bacteria	Chloroflexi	Ktedonobacteria	JG30-KF-AS9	unclassified	unclassified	unclassified	54	2.60098943564791e-05
OTU01540	Bacteria	Verrucomicrobia	Spartobacteria	Chthoniobacterales	DA101_soil_group	unclassified	unclassified	126	6.06897534984512e-05
OTU01541	Bacteria	Chloroflexi	Ktedonobacteria	Ktedonobacterales	unclassified	unclassified	unclassified	83	3.9978170955329e-05
OTU01542	Bacteria	Proteobacteria	Deltaproteobacteria	Desulfurellales	Desulfurellaceae	unclassified	unclassified	214	0.000103076248005306
OTU01543	Bacteria	Proteobacteria	Betaproteobacteria	unclassified	unclassified	unclassified	unclassified	77	3.7088182693498e-05
OTU01544	Bacteria	Proteobacteria	Betaproteobacteria	Burkholderiales	Comamonadaceae	unclassified	unclassified	136	6.55064006015029e-05
OTU01545	Bacteria	Proteobacteria	Deltaproteobacteria	Sh765B-TzT-29	unclassified	unclassified	unclassified	98	4.72031416099065e-05
OTU01546	Bacteria	Planctomycetes	Phycisphaerae	Phycisphaerales	Phycisphaeraceae	CL500-3	unclassified	82	3.94965062450238e-05
OTU01547	Bacteria	Planctomycetes	Planctomycetacia	Planctomycetales	Planctomycetaceae	Planctomyces	unclassified	151	7.27313712560804e-05
OTU01548	Bacteria	Planctomycetes	Planctomycetacia	Planctomycetales	Planctomycetaceae	Pirellula	unclassified	326	0.000157022695559485
OTU01549	Bacteria	Planctomycetes	Phycisphaerae	WD2101_soil_group	unclassified	unclassified	unclassified	198	9.53696126404233e-05
OTU01550	Bacteria	Planctomycetes	Planctomycetacia	Planctomycetales	Planctomycetaceae	unclassified	unclassified	121	5.82814299469254e-05
OTU01551	Bacteria	Actinobacteria	Acidimicrobiia	Acidimicrobiales	Iamiaceae	Iamia	Aciditerrimonas_sp._CH22-21	97	4.67214768996013e-05
OTU01552	Bacteria	Actinobacteria	Thermoleophilia	Solirubrobacterales	480-2	unclassified	unclassified	476	0.00022927240210526
OTU01553	Bacteria	Chloroflexi	Ktedonobacteria	Ktedonobacterales	Ktedonobacteraceae	unclassified	unclassified	52	2.50465649358688e-05
OTU01554	Bacteria	Proteobacteria	Alphaproteobacteria	Caulobacterales	Caulobacteraceae	Asticcacaulis	unclassified	263	0.000126677818810259
OTU01555	Bacteria	Acidobacteria	Acidobacteria	Acidobacteriales	Acidobacteriaceae_(Subgroup_1)	unclassified	bacterium_Ellin5106	36	1.73399295709861e-05
OTU01556	Bacteria	Actinobacteria	Acidimicrobiia	Acidimicrobiales	unclassified	unclassified	unclassified	223	0.000107411230398053
OTU01557	Bacteria	Planctomycetes	Planctomycetacia	Planctomycetales	Planctomycetaceae	Pirellula	unclassified	193	9.29612890888975e-05
OTU01558	Bacteria	Verrucomicrobia	Opitutae	Opitutales	Opitutaceae	Opitutus	unclassified	228	0.000109819553949578
OTU01559	Bacteria	Acidobacteria	Acidobacteria	Subgroup_6	unclassified	unclassified	unclassified	73	3.51615238522773e-05
OTU01560	Bacteria	Latescibacteria	unclassified	unclassified	unclassified	unclassified	unclassified	163	7.85113477797424e-05
OTU01561	Bacteria	Chloroflexi	Chloroflexia	Kallotenuales	AKIW781	unclassified	unclassified	367	0.000176770948681997
OTU01562	Bacteria	Chloroflexi	Caldilineae	Caldilineales	Caldilineaceae	unclassified	unclassified	135	6.50247358911977e-05
OTU01563	Bacteria	Verrucomicrobia	Spartobacteria	Chthoniobacterales	Chthoniobacteraceae	Chthoniobacter	unclassified	186	8.95896361167613e-05
OTU01564	Bacteria	Cyanobacteria	Melainabacteria	Obscuribacterales	bioreactor_metagenome	unclassified	unclassified	62	2.98632120389204e-05
OTU01565	Bacteria	Acidobacteria	Acidobacteria	Subgroup_4	unclassified	Blastocatella	unclassified	96	4.62398121892962e-05
OTU01566	Bacteria	Planctomycetes	Phycisphaerae	Phycisphaerales	Phycisphaeraceae	unclassified	unclassified	92	4.43131533480755e-05
OTU01567	Bacteria	Verrucomicrobia	Spartobacteria	Chthoniobacterales	DA101_soil_group	unclassified	unclassified	183	8.81446419858458e-05
OTU01568	Bacteria	Planctomycetes	Phycisphaerae	WD2101_soil_group	unclassified	unclassified	unclassified	81	3.90148415347186e-05
OTU01569	Bacteria	Proteobacteria	Alphaproteobacteria	Rhodospirillales	Acetobacteraceae	unclassified	unclassified	96	4.62398121892962e-05
OTU01570	Bacteria	Planctomycetes	Planctomycetacia	Planctomycetales	Planctomycetaceae	unclassified	unclassified	270	0.000130049471782395
OTU01572	Bacteria	Chloroflexi	Ktedonobacteria	C0119	unclassified	unclassified	unclassified	121	5.82814299469254e-05
OTU01573	Bacteria	Bacteroidetes	Flavobacteriia	Flavobacteriales	NS9_marine_group	unclassified	unclassified	56	2.69732237770894e-05
OTU01574	Bacteria	Verrucomicrobia	Spartobacteria	Chthoniobacterales	DA101_soil_group	unclassified	unclassified	95	4.5758147478991e-05
OTU01575	Bacteria	Acidobacteria	Acidobacteria	Subgroup_4	unclassified	Blastocatella	unclassified	851	0.000409896668469698
OTU01576	Bacteria	Verrucomicrobia	S-BQ2-57_soil_group	unclassified	unclassified	unclassified	unclassified	147	7.08047124148597e-05
OTU01577	Bacteria	Acidobacteria	Acidobacteria	Acidobacteriales	Acidobacteriaceae_(Subgroup_1)	Granulicella	unclassified	507	0.00024420400812472
OTU01578	Bacteria	Chloroflexi	Thermomicrobia	JG30-KF-CM45	unclassified	unclassified	unclassified	111	5.34647828438737e-05
OTU01579	Bacteria	WD272	unclassified	unclassified	unclassified	unclassified	unclassified	145	6.98413829942494e-05
OTU01580	Bacteria	Planctomycetes	Planctomycetacia	Planctomycetales	Planctomycetaceae	Gemmata	unclassified	121	5.82814299469254e-05
OTU01581	Bacteria	Planctomycetes	Planctomycetacia	Planctomycetales	Planctomycetaceae	unclassified	unclassified	81	3.90148415347186e-05
OTU01582	Bacteria	Proteobacteria	Deltaproteobacteria	Myxococcales	Polyangiaceae	Sorangium	unclassified	100	4.81664710305168e-05
OTU01583	Bacteria	Proteobacteria	Gammaproteobacteria	Xanthomonadales	unclassified	unclassified	unclassified	306	0.000147389401353382
OTU01584	Bacteria	Actinobacteria	Actinobacteria	Pseudonocardiales	Pseudonocardiaceae	Actinophytocola	unclassified	94	4.52764827686858e-05
OTU01585	Bacteria	Gemmatimonadetes	Gemmatimonadetes	Gemmatimonadales	Gemmatimonadaceae	unclassified	unclassified	73	3.51615238522773e-05
OTU01586	Bacteria	Proteobacteria	Alphaproteobacteria	Rhodospirillales	Acetobacteraceae	Acidiphilium	unclassified	69	3.32348650110566e-05
OTU01587	Bacteria	Acidobacteria	Acidobacteria	Subgroup_6	unclassified	unclassified	unclassified	450	0.000216749119637326
OTU01588	Bacteria	Planctomycetes	Planctomycetacia	Planctomycetales	Planctomycetaceae	unclassified	unclassified	79	3.80515121141083e-05
OTU01589	Bacteria	Acidobacteria	Acidobacteria	Subgroup_17	unclassified	unclassified	unclassified	146	7.03230477045546e-05
OTU01590	Bacteria	Actinobacteria	Thermoleophilia	Solirubrobacterales	480-2	unclassified	unclassified	213	0.000102594583295001
OTU01591	Bacteria	Proteobacteria	Alphaproteobacteria	Rhodospirillales	DA111	unclassified	unclassified	131	6.3098077049977e-05
OTU01592	Bacteria	Planctomycetes	Planctomycetacia	Planctomycetales	Planctomycetaceae	unclassified	unclassified	57	2.74548884873946e-05
OTU01593	Bacteria	Chloroflexi	Ktedonobacteria	Ktedonobacterales	JG30a-KF-32	unclassified	unclassified	91	4.38314886377703e-05
OTU01594	Bacteria	Proteobacteria	Betaproteobacteria	SC-I-84	unclassified	unclassified	unclassified	258	0.000124269495258733
OTU01595	Bacteria	Planctomycetes	Phycisphaerae	WD2101_soil_group	unclassified	unclassified	unclassified	205	9.87412656125595e-05
OTU01596	Bacteria	Planctomycetes	Phycisphaerae	WD2101_soil_group	unclassified	unclassified	unclassified	50	2.40832355152584e-05
OTU01597	Bacteria	Actinobacteria	Actinobacteria	Frankiales	Acidothermaceae	Acidothermus	unclassified	164	7.89930124900476e-05
OTU01598	Bacteria	Proteobacteria	Gammaproteobacteria	Xanthomonadales	Xanthomonadaceae	Lysobacter	Lysobacter_sp._RHLT3-4	114	5.49097769747892e-05
OTU01599	Bacteria	Parcubacteria	unclassified	unclassified	unclassified	unclassified	unclassified	53	2.55282296461739e-05
OTU01600	Bacteria	Bacteroidetes	Sphingobacteriia	Sphingobacteriales	Sphingobacteriaceae	Mucilaginibacter	unclassified	156	7.51396948076063e-05
OTU01601	Bacteria	Acidobacteria	Acidobacteria	Subgroup_3	unclassified	Bryobacter	unclassified	213	0.000102594583295001
OTU01602	Bacteria	Verrucomicrobia	Spartobacteria	Chthoniobacterales	01D2Z36	unclassified	unclassified	74	3.56431885625825e-05
OTU01603	Bacteria	Bacteroidetes	Sphingobacteriia	Sphingobacteriales	Chitinophagaceae	unclassified	unclassified	148	7.12863771251649e-05
OTU01604	Bacteria	Proteobacteria	Gammaproteobacteria	Xanthomonadales	Xanthomonadales_Incertae_Sedis	Acidibacter	unclassified	393	0.000189294231149931
OTU01605	Bacteria	Planctomycetes	Planctomycetacia	Planctomycetales	Planctomycetaceae	unclassified	unclassified	140	6.74330594427236e-05
OTU01606	Bacteria	Gemmatimonadetes	Gemmatimonadetes	Gemmatimonadales	Gemmatimonadaceae	unclassified	unclassified	131	6.3098077049977e-05
OTU01607	Bacteria	Planctomycetes	Planctomycetacia	Planctomycetales	Planctomycetaceae	unclassified	unclassified	100	4.81664710305168e-05
OTU01608	Bacteria	Proteobacteria	Deltaproteobacteria	Myxococcales	unclassified	unclassified	unclassified	60	2.88998826183101e-05
OTU01609	Bacteria	Bacteroidetes	Sphingobacteriia	Sphingobacteriales	AKYH767	unclassified	unclassified	164	7.89930124900476e-05
OTU01610	Bacteria	Planctomycetes	Planctomycetacia	Planctomycetales	Planctomycetaceae	unclassified	unclassified	702	0.000338128626634228
OTU01611	Bacteria	Planctomycetes	Planctomycetacia	Planctomycetales	Planctomycetaceae	unclassified	unclassified	144	6.93597182839442e-05
OTU01612	Bacteria	Acidobacteria	Acidobacteria	Subgroup_4	RB41	unclassified	unclassified	461	0.000222047431450683
OTU01613	Bacteria	Bacteroidetes	Sphingobacteriia	Sphingobacteriales	Chitinophagaceae	unclassified	unclassified	242	0.000116562859893851
OTU01614	Bacteria	Proteobacteria	Deltaproteobacteria	Myxococcales	Polyangiaceae	Sorangium	unclassified	258	0.000124269495258733
OTU01615	Bacteria	Verrucomicrobia	Spartobacteria	Chthoniobacterales	Chthoniobacteraceae	Chthoniobacter	unclassified	170	8.18830007518786e-05
OTU01616	Bacteria	Proteobacteria	Deltaproteobacteria	GR-WP33-30	unclassified	unclassified	unclassified	325	0.00015654103084918
OTU01617	Bacteria	Planctomycetes	Planctomycetacia	Planctomycetales	Planctomycetaceae	unclassified	unclassified	88	4.23864945068548e-05
OTU01618	Bacteria	Planctomycetes	Planctomycetacia	Planctomycetales	Planctomycetaceae	unclassified	unclassified	55	2.64915590667843e-05
OTU01619	Bacteria	WD272	unclassified	unclassified	unclassified	unclassified	unclassified	329	0.0001584676896904
OTU01620	Bacteria	Chloroflexi	Ktedonobacteria	Ktedonobacterales	FCPS473	unclassified	unclassified	64	3.08265414595308e-05
OTU01621	Bacteria	Chloroflexi	Anaerolineae	Anaerolineales	Anaerolineaceae	unclassified	unclassified	77	3.7088182693498e-05
OTU01622	Bacteria	Planctomycetes	OM190	unclassified	unclassified	unclassified	unclassified	84	4.04598356656341e-05
OTU01623	Bacteria	Planctomycetes	OM190	unclassified	unclassified	unclassified	unclassified	34	1.63766001503757e-05
OTU01624	Bacteria	Chlamydiae	Chlamydiae	Chlamydiales	Simkaniaceae	Candidatus_Rhabdochlamydia	unclassified	96	4.62398121892962e-05
OTU01625	Bacteria	Chloroflexi	JG37-AG-4	unclassified	unclassified	unclassified	unclassified	369	0.000177734278102607
OTU01626	Bacteria	Planctomycetes	Planctomycetacia	Planctomycetales	Planctomycetaceae	Pirellula	unclassified	55	2.64915590667843e-05
OTU01627	Bacteria	Planctomycetes	Planctomycetacia	Planctomycetales	Planctomycetaceae	unclassified	unclassified	193	9.29612890888975e-05
OTU01628	Bacteria	Planctomycetes	Planctomycetacia	Planctomycetales	Planctomycetaceae	unclassified	unclassified	65	3.13082061698359e-05
OTU01629	Bacteria	Planctomycetes	Planctomycetacia	Planctomycetales	Planctomycetaceae	unclassified	unclassified	412	0.000198445860645729
OTU01630	Bacteria	Proteobacteria	Deltaproteobacteria	GR-WP33-30	unclassified	unclassified	unclassified	190	9.1516294957982e-05
OTU01631	Bacteria	Planctomycetes	Planctomycetacia	Planctomycetales	Planctomycetaceae	Planctomyces	unclassified	194	9.34429537992027e-05
OTU01632	Bacteria	Planctomycetes	Planctomycetacia	Planctomycetales	Planctomycetaceae	Gemmata	unclassified	76	3.66065179831928e-05
OTU01633	Bacteria	Acidobacteria	Acidobacteria	Subgroup_2	unclassified	unclassified	unclassified	101	4.8648135740822e-05
OTU01634	Bacteria	Proteobacteria	Alphaproteobacteria	Rhodospirillales	Acetobacteraceae	unclassified	unclassified	205	9.87412656125595e-05
OTU01635	Bacteria	Planctomycetes	Phycisphaerae	WD2101_soil_group	unclassified	unclassified	unclassified	464	0.000223492425581598
OTU01636	Bacteria	Proteobacteria	Betaproteobacteria	Rhodocyclales	Rhodocyclaceae	unclassified	unclassified	79	3.80515121141083e-05
OTU01637	Bacteria	Proteobacteria	Alphaproteobacteria	Rhodospirillales	Rhodospirillaceae	Defluviicoccus	unclassified	183	8.81446419858458e-05
OTU01638	Bacteria	Proteobacteria	Alphaproteobacteria	Rickettsiales	SM2D12	unclassified	unclassified	72	3.46798591419721e-05
OTU01639	Bacteria	Parcubacteria	unclassified	unclassified	unclassified	unclassified	unclassified	465	0.000223974090291903
OTU01640	Bacteria	Verrucomicrobia	Opitutae	Opitutales	Opitutaceae	Opitutus	unclassified	156	7.51396948076063e-05
OTU01641	Bacteria	Parcubacteria	unclassified	unclassified	unclassified	unclassified	unclassified	66	3.17898708801411e-05
OTU01642	Bacteria	Planctomycetes	Planctomycetacia	Planctomycetales	Planctomycetaceae	Pir4_lineage	unclassified	238	0.00011463620105263
OTU01643	Bacteria	Planctomycetes	Planctomycetacia	Planctomycetales	Planctomycetaceae	unclassified	unclassified	38	1.83032589915964e-05
OTU01644	Bacteria	Chloroflexi	Anaerolineae	Anaerolineales	Anaerolineaceae	unclassified	unclassified	94	4.52764827686858e-05
OTU01645	Bacteria	Armatimonadetes	unclassified	unclassified	unclassified	unclassified	unclassified	56	2.69732237770894e-05
OTU01646	Bacteria	Elusimicrobia	Elusimicrobia	Lineage_IIa	unclassified	unclassified	unclassified	253	0.000121861171707208
OTU01648	Bacteria	Planctomycetes	OM190	unclassified	unclassified	unclassified	unclassified	122	5.87630946572305e-05
OTU01649	Bacteria	Planctomycetes	Planctomycetacia	Planctomycetales	Planctomycetaceae	unclassified	unclassified	134	6.45430711808926e-05
OTU01650	Bacteria	Bacteroidetes	Sphingobacteriia	Sphingobacteriales	Chitinophagaceae	unclassified	unclassified	144	6.93597182839442e-05
OTU01651	Bacteria	Planctomycetes	Planctomycetacia	Planctomycetales	Planctomycetaceae	Planctomyces	unclassified	297	0.000143054418960635
OTU01652	Bacteria	Planctomycetes	Phycisphaerae	WD2101_soil_group	unclassified	unclassified	unclassified	207	9.97045950331698e-05
OTU01653	Bacteria	Chloroflexi	Anaerolineae	Anaerolineales	Anaerolineaceae	unclassified	unclassified	99	4.76848063202117e-05
OTU01654	Bacteria	unclassified	unclassified	unclassified	unclassified	unclassified	unclassified	166	7.99563419106579e-05
OTU01655	Bacteria	Chloroflexi	Anaerolineae	Anaerolineales	Anaerolineaceae	unclassified	unclassified	91	4.38314886377703e-05
OTU01656	Bacteria	Proteobacteria	Alphaproteobacteria	Caulobacterales	Caulobacteraceae	unclassified	unclassified	223	0.000107411230398053
OTU01657	Bacteria	Proteobacteria	Betaproteobacteria	Burkholderiales	Burkholderiaceae	Lautropia	unclassified	182	8.76629772755406e-05
OTU01658	Bacteria	Verrucomicrobia	Spartobacteria	Chthoniobacterales	Chthoniobacteraceae	Chthoniobacter	unclassified	118	5.68364358160099e-05
OTU01659	Bacteria	Acidobacteria	Acidobacteria	Subgroup_17	unclassified	unclassified	unclassified	326	0.000157022695559485
OTU01660	Bacteria	Armatimonadetes	unclassified	unclassified	unclassified	unclassified	unclassified	166	7.99563419106579e-05
OTU01661	Bacteria	Actinobacteria	Actinobacteria	unclassified	unclassified	unclassified	unclassified	87	4.19048297965496e-05
OTU01662	Bacteria	Chloroflexi	Anaerolineae	Anaerolineales	Anaerolineaceae	unclassified	unclassified	60	2.88998826183101e-05
OTU01663	Bacteria	Proteobacteria	Gammaproteobacteria	Xanthomonadales	Xanthomonadales_Incertae_Sedis	Acidibacter	unclassified	750	0.000361248532728876
OTU01664	Bacteria	Parcubacteria	unclassified	unclassified	unclassified	unclassified	unclassified	285	0.000137274442436973
OTU01665	Bacteria	Chloroflexi	Anaerolineae	Anaerolineales	Anaerolineaceae	unclassified	unclassified	75	3.61248532728876e-05
OTU01666	Bacteria	Acidobacteria	Acidobacteria	Subgroup_4	unclassified	Blastocatella	unclassified	101	4.8648135740822e-05
OTU01667	Bacteria	Chloroflexi	Anaerolineae	Anaerolineales	Anaerolineaceae	unclassified	unclassified	158	7.61030242282166e-05
OTU01668	Bacteria	Chloroflexi	Ktedonobacteria	Ktedonobacterales	HSB_OF53-F07	unclassified	unclassified	104	5.00931298717375e-05
OTU01669	Bacteria	Proteobacteria	Deltaproteobacteria	Desulfurellales	Desulfurellaceae	unclassified	unclassified	78	3.75698474038031e-05
OTU01670	Bacteria	Planctomycetes	Planctomycetacia	Planctomycetales	Planctomycetaceae	unclassified	unclassified	54	2.60098943564791e-05
OTU01671	Bacteria	Planctomycetes	Planctomycetacia	Planctomycetales	Planctomycetaceae	Pirellula	unclassified	251	0.000120897842286597
OTU01672	Bacteria	Proteobacteria	Alphaproteobacteria	Caulobacterales	Caulobacteraceae	unclassified	unclassified	142	6.83963888633339e-05
OTU01673	Bacteria	Saccharibacteria	unclassified	unclassified	unclassified	unclassified	unclassified	147	7.08047124148597e-05
OTU01674	Bacteria	Chloroflexi	Ktedonobacteria	Ktedonobacterales	unclassified	unclassified	unclassified	194	9.34429537992027e-05
OTU01675	Bacteria	Proteobacteria	Alphaproteobacteria	Rhodospirillales	Acetobacteraceae	Acidiphilium	unclassified	245	0.000118007854024766
OTU01676	Bacteria	Bacteroidetes	Sphingobacteriia	Sphingobacteriales	Saprospiraceae	unclassified	unclassified	302	0.000145462742512161
OTU01677	Bacteria	Planctomycetes	Phycisphaerae	WD2101_soil_group	unclassified	unclassified	unclassified	79	3.80515121141083e-05
OTU01678	Bacteria	Proteobacteria	Gammaproteobacteria	Xanthomonadales	Xanthomonadales_Incertae_Sedis	unclassified	unclassified	63	3.03448767492256e-05
OTU01679	Bacteria	Gemmatimonadetes	Gemmatimonadetes	Gemmatimonadales	Gemmatimonadaceae	Gemmatimonas	unclassified	138	6.64697300221132e-05
OTU01680	Bacteria	Planctomycetes	Planctomycetacia	Planctomycetales	Planctomycetaceae	Pir4_lineage	unclassified	161	7.75480183591321e-05
OTU01681	Bacteria	Proteobacteria	Deltaproteobacteria	Myxococcales	Haliangiaceae	Haliangium	unclassified	79	3.80515121141083e-05
OTU01682	Bacteria	Parcubacteria	unclassified	unclassified	unclassified	unclassified	unclassified	28	1.34866118885447e-05
OTU01683	Bacteria	Verrucomicrobia	Verrucomicrobia_Incertae_Sedis	unclassified	unclassified	Candidatus_Methylacidiphilum	unclassified	340	0.000163766001503757
OTU01684	Bacteria	Acidobacteria	Holophagae	Subgroup_7	unclassified	unclassified	unclassified	81	3.90148415347186e-05
OTU01685	Bacteria	Actinobacteria	Actinobacteria	Propionibacteriales	Nocardioidaceae	Nocardioides	unclassified	74	3.56431885625825e-05
OTU01686	Bacteria	Acidobacteria	Acidobacteria	Subgroup_25	unclassified	unclassified	unclassified	99	4.76848063202117e-05
OTU01687	Bacteria	Acidobacteria	Acidobacteria	Subgroup_6	unclassified	unclassified	unclassified	99	4.76848063202117e-05
OTU01688	Bacteria	Planctomycetes	Planctomycetacia	Planctomycetales	Planctomycetaceae	unclassified	unclassified	179	8.62179831446251e-05
OTU01689	Bacteria	Parcubacteria	unclassified	unclassified	unclassified	unclassified	unclassified	74	3.56431885625825e-05
OTU01690	Bacteria	Acidobacteria	Acidobacteria	Subgroup_6	unclassified	unclassified	unclassified	1439	0.000693115518129137
OTU01691	Bacteria	Verrucomicrobia	OPB35_soil_group	unclassified	unclassified	unclassified	unclassified	66	3.17898708801411e-05
OTU01692	Bacteria	Firmicutes	Bacilli	Bacillales	Paenibacillaceae	Ammoniphilus	unclassified	103	4.96114651614323e-05
OTU01693	Bacteria	Planctomycetes	Phycisphaerae	CCM11a	unclassified	unclassified	unclassified	259	0.000124751159969039
OTU01694	Bacteria	Planctomycetes	Phycisphaerae	WD2101_soil_group	unclassified	unclassified	unclassified	104	5.00931298717375e-05
OTU01695	Bacteria	Parcubacteria	unclassified	unclassified	unclassified	unclassified	unclassified	53	2.55282296461739e-05
OTU01696	Bacteria	Actinobacteria	Acidimicrobiia	Acidimicrobiales	unclassified	unclassified	unclassified	232	0.000111746212790799
OTU01697	Bacteria	Actinobacteria	Acidimicrobiia	Acidimicrobiales	unclassified	unclassified	unclassified	109	5.25014534232633e-05
OTU01698	Bacteria	Verrucomicrobia	Verrucomicrobia_Incertae_Sedis	unclassified	unclassified	Candidatus_Methylacidiphilum	unclassified	28	1.34866118885447e-05
OTU01700	Bacteria	Proteobacteria	Alphaproteobacteria	Rhodobacterales	Rhodobacteraceae	Amaricoccus	unclassified	133	6.40614064705874e-05
OTU01701	Bacteria	Planctomycetes	Planctomycetacia	Planctomycetales	Planctomycetaceae	unclassified	unclassified	89	4.286815921716e-05
OTU01702	Bacteria	Chloroflexi	Chloroflexia	Kallotenuales	AKIW781	unclassified	unclassified	164	7.89930124900476e-05
OTU01703	Bacteria	Chloroflexi	Anaerolineae	Anaerolineales	Anaerolineaceae	unclassified	unclassified	155	7.46580300973011e-05
OTU01704	Bacteria	Verrucomicrobia	Spartobacteria	Chthoniobacterales	unclassified	unclassified	unclassified	134	6.45430711808926e-05
OTU01705	Bacteria	Chloroflexi	Ardenticatenia	Ardenticatenales	unclassified	unclassified	unclassified	131	6.3098077049977e-05
OTU01706	Bacteria	Chloroflexi	Ktedonobacteria	Ktedonobacterales	JG30a-KF-32	unclassified	unclassified	75	3.61248532728876e-05
OTU01708	Bacteria	Chloroflexi	unclassified	unclassified	unclassified	unclassified	unclassified	223	0.000107411230398053
OTU01709	Bacteria	Proteobacteria	Alphaproteobacteria	Rhodospirillales	I-10	unclassified	unclassified	82	3.94965062450238e-05
OTU01710	Bacteria	Planctomycetes	Phycisphaerae	WD2101_soil_group	unclassified	unclassified	unclassified	152	7.32130359663856e-05
OTU01711	Bacteria	Acidobacteria	Acidobacteria	Subgroup_4	DS-100	unclassified	unclassified	140	6.74330594427236e-05
OTU01712	Bacteria	Planctomycetes	Planctomycetacia	Planctomycetales	Planctomycetaceae	unclassified	unclassified	54	2.60098943564791e-05
OTU01713	Bacteria	Gemmatimonadetes	Gemmatimonadetes	Gemmatimonadales	Gemmatimonadaceae	Gemmatimonas	unclassified	60	2.88998826183101e-05
OTU01714	Bacteria	Proteobacteria	Alphaproteobacteria	Rhizobiales	Xanthobacteraceae	Labrys	unclassified	47	2.26382413843429e-05
OTU01715	Bacteria	Bacteroidetes	Sphingobacteriia	Sphingobacteriales	Chitinophagaceae	unclassified	unclassified	367	0.000176770948681997
OTU01716	Bacteria	Chloroflexi	Anaerolineae	Anaerolineales	Anaerolineaceae	unclassified	unclassified	60	2.88998826183101e-05
OTU01717	Bacteria	Planctomycetes	Planctomycetacia	Planctomycetales	Planctomycetaceae	unclassified	unclassified	145	6.98413829942494e-05
OTU01718	Bacteria	Planctomycetes	Planctomycetacia	Planctomycetales	Planctomycetaceae	unclassified	unclassified	49	2.36015708049532e-05
OTU01719	Bacteria	Acidobacteria	Acidobacteria	Subgroup_2	unclassified	unclassified	unclassified	162	7.80296830694373e-05
OTU01720	Bacteria	Planctomycetes	Phycisphaerae	Phycisphaerales	Phycisphaeraceae	SM1A02	unclassified	106	5.10564592923478e-05
OTU01721	Bacteria	Acidobacteria	Acidobacteria	Acidobacteriales	Acidobacteriaceae_(Subgroup_1)	unclassified	unclassified	229	0.000110301218659884
OTU01722	Bacteria	Chloroflexi	Ktedonobacteria	Ktedonobacterales	Thermosporotrichaceae	unclassified	unclassified	53	2.55282296461739e-05
OTU01723	Bacteria	Planctomycetes	Phycisphaerae	WD2101_soil_group	unclassified	unclassified	unclassified	358	0.00017243596628925
OTU01724	Bacteria	Bacteroidetes	Sphingobacteriia	Sphingobacteriales	PHOS-HE51	unclassified	unclassified	358	0.00017243596628925
OTU01725	Bacteria	Armatimonadetes	unclassified	unclassified	unclassified	unclassified	unclassified	136	6.55064006015029e-05
OTU01726	Bacteria	Chloroflexi	JG30-KF-CM66	unclassified	unclassified	unclassified	unclassified	409	0.000197000866514814
OTU01727	Bacteria	Planctomycetes	Planctomycetacia	Planctomycetales	Planctomycetaceae	unclassified	unclassified	216	0.000104039577425916
OTU01728	Bacteria	Proteobacteria	Deltaproteobacteria	Myxococcales	Amb-16S-1034	unclassified	unclassified	176	8.47729890137096e-05
OTU01729	Bacteria	Saccharibacteria	unclassified	unclassified	unclassified	unclassified	unclassified	117	5.63547711057047e-05
OTU01730	Bacteria	Actinobacteria	MB-A2-108	unclassified	unclassified	unclassified	unclassified	78	3.75698474038031e-05
OTU01731	Bacteria	Gemmatimonadetes	Gemmatimonadetes	Gemmatimonadales	Gemmatimonadaceae	unclassified	unclassified	104	5.00931298717375e-05
OTU01732	Bacteria	Planctomycetes	Planctomycetacia	Planctomycetales	Planctomycetaceae	unclassified	unclassified	53	2.55282296461739e-05
OTU01733	Bacteria	Planctomycetes	Phycisphaerae	WD2101_soil_group	unclassified	unclassified	unclassified	110	5.29831181335685e-05
OTU01734	Bacteria	Proteobacteria	Betaproteobacteria	SC-I-84	unclassified	unclassified	unclassified	191	9.19979596682871e-05
OTU01735	Bacteria	Planctomycetes	Planctomycetacia	Planctomycetales	Planctomycetaceae	unclassified	unclassified	123	5.92447593675357e-05
OTU01736	Bacteria	Planctomycetes	Planctomycetacia	Planctomycetales	Planctomycetaceae	Gemmata	unclassified	212	0.000102112918584696
OTU01737	Bacteria	Planctomycetes	OM190	unclassified	unclassified	unclassified	unclassified	42	2.02299178328171e-05
OTU01738	Bacteria	Proteobacteria	Gammaproteobacteria	Xanthomonadales	Xanthomonadaceae	Dokdonella	unclassified	256	0.000123306165838123
OTU01739	Bacteria	Verrucomicrobia	Spartobacteria	Chthoniobacterales	Chthoniobacteraceae	Chthoniobacter	unclassified	300	0.00014449941309155
OTU01740	Bacteria	Actinobacteria	Thermoleophilia	Gaiellales	unclassified	unclassified	unclassified	86	4.14231650862445e-05
OTU01741	Bacteria	Proteobacteria	Betaproteobacteria	TRA3-20	unclassified	unclassified	unclassified	179	8.62179831446251e-05
OTU01742	Bacteria	Planctomycetes	Planctomycetacia	Planctomycetales	Planctomycetaceae	Gemmata	unclassified	342	0.000164729330924368
OTU01743	Bacteria	Gemmatimonadetes	Gemmatimonadetes	S0134_terrestrial_group	unclassified	unclassified	unclassified	65	3.13082061698359e-05
OTU01744	Bacteria	Bacteroidetes	Sphingobacteriia	Sphingobacteriales	NS11-12_marine_group	unclassified	unclassified	117	5.63547711057047e-05
OTU01745	Bacteria	Planctomycetes	Planctomycetacia	Planctomycetales	Planctomycetaceae	Singulisphaera	unclassified	728	0.000350651909102163
OTU01746	Bacteria	Proteobacteria	Alphaproteobacteria	Rhodobacterales	Rhodobacteraceae	Amaricoccus	unclassified	176	8.47729890137096e-05
OTU01747	Bacteria	Planctomycetes	Planctomycetacia	Planctomycetales	Planctomycetaceae	unclassified	unclassified	103	4.96114651614323e-05
OTU01748	Bacteria	Parcubacteria	Parcubacteria_bacterium_SCGC_AAA011-A08	unclassified	unclassified	unclassified	unclassified	170	8.18830007518786e-05
OTU01749	Bacteria	Parcubacteria	unclassified	unclassified	unclassified	unclassified	unclassified	111	5.34647828438737e-05
OTU01750	Bacteria	Proteobacteria	Alphaproteobacteria	Caulobacterales	Hyphomonadaceae	Woodsholea	unclassified	211	0.000101631253874391
OTU01751	Bacteria	Planctomycetes	Phycisphaerae	Phycisphaerales	Phycisphaeraceae	AKYG587	unclassified	251	0.000120897842286597
OTU01752	Bacteria	Planctomycetes	Planctomycetacia	Planctomycetales	Planctomycetaceae	unclassified	unclassified	157	7.56213595179114e-05
OTU01753	Bacteria	Gemmatimonadetes	Gemmatimonadetes	Gemmatimonadales	Gemmatimonadaceae	Gemmatimonas	unclassified	364	0.000175325954551081
OTU01754	Bacteria	Proteobacteria	Deltaproteobacteria	Myxococcales	UASB-TL25	unclassified	unclassified	149	7.17680418354701e-05
OTU01755	Bacteria	Planctomycetes	Planctomycetacia	Planctomycetales	Planctomycetaceae	unclassified	unclassified	38	1.83032589915964e-05
OTU01756	Bacteria	Acidobacteria	Acidobacteria	Subgroup_6	unclassified	unclassified	unclassified	107	5.1538124002653e-05
OTU01757	Bacteria	Chloroflexi	unclassified	unclassified	unclassified	unclassified	unclassified	88	4.23864945068548e-05
OTU01758	Bacteria	Chloroflexi	Ktedonobacteria	C0119	unclassified	unclassified	unclassified	76	3.66065179831928e-05
OTU01759	Bacteria	Chloroflexi	Ktedonobacteria	Ktedonobacterales	Ktedonobacteraceae	unclassified	unclassified	129	6.21347476293667e-05
OTU01760	Bacteria	Bacteroidetes	Sphingobacteriia	Sphingobacteriales	env.OPS_17	unclassified	unclassified	145	6.98413829942494e-05
OTU01761	Bacteria	Verrucomicrobia	Verrucomicrobiae	Verrucomicrobiales	Verrucomicrobiaceae	Luteolibacter	unclassified	264	0.000127159483520564
OTU01762	Bacteria	Verrucomicrobia	Spartobacteria	Chthoniobacterales	Chthoniobacteraceae	Chthoniobacter	unclassified	42	2.02299178328171e-05
OTU01763	Bacteria	Chloroflexi	Ktedonobacteria	Thermogemmatisporales	1921-2	unclassified	unclassified	41	1.97482531225119e-05
OTU01764	Bacteria	Parcubacteria	unclassified	unclassified	unclassified	unclassified	unclassified	232	0.000111746212790799
OTU01765	Bacteria	Acidobacteria	Acidobacteria	Subgroup_6	unclassified	unclassified	unclassified	968	0.000466251439575403
OTU01767	Bacteria	Verrucomicrobia	OPB35_soil_group	unclassified	unclassified	unclassified	unclassified	111	5.34647828438737e-05
OTU01768	Bacteria	Chloroflexi	Ktedonobacteria	Ktedonobacterales	unclassified	unclassified	unclassified	286	0.000137756107147278
OTU01769	Bacteria	Proteobacteria	Deltaproteobacteria	Sh765B-TzT-29	unclassified	unclassified	unclassified	193	9.29612890888975e-05
OTU01770	Bacteria	Proteobacteria	Alphaproteobacteria	Rhizobiales	A0839	unclassified	unclassified	222	0.000106929565687747
OTU01771	Bacteria	Acidobacteria	Acidobacteria	Subgroup_3	unclassified	Candidatus_Solibacter	unclassified	45	2.16749119637326e-05
OTU01772	Bacteria	Planctomycetes	Planctomycetacia	Planctomycetales	Planctomycetaceae	Pirellula	unclassified	193	9.29612890888975e-05
OTU01773	Bacteria	Actinobacteria	MB-A2-108	unclassified	unclassified	unclassified	unclassified	38	1.83032589915964e-05
OTU01774	Bacteria	Actinobacteria	Thermoleophilia	Solirubrobacterales	0319-6M6	unclassified	unclassified	113	5.4428112264484e-05
OTU01775	Bacteria	Chloroflexi	Ktedonobacteria	Ktedonobacterales	Ktedonobacteraceae	unclassified	unclassified	215	0.000103557912715611
OTU01776	Bacteria	Chloroflexi	JG30-KF-CM66	unclassified	unclassified	unclassified	unclassified	192	9.24796243785923e-05
OTU01777	Bacteria	Proteobacteria	Alphaproteobacteria	Rhizobiales	Rhizobiales_Incertae_Sedis	Rhizomicrobium	unclassified	355	0.000170990972158335
OTU01778	Bacteria	Proteobacteria	Alphaproteobacteria	Rhodospirillales	DA111	unclassified	unclassified	114	5.49097769747892e-05
OTU01779	Bacteria	Bacteroidetes	Cytophagia	Cytophagales	Cytophagaceae	unclassified	unclassified	103	4.96114651614323e-05
OTU01780	Bacteria	Parcubacteria	unclassified	unclassified	unclassified	unclassified	unclassified	36	1.73399295709861e-05
OTU01781	Bacteria	Proteobacteria	Alphaproteobacteria	Caulobacterales	Caulobacteraceae	Phenylobacterium	unclassified	106	5.10564592923478e-05
OTU01782	Bacteria	Chloroflexi	Anaerolineae	Anaerolineales	Anaerolineaceae	unclassified	unclassified	79	3.80515121141083e-05
OTU01783	Bacteria	Chloroflexi	Chloroflexia	Kallotenuales	AKIW781	unclassified	unclassified	162	7.80296830694373e-05
OTU01784	Bacteria	Proteobacteria	Betaproteobacteria	SC-I-84	unclassified	unclassified	unclassified	29	1.39682765988499e-05
OTU01785	Bacteria	Chloroflexi	Anaerolineae	Anaerolineales	Anaerolineaceae	unclassified	unclassified	117	5.63547711057047e-05
OTU01786	Bacteria	Chloroflexi	JG37-AG-4	unclassified	unclassified	unclassified	unclassified	237	0.000114154536342325
OTU01787	Bacteria	unclassified	unclassified	unclassified	unclassified	unclassified	unclassified	89	4.286815921716e-05
OTU01788	Bacteria	Planctomycetes	Phycisphaerae	Phycisphaerales	Phycisphaeraceae	AKYG587	unclassified	57	2.74548884873946e-05
OTU01789	Bacteria	Chloroflexi	Ktedonobacteria	Ktedonobacterales	Ktedonobacteraceae	Ktedonobacter	unclassified	88	4.23864945068548e-05
OTU01790	Bacteria	Bacteroidetes	Flavobacteriia	Flavobacteriales	Flavobacteriaceae	Flavobacterium	unclassified	286	0.000137756107147278
OTU01791	Bacteria	Proteobacteria	Gammaproteobacteria	Xanthomonadales	Xanthomonadaceae	unclassified	unclassified	282	0.000135829448306057
OTU01792	Bacteria	JL-ETNP-Z39	unclassified	unclassified	unclassified	unclassified	unclassified	129	6.21347476293667e-05
OTU01793	Bacteria	Proteobacteria	unclassified	unclassified	unclassified	unclassified	unclassified	103	4.96114651614323e-05
OTU01794	Bacteria	Chloroflexi	Ktedonobacteria	Ktedonobacterales	JG30a-KF-32	unclassified	unclassified	749	0.000360766868018571
OTU01795	Bacteria	Verrucomicrobia	Spartobacteria	Chthoniobacterales	Chthoniobacteraceae	Chthoniobacter	unclassified	21	1.01149589164085e-05
OTU01796	Bacteria	Chloroflexi	Chloroflexia	Kallotenuales	AKIW781	unclassified	unclassified	272	0.000131012801203006
OTU01797	Bacteria	Chloroflexi	Ktedonobacteria	Ktedonobacterales	1921-3	unclassified	unclassified	112	5.39464475541789e-05
OTU01798	Bacteria	Parcubacteria	unclassified	unclassified	unclassified	unclassified	unclassified	37	1.78215942812912e-05
OTU01799	Bacteria	Planctomycetes	Planctomycetacia	Planctomycetales	Planctomycetaceae	unclassified	unclassified	149	7.17680418354701e-05
OTU01800	Bacteria	Chloroflexi	Ktedonobacteria	Ktedonobacterales	HSB_OF53-F07	unclassified	unclassified	93	4.47948180583807e-05
OTU01801	Bacteria	Acidobacteria	Holophagae	Subgroup_7	unclassified	unclassified	unclassified	90	4.33498239274651e-05
OTU01802	Bacteria	Proteobacteria	Deltaproteobacteria	Myxococcales	Polyangiaceae	Sorangium	unclassified	48	2.31199060946481e-05
OTU01803	Bacteria	Proteobacteria	Gammaproteobacteria	Xanthomonadales	Xanthomonadales_Incertae_Sedis	Acidibacter	unclassified	152	7.32130359663856e-05
OTU01804	Bacteria	Proteobacteria	Betaproteobacteria	unclassified	unclassified	unclassified	unclassified	100	4.81664710305168e-05
OTU01805	Bacteria	Chloroflexi	JG37-AG-4	unclassified	unclassified	unclassified	unclassified	135	6.50247358911977e-05
OTU01807	Bacteria	Proteobacteria	Alphaproteobacteria	Rhodospirillales	KCM-B-15	unclassified	unclassified	31	1.49316060194602e-05
OTU01808	Bacteria	Acidobacteria	Acidobacteria	Subgroup_3	unclassified	Bryobacter	unclassified	56	2.69732237770894e-05
OTU01809	Bacteria	Proteobacteria	Alphaproteobacteria	Rhizobiales	Rhizobiales_Incertae_Sedis	Rhizomicrobium	unclassified	63	3.03448767492256e-05
OTU01810	Bacteria	Actinobacteria	Acidimicrobiia	Acidimicrobiales	unclassified	unclassified	unclassified	392	0.000188812566439626
OTU01811	Bacteria	Planctomycetes	Planctomycetacia	Planctomycetales	Planctomycetaceae	Pirellula	unclassified	68	3.27532003007514e-05
OTU01812	Bacteria	Parcubacteria	unclassified	unclassified	unclassified	unclassified	unclassified	63	3.03448767492256e-05
OTU01813	Bacteria	Planctomycetes	Phycisphaerae	WD2101_soil_group	unclassified	unclassified	unclassified	92	4.43131533480755e-05
OTU01814	Bacteria	Elusimicrobia	Elusimicrobia	Lineage_IIa	unclassified	unclassified	unclassified	127	6.11714182087564e-05
OTU01815	Bacteria	Acidobacteria	Acidobacteria	Acidobacteriales	Acidobacteriaceae_(Subgroup_1)	unclassified	unclassified	54	2.60098943564791e-05
OTU01816	Bacteria	Armatimonadetes	unclassified	unclassified	unclassified	unclassified	unclassified	275	0.000132457795333921
OTU01817	Bacteria	Planctomycetes	Phycisphaerae	Phycisphaerales	Phycisphaeraceae	AKYG587	unclassified	196	9.4406283219813e-05
OTU01818	Bacteria	Planctomycetes	Planctomycetacia	Planctomycetales	Planctomycetaceae	unclassified	unclassified	142	6.83963888633339e-05
OTU01819	Bacteria	Chloroflexi	Anaerolineae	Anaerolineales	Anaerolineaceae	unclassified	unclassified	117	5.63547711057047e-05
OTU01820	Bacteria	Parcubacteria	unclassified	unclassified	unclassified	unclassified	unclassified	234	0.000112709542211409
OTU01821	Bacteria	Proteobacteria	Alphaproteobacteria	Rhizobiales	1174-901-12	Beijerinckia_sp._Lor46	unclassified	133	6.40614064705874e-05
OTU01822	Bacteria	Planctomycetes	Phycisphaerae	Phycisphaerales	Phycisphaeraceae	AKYG587	unclassified	109	5.25014534232633e-05
OTU01823	Bacteria	Planctomycetes	Phycisphaerae	S-70	unclassified	unclassified	unclassified	88	4.23864945068548e-05
OTU01824	Bacteria	Microgenomates	unclassified	unclassified	unclassified	unclassified	unclassified	127	6.11714182087564e-05
OTU01825	Bacteria	Gemmatimonadetes	Gemmatimonadetes	Gemmatimonadales	Gemmatimonadaceae	unclassified	unclassified	75	3.61248532728876e-05
OTU01826	Bacteria	Acidobacteria	Acidobacteria	Subgroup_4	11-24	unclassified	unclassified	270	0.000130049471782395
OTU01827	Bacteria	Parcubacteria	unclassified	unclassified	unclassified	unclassified	unclassified	204	9.82596009022543e-05
OTU01829	Bacteria	Planctomycetes	Planctomycetacia	Planctomycetales	Planctomycetaceae	unclassified	unclassified	164	7.89930124900476e-05
OTU01830	Bacteria	Acidobacteria	Acidobacteria	Subgroup_2	unclassified	unclassified	unclassified	499	0.000240350690442279
OTU01831	Bacteria	Chloroflexi	Anaerolineae	Anaerolineales	Anaerolineaceae	unclassified	unclassified	73	3.51615238522773e-05
OTU01832	Bacteria	WD272	unclassified	unclassified	unclassified	unclassified	unclassified	144	6.93597182839442e-05
OTU01833	Bacteria	Parcubacteria	unclassified	unclassified	unclassified	unclassified	unclassified	54	2.60098943564791e-05
OTU01834	Bacteria	Planctomycetes	Planctomycetacia	Planctomycetales	Planctomycetaceae	unclassified	unclassified	175	8.42913243034045e-05
OTU01835	Bacteria	Acidobacteria	Acidobacteria	Subgroup_6	unclassified	unclassified	unclassified	214	0.000103076248005306
OTU01836	Bacteria	Acidobacteria	Acidobacteria	Subgroup_2	unclassified	unclassified	unclassified	64	3.08265414595308e-05
OTU01837	Bacteria	Planctomycetes	Phycisphaerae	CPla-3_termite_group	unclassified	unclassified	unclassified	258	0.000124269495258733
OTU01838	Bacteria	Planctomycetes	Phycisphaerae	WD2101_soil_group	unclassified	unclassified	unclassified	353	0.000170027642737724
OTU01839	Bacteria	Bacteroidetes	Flavobacteriia	Flavobacteriales	NS9_marine_group	unclassified	unclassified	122	5.87630946572305e-05
OTU01840	Bacteria	Planctomycetes	Planctomycetacia	Planctomycetales	Planctomycetaceae	Pirellula	unclassified	59	2.84182179080049e-05
OTU01841	Bacteria	Planctomycetes	OM190	unclassified	unclassified	unclassified	unclassified	77	3.7088182693498e-05
OTU01842	Bacteria	Chloroflexi	Ktedonobacteria	Ktedonobacterales	unclassified	unclassified	unclassified	46	2.21565766740377e-05
OTU01843	Bacteria	Acidobacteria	Acidobacteria	Subgroup_4	11-24	unclassified	unclassified	122	5.87630946572305e-05
OTU01844	Bacteria	Acidobacteria	Holophagae	Subgroup_10	ABS-19	unclassified	unclassified	84	4.04598356656341e-05
OTU01845	Bacteria	Planctomycetes	Phycisphaerae	Phycisphaerales	Phycisphaeraceae	SM1A02	unclassified	99	4.76848063202117e-05
OTU01846	Bacteria	Proteobacteria	Gammaproteobacteria	Xanthomonadales	Xanthomonadaceae	Arenimonas	unclassified	96	4.62398121892962e-05
OTU01847	Bacteria	Acidobacteria	Acidobacteria	Subgroup_6	unclassified	unclassified	unclassified	335	0.000161357677952231
OTU01848	Bacteria	Parcubacteria	unclassified	unclassified	unclassified	unclassified	unclassified	64	3.08265414595308e-05
OTU01849	Bacteria	Actinobacteria	Actinobacteria	Propionibacteriales	Nocardioidaceae	Nocardioides	unclassified	149	7.17680418354701e-05
OTU01850	Bacteria	Proteobacteria	Alphaproteobacteria	Rhodospirillales	JG37-AG-20	unclassified	unclassified	758	0.000365101850411318
OTU01852	Bacteria	Proteobacteria	Alphaproteobacteria	Rhodospirillales	Rhodospirillaceae	Defluviicoccus	unclassified	78	3.75698474038031e-05
OTU01853	Bacteria	Proteobacteria	Alphaproteobacteria	Rhizobiales	unclassified	unclassified	unclassified	265	0.00012764114823087
OTU01854	Bacteria	Planctomycetes	Planctomycetacia	Planctomycetales	Planctomycetaceae	unclassified	unclassified	27	1.30049471782395e-05
OTU01855	Bacteria	Bacteroidetes	Sphingobacteriia	Sphingobacteriales	Chitinophagaceae	unclassified	unclassified	131	6.3098077049977e-05
OTU01857	Bacteria	Proteobacteria	Deltaproteobacteria	Myxococcales	Amb-16S-1034	unclassified	unclassified	108	5.20197887129582e-05
OTU01858	Bacteria	Cyanobacteria	Cyanobacteria	SubsectionIII	FamilyI	Leptolyngbya	Phormidium_sp._D1_2	164	7.89930124900476e-05
OTU01859	Bacteria	Proteobacteria	Deltaproteobacteria	Myxococcales	BIrii41	unclassified	unclassified	89	4.286815921716e-05
OTU01860	Bacteria	Planctomycetes	Planctomycetacia	Planctomycetales	Planctomycetaceae	unclassified	unclassified	121	5.82814299469254e-05
OTU01861	Bacteria	Chloroflexi	Anaerolineae	Anaerolineales	Anaerolineaceae	unclassified	unclassified	104	5.00931298717375e-05
OTU01862	Bacteria	Acidobacteria	Acidobacteria	Subgroup_3	unclassified	Bryobacter	unclassified	128	6.16530829190615e-05
OTU01863	Bacteria	Verrucomicrobia	Spartobacteria	Chthoniobacterales	Xiphinematobacteraceae	Candidatus_Xiphinematobacter	unclassified	89	4.286815921716e-05
OTU01864	Bacteria	Actinobacteria	Thermoleophilia	Gaiellales	unclassified	bacterium_Ellin6504	unclassified	91	4.38314886377703e-05
OTU01865	Bacteria	Proteobacteria	Alphaproteobacteria	Rhizobiales	Hyphomicrobiaceae	unclassified	unclassified	90	4.33498239274651e-05
OTU01866	Bacteria	Chloroflexi	Ktedonobacteria	Ktedonobacterales	HSB_OF53-F07	unclassified	unclassified	64	3.08265414595308e-05
OTU01867	Bacteria	Verrucomicrobia	OPB35_soil_group	unclassified	unclassified	unclassified	unclassified	58	2.79365531976998e-05
OTU01868	Bacteria	Acidobacteria	Acidobacteria	Subgroup_3	unclassified	unclassified	unclassified	30	1.4449941309155e-05
OTU01869	Bacteria	Chloroflexi	Ktedonobacteria	Ktedonobacterales	Ktedonobacteraceae	unclassified	unclassified	71	3.41981944316669e-05
OTU01870	Bacteria	Acidobacteria	Acidobacteria	Subgroup_3	Elev-16S-1166	unclassified	unclassified	153	7.36947006766908e-05
OTU01871	Bacteria	Proteobacteria	Betaproteobacteria	unclassified	unclassified	unclassified	unclassified	310	0.000149316060194602
OTU01872	Bacteria	Chloroflexi	Anaerolineae	Anaerolineales	Anaerolineaceae	unclassified	wastewater_metagenome	141	6.79147241530287e-05
OTU01873	Bacteria	Verrucomicrobia	Spartobacteria	Chthoniobacterales	Chthoniobacteraceae	Chthoniobacter	unclassified	219	0.000105484571556832
OTU01874	Bacteria	Saccharibacteria	unclassified	unclassified	unclassified	unclassified	unclassified	57	2.74548884873946e-05
OTU01875	Bacteria	Chloroflexi	Anaerolineae	Anaerolineales	Anaerolineaceae	unclassified	unclassified	70	3.37165297213618e-05
OTU01876	Bacteria	Acidobacteria	Holophagae	Subgroup_7	unclassified	unclassified	unclassified	144	6.93597182839442e-05
OTU01877	Bacteria	Planctomycetes	Phycisphaerae	CCM11a	unclassified	unclassified	unclassified	66	3.17898708801411e-05
OTU01878	Bacteria	Gemmatimonadetes	Gemmatimonadetes	Gemmatimonadales	Gemmatimonadaceae	Gemmatimonas	unclassified	28	1.34866118885447e-05
OTU01879	Bacteria	Proteobacteria	Deltaproteobacteria	Desulfobacterales	Nitrospinaceae	Candidatus_Entotheonella	unclassified	113	5.4428112264484e-05
OTU01880	Bacteria	Gemmatimonadetes	Gemmatimonadetes	Gemmatimonadales	Gemmatimonadaceae	Gemmatimonas	unclassified	261	0.000125714489389649
OTU01881	Bacteria	Planctomycetes	Planctomycetacia	Planctomycetales	Planctomycetaceae	Bythopirellula	unclassified	61	2.93815473286153e-05
OTU01882	Bacteria	Parcubacteria	unclassified	unclassified	unclassified	unclassified	unclassified	287	0.000138237771857583
OTU01883	Bacteria	Bacteroidetes	Sphingobacteriia	Sphingobacteriales	Chitinophagaceae	Flavisolibacter	unclassified	298	0.00014353608367094
OTU01884	Bacteria	Planctomycetes	OM190	unclassified	unclassified	unclassified	unclassified	111	5.34647828438737e-05
OTU01885	Bacteria	Parcubacteria	unclassified	unclassified	unclassified	unclassified	unclassified	179	8.62179831446251e-05
OTU01886	Bacteria	Proteobacteria	Betaproteobacteria	SC-I-84	unclassified	unclassified	unclassified	137	6.59880653118081e-05
OTU01887	Bacteria	Chloroflexi	Thermomicrobia	JG30-KF-CM45	unclassified	unclassified	unclassified	71	3.41981944316669e-05
OTU01888	Bacteria	Parcubacteria	Parcubacteria_bacterium_SCGC_AAA011-A08	unclassified	unclassified	unclassified	unclassified	127	6.11714182087564e-05
OTU01889	Bacteria	Actinobacteria	Actinobacteria	Frankiales	Cryptosporangiaceae	Cryptosporangium	Cryptosporangium_minutisporangium	152	7.32130359663856e-05
OTU01890	Bacteria	Gemmatimonadetes	Gemmatimonadetes	Gemmatimonadales	Gemmatimonadaceae	unclassified	unclassified	61	2.93815473286153e-05
OTU01891	Bacteria	Proteobacteria	Alphaproteobacteria	Rhizobiales	Rhizobiales_Incertae_Sedis	Phreatobacter	unclassified	102	4.91298004511272e-05
OTU01892	Bacteria	Bacteroidetes	Sphingobacteriia	Sphingobacteriales	Chitinophagaceae	Chitinophaga	unclassified	193	9.29612890888975e-05
OTU01894	Bacteria	Planctomycetes	Planctomycetacia	Planctomycetales	Planctomycetaceae	Gemmata	unclassified	110	5.29831181335685e-05
OTU01895	Bacteria	Parcubacteria	unclassified	unclassified	unclassified	unclassified	unclassified	112	5.39464475541789e-05
OTU01896	Bacteria	Proteobacteria	Alphaproteobacteria	Rhodospirillales	Acetobacteraceae	Craurococcus	unclassified	116	5.58731063953995e-05
OTU01897	Bacteria	Parcubacteria	unclassified	unclassified	unclassified	unclassified	unclassified	132	6.35797417602822e-05
OTU01898	Bacteria	Gemmatimonadetes	Gemmatimonadetes	Gemmatimonadales	Gemmatimonadaceae	unclassified	unclassified	38	1.83032589915964e-05
OTU01899	Bacteria	Acidobacteria	Acidobacteria	Subgroup_4	RB41	unclassified	unclassified	70	3.37165297213618e-05
OTU01900	Bacteria	Chloroflexi	Anaerolineae	Anaerolineales	Anaerolineaceae	unclassified	unclassified	53	2.55282296461739e-05
OTU01901	Bacteria	Parcubacteria	unclassified	unclassified	unclassified	unclassified	unclassified	72	3.46798591419721e-05
OTU01902	Bacteria	Proteobacteria	Gammaproteobacteria	Xanthomonadales	Xanthomonadaceae	Lysobacter	unclassified	38	1.83032589915964e-05
OTU01903	Bacteria	Planctomycetes	Planctomycetacia	Planctomycetales	Planctomycetaceae	Pir4_lineage	unclassified	55	2.64915590667843e-05
OTU01904	Bacteria	Bacteroidetes	Sphingobacteriia	Sphingobacteriales	Chitinophagaceae	unclassified	unclassified	352	0.000169545978027419
OTU01905	Bacteria	Proteobacteria	Alphaproteobacteria	Rhizobiales	Hyphomicrobiaceae	Hyphomicrobium	unclassified	119	5.7318100526315e-05
OTU01906	Bacteria	Proteobacteria	Alphaproteobacteria	Rickettsiales	SM2D12	unclassified	unclassified	90	4.33498239274651e-05
OTU01907	Bacteria	Bacteroidetes	Sphingobacteriia	Sphingobacteriales	Chitinophagaceae	Terrimonas	unclassified	704	0.000339091956054839
OTU01908	Bacteria	Planctomycetes	Planctomycetacia	Planctomycetales	Planctomycetaceae	Gemmata	unclassified	105	5.05747945820427e-05
OTU01909	Bacteria	Proteobacteria	Gammaproteobacteria	Xanthomonadales	Xanthomonadaceae	unclassified	unclassified	36	1.73399295709861e-05
OTU01910	Bacteria	Planctomycetes	Phycisphaerae	WD2101_soil_group	unclassified	unclassified	unclassified	102	4.91298004511272e-05
OTU01911	Bacteria	Gemmatimonadetes	Gemmatimonadetes	Gemmatimonadales	Gemmatimonadaceae	Gemmatimonas	unclassified	86	4.14231650862445e-05
OTU01912	Bacteria	Proteobacteria	Betaproteobacteria	SC-I-84	unclassified	unclassified	unclassified	246	0.000118489518735071
OTU01913	Bacteria	Proteobacteria	Betaproteobacteria	Nitrosomonadales	Nitrosomonadaceae	unclassified	unclassified	96	4.62398121892962e-05
OTU01914	Bacteria	Planctomycetes	Planctomycetacia	Planctomycetales	Planctomycetaceae	unclassified	unclassified	769	0.000370400162224674
OTU01915	Bacteria	Verrucomicrobia	Opitutae	Opitutales	Opitutaceae	Opitutus	unclassified	143	6.88780535736391e-05
OTU01916	Bacteria	Bacteroidetes	Sphingobacteriia	Sphingobacteriales	Chitinophagaceae	unclassified	unclassified	99	4.76848063202117e-05
OTU01918	Bacteria	Planctomycetes	Planctomycetacia	Planctomycetales	Planctomycetaceae	unclassified	unclassified	51	2.45649002255636e-05
OTU01919	Bacteria	Chloroflexi	Ktedonobacteria	Thermogemmatisporales	1921-2	unclassified	unclassified	105	5.05747945820427e-05
OTU01920	Bacteria	Chloroflexi	unclassified	unclassified	unclassified	unclassified	unclassified	237	0.000114154536342325
OTU01921	Bacteria	Proteobacteria	Gammaproteobacteria	Cellvibrionales	Spongiibacteraceae	BD1-7_clade	unclassified	32	1.54132707297654e-05
OTU01922	Bacteria	Proteobacteria	Alphaproteobacteria	Rhodospirillales	DA111	unclassified	unclassified	46	2.21565766740377e-05
OTU01923	Bacteria	Chloroflexi	Ktedonobacteria	Thermogemmatisporales	1921-2	unclassified	unclassified	70	3.37165297213618e-05
OTU01924	Bacteria	Proteobacteria	Deltaproteobacteria	Myxococcales	Polyangiaceae	unclassified	unclassified	222	0.000106929565687747
OTU01925	Bacteria	Actinobacteria	Thermoleophilia	Solirubrobacterales	unclassified	unclassified	unclassified	141	6.79147241530287e-05
OTU01926	Bacteria	Proteobacteria	Betaproteobacteria	unclassified	unclassified	unclassified	unclassified	80	3.85331768244135e-05
OTU01927	Bacteria	Parcubacteria	unclassified	unclassified	unclassified	unclassified	unclassified	36	1.73399295709861e-05
OTU01928	Bacteria	Planctomycetes	Planctomycetacia	Planctomycetales	Planctomycetaceae	unclassified	unclassified	64	3.08265414595308e-05
OTU01929	Bacteria	Proteobacteria	Deltaproteobacteria	Myxococcales	unclassified	unclassified	unclassified	115	5.53914416850944e-05
OTU01930	Bacteria	Planctomycetes	Planctomycetacia	Planctomycetales	Planctomycetaceae	Rhodopirellula	unclassified	53	2.55282296461739e-05
OTU01931	Bacteria	Actinobacteria	Actinobacteria	Frankiales	Sporichthyaceae	unclassified	unclassified	55	2.64915590667843e-05
OTU01932	Bacteria	Verrucomicrobia	Opitutae	Opitutales	Opitutaceae	Alterococcus	unclassified	260	0.000125232824679344
OTU01933	Bacteria	Acidobacteria	Acidobacteria	Subgroup_4	11-24	unclassified	unclassified	23	1.10782883370189e-05
OTU01934	Bacteria	Proteobacteria	Deltaproteobacteria	Myxococcales	Sandaracinaceae	unclassified	unclassified	45	2.16749119637326e-05
OTU01935	Bacteria	Planctomycetes	Planctomycetacia	Planctomycetales	Planctomycetaceae	Pirellula	unclassified	97	4.67214768996013e-05
OTU01936	Bacteria	Proteobacteria	Betaproteobacteria	Rhodocyclales	Rhodocyclaceae	Uliginosibacterium	unclassified	39	1.87849237019016e-05
OTU01937	Bacteria	Actinobacteria	MB-A2-108	unclassified	unclassified	unclassified	unclassified	76	3.66065179831928e-05
OTU01938	Bacteria	Planctomycetes	Planctomycetacia	Planctomycetales	Planctomycetaceae	unclassified	unclassified	36	1.73399295709861e-05
OTU01939	Bacteria	Chloroflexi	Thermomicrobia	JG30-KF-CM45	unclassified	unclassified	unclassified	121	5.82814299469254e-05
OTU01940	Bacteria	Bacteroidetes	Cytophagia	Cytophagales	Cytophagaceae	Sporocytophaga	unclassified	168	8.09196713312683e-05
OTU01941	Bacteria	Planctomycetes	Phycisphaerae	WD2101_soil_group	unclassified	unclassified	unclassified	237	0.000114154536342325
OTU01942	Bacteria	Planctomycetes	vadinHA49	unclassified	unclassified	unclassified	unclassified	82	3.94965062450238e-05
OTU01943	Bacteria	Planctomycetes	Planctomycetacia	Planctomycetales	Planctomycetaceae	unclassified	unclassified	166	7.99563419106579e-05
OTU01944	Bacteria	Parcubacteria	Parcubacteria_bacterium_SCGC_AAA011-A08	unclassified	unclassified	unclassified	unclassified	137	6.59880653118081e-05
OTU01945	Bacteria	Actinobacteria	Acidimicrobiia	Acidimicrobiales	unclassified	unclassified	unclassified	42	2.02299178328171e-05
OTU01946	Bacteria	Proteobacteria	Deltaproteobacteria	Myxococcales	Haliangiaceae	Haliangium	unclassified	260	0.000125232824679344
OTU01947	Bacteria	Acidobacteria	Acidobacteria	Subgroup_4	RB41	unclassified	unclassified	90	4.33498239274651e-05
OTU01948	Bacteria	Cyanobacteria	Melainabacteria	Obscuribacterales	unclassified	unclassified	unclassified	37	1.78215942812912e-05
OTU01949	Bacteria	Parcubacteria	unclassified	unclassified	unclassified	unclassified	unclassified	28	1.34866118885447e-05
OTU01950	Bacteria	Bacteroidetes	Sphingobacteriia	Sphingobacteriales	Chitinophagaceae	unclassified	unclassified	124	5.97264240778409e-05
OTU01951	Bacteria	Chloroflexi	Anaerolineae	Anaerolineales	Anaerolineaceae	unclassified	unclassified	91	4.38314886377703e-05
OTU01952	Bacteria	Elusimicrobia	Elusimicrobia	Lineage_IV	unclassified	unclassified	unclassified	84	4.04598356656341e-05
OTU01953	Bacteria	Chloroflexi	Ktedonobacteria	Ktedonobacterales	unclassified	unclassified	unclassified	408	0.000196519201804509
OTU01954	Bacteria	Actinobacteria	Acidimicrobiia	Acidimicrobiales	unclassified	unclassified	unclassified	82	3.94965062450238e-05
OTU01955	Bacteria	Actinobacteria	Actinobacteria	Propionibacteriales	Nocardioidaceae	Nocardioides	unclassified	51	2.45649002255636e-05
OTU01956	Bacteria	Bacteroidetes	Cytophagia	Cytophagales	Cytophagaceae	unclassified	unclassified	83	3.9978170955329e-05
OTU01957	Bacteria	TA06	unclassified	unclassified	unclassified	unclassified	unclassified	42	2.02299178328171e-05
OTU01958	Bacteria	Proteobacteria	Deltaproteobacteria	Myxococcales	Polyangiaceae	Sorangium	unclassified	113	5.4428112264484e-05
OTU01959	Bacteria	Proteobacteria	Betaproteobacteria	Burkholderiales	Oxalobacteraceae	unclassified	unclassified	165	7.94746772003528e-05
OTU01960	Bacteria	Firmicutes	Erysipelotrichia	Erysipelotrichales	Erysipelotrichaceae	Asteroleplasma	unclassified	402	0.000193629213542678
OTU01961	Bacteria	Chloroflexi	Anaerolineae	Anaerolineales	Anaerolineaceae	unclassified	unclassified	476	0.00022927240210526
OTU01962	Bacteria	Proteobacteria	Betaproteobacteria	TRA3-20	unclassified	unclassified	unclassified	765	0.000368473503383454
OTU01963	Bacteria	Actinobacteria	Acidimicrobiia	Acidimicrobiales	OM1_clade	unclassified	unclassified	210	0.000101149589164085
OTU01965	Bacteria	Bacteroidetes	Sphingobacteriia	Sphingobacteriales	Chitinophagaceae	unclassified	unclassified	636	0.000306338755754087
OTU01966	Bacteria	Planctomycetes	Planctomycetacia	Planctomycetales	Planctomycetaceae	Pirellula	unclassified	82	3.94965062450238e-05
OTU01967	Bacteria	Saccharibacteria	unclassified	unclassified	unclassified	unclassified	unclassified	196	9.4406283219813e-05
OTU01968	Bacteria	Chloroflexi	Anaerolineae	Anaerolineales	Anaerolineaceae	unclassified	unclassified	65	3.13082061698359e-05
OTU01969	Bacteria	Parcubacteria	Parcubacteria_bacterium_SCGC_AAA011-A08	unclassified	unclassified	unclassified	unclassified	356	0.00017147263686864
OTU01971	Bacteria	Saccharibacteria	unclassified	unclassified	unclassified	unclassified	unclassified	236	0.00011367287163202
OTU01972	Bacteria	Proteobacteria	Deltaproteobacteria	Sh765B-TzT-29	unclassified	unclassified	unclassified	36	1.73399295709861e-05
OTU01973	Bacteria	Parcubacteria	unclassified	unclassified	unclassified	unclassified	unclassified	241	0.000116081195183546
OTU01974	Bacteria	Proteobacteria	Gammaproteobacteria	KI89A_clade	unclassified	unclassified	unclassified	85	4.09415003759393e-05
OTU01975	Bacteria	Planctomycetes	Planctomycetacia	Planctomycetales	Planctomycetaceae	unclassified	unclassified	48	2.31199060946481e-05
OTU01976	Bacteria	Bacteroidetes	Sphingobacteriia	Sphingobacteriales	Chitinophagaceae	Ferruginibacter	unclassified	328	0.000157986024980095
OTU01977	Bacteria	Gemmatimonadetes	Gemmatimonadetes	Gemmatimonadales	Gemmatimonadaceae	unclassified	unclassified	154	7.41763653869959e-05
OTU01978	Bacteria	Planctomycetes	Planctomycetacia	Planctomycetales	Planctomycetaceae	Gemmata	unclassified	146	7.03230477045546e-05
OTU01979	Bacteria	Proteobacteria	Alphaproteobacteria	Rhodobacterales	Rhodobacteraceae	Rubellimicrobium	unclassified	41	1.97482531225119e-05
OTU01980	Bacteria	Chloroflexi	Ktedonobacteria	Ktedonobacterales	Ktedonobacteraceae	unclassified	unclassified	149	7.17680418354701e-05
OTU01981	Bacteria	Proteobacteria	Deltaproteobacteria	Myxococcales	unclassified	unclassified	unclassified	140	6.74330594427236e-05
OTU01982	Bacteria	Planctomycetes	Planctomycetacia	Planctomycetales	Planctomycetaceae	unclassified	unclassified	61	2.93815473286153e-05
OTU01983	Bacteria	Proteobacteria	Alphaproteobacteria	Rhodospirillales	Rhodospirillales_Incertae_Sedis	Candidatus_Alysiosphaera	unclassified	35	1.68582648606809e-05
OTU01984	Bacteria	Parcubacteria	unclassified	unclassified	unclassified	unclassified	unclassified	97	4.67214768996013e-05
OTU01985	Bacteria	Acidobacteria	Acidobacteria	Subgroup_4	DS-100	unclassified	unclassified	83	3.9978170955329e-05
OTU01986	Bacteria	Chlorobi	Chlorobia	Chlorobiales	SJA-28	unclassified	unclassified	78	3.75698474038031e-05
OTU01987	Bacteria	Verrucomicrobia	OPB35_soil_group	unclassified	unclassified	unclassified	unclassified	168	8.09196713312683e-05
OTU01988	Bacteria	Planctomycetes	Planctomycetacia	Planctomycetales	Planctomycetaceae	Gemmata	Gemmata_sp._Fl1-1	203	9.77779361919492e-05
OTU01989	Bacteria	Chloroflexi	Ktedonobacteria	B12-WMSP1	unclassified	unclassified	unclassified	121	5.82814299469254e-05
OTU01990	Bacteria	Verrucomicrobia	Spartobacteria	Chthoniobacterales	Chthoniobacteraceae	Chthoniobacter	unclassified	42	2.02299178328171e-05
OTU01991	Bacteria	Actinobacteria	Thermoleophilia	Gaiellales	unclassified	unclassified	unclassified	138	6.64697300221132e-05
OTU01992	Bacteria	Parcubacteria	unclassified	unclassified	unclassified	unclassified	unclassified	184	8.8626306696151e-05
OTU01993	Bacteria	Actinobacteria	Thermoleophilia	Gaiellales	unclassified	unclassified	unclassified	112	5.39464475541789e-05
OTU01994	Bacteria	Gracilibacteria	unclassified	unclassified	unclassified	unclassified	unclassified	71	3.41981944316669e-05
OTU01995	Bacteria	Gemmatimonadetes	Gemmatimonadetes	Gemmatimonadales	Gemmatimonadaceae	unclassified	unclassified	114	5.49097769747892e-05
OTU01996	Bacteria	Chloroflexi	Anaerolineae	Anaerolineales	Anaerolineaceae	unclassified	unclassified	77	3.7088182693498e-05
OTU01997	Bacteria	Acidobacteria	Acidobacteria	Subgroup_6	unclassified	unclassified	unclassified	57	2.74548884873946e-05
OTU01998	Bacteria	Gemmatimonadetes	Gemmatimonadetes	Gemmatimonadales	Gemmatimonadaceae	Gemmatimonas	unclassified	201	9.68146067713388e-05
OTU01999	Bacteria	Proteobacteria	Betaproteobacteria	Burkholderiales	Comamonadaceae	unclassified	unclassified	201	9.68146067713388e-05
OTU02000	Bacteria	Chloroflexi	unclassified	unclassified	unclassified	unclassified	unclassified	53	2.55282296461739e-05
OTU02001	Bacteria	Proteobacteria	Alphaproteobacteria	Rhodospirillales	unclassified	unclassified	unclassified	52	2.50465649358688e-05
OTU02002	Bacteria	Acidobacteria	Acidobacteria	Subgroup_17	unclassified	unclassified	unclassified	95	4.5758147478991e-05
OTU02003	Bacteria	Parcubacteria	unclassified	unclassified	unclassified	unclassified	unclassified	114	5.49097769747892e-05
OTU02004	Bacteria	Proteobacteria	Alphaproteobacteria	Caulobacterales	Hyphomonadaceae	unclassified	unclassified	44	2.11932472534274e-05
OTU02005	Bacteria	Actinobacteria	Acidimicrobiia	Acidimicrobiales	unclassified	unclassified	unclassified	66	3.17898708801411e-05
OTU02006	Bacteria	Planctomycetes	Phycisphaerae	CPla-3_termite_group	unclassified	unclassified	unclassified	149	7.17680418354701e-05
OTU02007	Bacteria	Acidobacteria	Acidobacteria	Subgroup_4	11-24	Acidobacteria_bacterium_Ellin7246	unclassified	105	5.05747945820427e-05
OTU02008	Bacteria	Planctomycetes	Planctomycetacia	Planctomycetales	Planctomycetaceae	unclassified	unclassified	43	2.07115825431222e-05
OTU02009	Bacteria	Acidobacteria	Acidobacteria	Subgroup_3	unclassified	Candidatus_Solibacter	unclassified	420	0.000202299178328171
OTU02010	Bacteria	Proteobacteria	Betaproteobacteria	Nitrosomonadales	Nitrosomonadaceae	unclassified	unclassified	162	7.80296830694373e-05
OTU02011	Bacteria	Chlorobi	Chlorobia	Chlorobiales	OPB56	unclassified	unclassified	54	2.60098943564791e-05
OTU02012	Bacteria	Parcubacteria	unclassified	unclassified	unclassified	unclassified	unclassified	50	2.40832355152584e-05
OTU02013	Bacteria	Proteobacteria	Gammaproteobacteria	Xanthomonadales	Xanthomonadaceae	Tahibacter	unclassified	87	4.19048297965496e-05
OTU02014	Bacteria	Saccharibacteria	unclassified	unclassified	unclassified	unclassified	unclassified	69	3.32348650110566e-05
OTU02015	Bacteria	Saccharibacteria	unclassified	unclassified	unclassified	unclassified	unclassified	60	2.88998826183101e-05
OTU02016	Bacteria	Planctomycetes	Planctomycetacia	Planctomycetales	Planctomycetaceae	unclassified	unclassified	47	2.26382413843429e-05
OTU02017	Bacteria	Parcubacteria	unclassified	unclassified	unclassified	unclassified	unclassified	79	3.80515121141083e-05
OTU02018	Bacteria	Acidobacteria	Acidobacteria	Subgroup_6	unclassified	unclassified	unclassified	174	8.38096595930993e-05
OTU02019	Bacteria	Actinobacteria	Actinobacteria	Frankiales	Acidothermaceae	Acidothermus	unclassified	59	2.84182179080049e-05
OTU02020	Bacteria	Saccharibacteria	unclassified	unclassified	unclassified	unclassified	unclassified	107	5.1538124002653e-05
OTU02021	Bacteria	Acidobacteria	Acidobacteria	Subgroup_4	11-24	unclassified	unclassified	121	5.82814299469254e-05
OTU02022	Bacteria	Planctomycetes	Phycisphaerae	Phycisphaerales	Phycisphaeraceae	Urania-1B-19_marine_sediment_group	unclassified	75	3.61248532728876e-05
OTU02023	Bacteria	Planctomycetes	Phycisphaerae	WD2101_soil_group	unclassified	unclassified	unclassified	51	2.45649002255636e-05
OTU02024	Bacteria	Verrucomicrobia	Opitutae	Opitutales	Opitutaceae	Opitutus	unclassified	467	0.000224937419712514
OTU02025	Bacteria	Bacteroidetes	Sphingobacteriia	Sphingobacteriales	Chitinophagaceae	unclassified	unclassified	144	6.93597182839442e-05
OTU02026	Bacteria	Actinobacteria	Thermoleophilia	Solirubrobacterales	unclassified	unclassified	unclassified	79	3.80515121141083e-05
OTU02027	Bacteria	Chloroflexi	Anaerolineae	Anaerolineales	Anaerolineaceae	unclassified	unclassified	58	2.79365531976998e-05
OTU02028	Bacteria	Parcubacteria	unclassified	unclassified	unclassified	unclassified	unclassified	49	2.36015708049532e-05
OTU02029	Bacteria	Planctomycetes	Planctomycetacia	Planctomycetales	Planctomycetaceae	unclassified	unclassified	55	2.64915590667843e-05
OTU02030	Bacteria	Planctomycetes	Phycisphaerae	WD2101_soil_group	unclassified	unclassified	unclassified	245	0.000118007854024766
OTU02031	Bacteria	Planctomycetes	Planctomycetacia	Planctomycetales	Planctomycetaceae	Gemmata	unclassified	56	2.69732237770894e-05
OTU02032	Bacteria	Parcubacteria	unclassified	unclassified	unclassified	unclassified	unclassified	63	3.03448767492256e-05
OTU02033	Bacteria	Chloroflexi	TK10	unclassified	unclassified	unclassified	unclassified	56	2.69732237770894e-05
OTU02034	Bacteria	Proteobacteria	Alphaproteobacteria	Rhodospirillales	Acetobacteraceae	Roseomonas	unclassified	44	2.11932472534274e-05
OTU02035	Bacteria	Actinobacteria	Thermoleophilia	Gaiellales	unclassified	unclassified	unclassified	118	5.68364358160099e-05
OTU02036	Bacteria	Proteobacteria	Gammaproteobacteria	Xanthomonadales	Xanthomonadales_Incertae_Sedis	unclassified	unclassified	53	2.55282296461739e-05
OTU02037	Bacteria	Acidobacteria	Acidobacteria	Subgroup_3	unclassified	Bryobacter	unclassified	66	3.17898708801411e-05
OTU02038	Bacteria	Planctomycetes	Planctomycetacia	Planctomycetales	Planctomycetaceae	unclassified	unclassified	337	0.000162321007372842
OTU02039	Bacteria	Bacteroidetes	Sphingobacteriia	Sphingobacteriales	Chitinophagaceae	unclassified	unclassified	75	3.61248532728876e-05
OTU02040	Bacteria	Proteobacteria	Gammaproteobacteria	Xanthomonadales	Xanthomonadaceae	Rhodanobacter	unclassified	86	4.14231650862445e-05
OTU02041	Bacteria	Planctomycetes	Planctomycetacia	Planctomycetales	Planctomycetaceae	unclassified	unclassified	289	0.000139201101278194
OTU02042	Bacteria	Armatimonadetes	unclassified	unclassified	unclassified	unclassified	unclassified	19	9.1516294957982e-06
OTU02043	Bacteria	Firmicutes	Bacilli	Bacillales	Bacillaceae	Bacillus	unclassified	43	2.07115825431222e-05
OTU02044	Bacteria	Planctomycetes	Planctomycetacia	Planctomycetales	Planctomycetaceae	unclassified	unclassified	165	7.94746772003528e-05
OTU02045	Bacteria	Parcubacteria	Parcubacteria_bacterium_RAAC4_OD1_1	unclassified	unclassified	unclassified	unclassified	101	4.8648135740822e-05
OTU02046	Bacteria	Verrucomicrobia	Verrucomicrobiae	Verrucomicrobiales	Verrucomicrobiaceae	unclassified	unclassified	75	3.61248532728876e-05
[truncated: 8,407 more rows]
