# Supplementary material for: The Soil Microbiome of GLORIA Mountain Summits in the Swiss Alps
Source: Front Microbiol. 2019 May 15;10:1080. doi: 10.3389/fmicb.2019.01080 (PMC6529532; doi:10.3389/fmicb.2019.01080)
Supplement: Supplementary file 3 [file Data_Sheet_3.CSV]

	Kingdom	Phylum	Class	Order	Family	Genus	Species	Counts	Relative Abundance
OTU0001	Fungi	Basidiomycota	Agaricomycetes	Agaricales	Hygrophoraceae	Hygrocybe	Hygrocybe_cf_conica_DJ_Lodge_DJL05TN89_(CMFR_NC_89)	46354	0.0177436944504733
OTU0002	Fungi	Basidiomycota	Agaricomycetes	unclassified	unclassified	unclassified	unclassified	21303	0.00815450495919302
OTU0003	Fungi	Ascomycota	Lecanoromycetes	Lecanorales	Parmeliaceae	Parmelia	Parmelia_sp	37181	0.0142323920991295
OTU0004	Fungi	Ascomycota	Dothideomycetes	unclassified	unclassified	unclassified	unclassified	27172	0.010401080070938
OTU0005	Fungi	Ascomycota	unclassified	unclassified	unclassified	unclassified	unclassified	24649	0.00943530923997319
OTU0006	Fungi	Ascomycota	Leotiomycetes	Leotiomycetes_order_Incertae_sedis	Leotiomycetes_family_Incertae_sedis	Geomyces	unclassified	37649	0.014411536272293
OTU0007	Fungi	Basidiomycota	Agaricomycetes	unclassified	unclassified	unclassified	unclassified	20275	0.00776100023694496
OTU0008	Fungi	unclassified	unclassified	unclassified	unclassified	unclassified	unclassified	15362	0.00588036920542286
OTU0009	Fungi	Mucoromycota	Zygomycota_class_Incertae_sedis	Mortierellales	Mortierellaceae	Mortierella	Mortierella_marburgensis	23073	0.00883203740897811
OTU0010	Fungi	Basidiomycota	Agaricomycetes	Agaricales	Hygrophoraceae	Cuphophyllus	Cuphophyllus_lacmus	15113	0.0057850553184192
OTU0011	Fungi	Ascomycota	Eurotiomycetes	Chaetothyriales	Herpotrichiellaceae	Capronia	Capronia_sp_UBCTRA15226	23064	0.00882859232872496
OTU0012	Fungi	Basidiomycota	Tremellomycetes	Tremellales	Tremellales_family_Incertae_sedis	Cryptococcus	unclassified	23540	0.00901079879544683
OTU0013	Fungi	Basidiomycota	Agaricomycetes	Agaricales	Inocybaceae	Inocybe	Inocybe_sp_PC20	13714	0.00524953673240263
OTU0014	Fungi	Ascomycota	Leotiomycetes	Helotiales	Helotiaceae	Rhizoscyphus	Rhizoscyphus_sp_I12F_02281	60261	0.0230671090149712
OTU0015	Fungi	Ascomycota	Leotiomycetes	Helotiales	unclassified	unclassified	unclassified	13189	0.00504857371763586
OTU0016	Fungi	Basidiomycota	Agaricomycetes	Agaricales	Inocybaceae	Inocybe	Inocybe_nitidiuscula_(Britzelm.)_Sacc.	12728	0.00487210905133591
OTU0017	Fungi	Ascomycota	Leotiomycetes	Geoglossales	Geoglossaceae	unclassified	unclassified	10190	0.00390059641994916
OTU0018	Fungi	Ascomycota	unclassified	unclassified	unclassified	unclassified	unclassified	10602	0.00405830453820422
OTU0019	Fungi	Ascomycota	Sordariomycetes	Hypocreales	Hypocreales_family_Incertae_sedis	Stilbella	Stilbella_fimetaria	13325	0.00510063270812782
OTU0020	Fungi	Ascomycota	Dothideomycetes	Dothideomycetes_order_Incertae_sedis	Pseudeurotiaceae	Pseudeurotium	Pseudeurotium_sp_01NH01	11847	0.00453487397322254
OTU0021	Fungi	Basidiomycota	Microbotryomycetes	Sporidiobolales	Sporidiobolales_family_Incertae_sedis	Rhodotorula	Rhodotorula_sp_AU_CryS03	14889	0.00569931109878538
OTU0022	Fungi	unclassified	unclassified	unclassified	unclassified	unclassified	Epacris_microphylla_root_associated_fungus_17	11298	0.00432472407778072
OTU0023	Fungi	Ascomycota	unclassified	unclassified	unclassified	unclassified	unclassified	16811	0.00643502712617913
OTU0024	Fungi	Ascomycota	Leotiomycetes	Leotiomycetes_order_Incertae_sedis	Leotiomycetes_family_Incertae_sedis	Leohumicola	unclassified	9368	0.00358594575682863
OTU0025	Fungi	Ascomycota	unclassified	unclassified	unclassified	unclassified	unclassified	11503	0.00440319535021346
OTU0026	Fungi	Ascomycota	Sordariomycetes	Hypocreales	Nectriaceae	Fusarium	unclassified	23570	0.00902228239629064
OTU0027	Fungi	unclassified	unclassified	unclassified	unclassified	unclassified	unclassified	16148	0.00618123954753082
OTU0028	Fungi	Basidiomycota	Agaricomycetes	Agaricales	Inocybaceae	Inocybe	unclassified	9074	0.00347340646855924
OTU0029	Fungi	Basidiomycota	Agaricomycetes	unclassified	unclassified	unclassified	unclassified	8222	0.00314727220459489
OTU0030	Fungi	Basidiomycota	Agaricomycetes	Agaricales	Hygrophoraceae	Hygrocybe	Hygrocybe_cf_conica_DJ_Lodge_DJL05TN89_(CMFR_NC_89)	16434	0.00629071654224185
OTU0031	Fungi	Ascomycota	unclassified	unclassified	unclassified	unclassified	unclassified	9695	0.00371111700602621
OTU0032	Fungi	Ascomycota	Leotiomycetes	Helotiales	unclassified	unclassified	Helotiales_sp_UFMGCB_3787	17403	0.00666163684949708
OTU0033	Fungi	Ascomycota	Leotiomycetes	unclassified	unclassified	unclassified	unclassified	6845	0.00262017492586379
OTU0034	Fungi	Ascomycota	Eurotiomycetes	Verrucariales	Verrucariaceae	Polyblastia	Polyblastia_lutosa	10394	0.0039786849056871
OTU0035	Fungi	Ascomycota	Lecanoromycetes	Lecanorales	Stereocaulaceae	Lepraria	Lepraria_membranacea	8060	0.00308526076003829
OTU0036	Fungi	Ascomycota	Dothideomycetes	Capnodiales	Davidiellaceae	Cladosporium	unclassified	11087	0.00424395608517923
OTU0037	Fungi	Ascomycota	Leotiomycetes	Helotiales	unclassified	unclassified	unclassified	8379	0.00320736971567753
OTU0038	Fungi	Ascomycota	Leotiomycetes	Helotiales	unclassified	unclassified	unclassified	7671	0.00293635673576349
OTU0039	Fungi	Ascomycota	Sordariomycetes	Hypocreales	Nectriaceae	Neonectria	Neonectria_sp_11MA06	6938	0.00265577408847961
OTU0040	Fungi	Ascomycota	unclassified	unclassified	unclassified	unclassified	unclassified	9106	0.00348565564279264
OTU0041	Fungi	Mucoromycota	Zygomycota_class_Incertae_sedis	Mortierellales	Mortierellaceae	Mortierella	unclassified	9719	0.00372030388670126
OTU0042	Fungi	Mucoromycota	Zygomycota_class_Incertae_sedis	Mortierellales	Mortierellaceae	Mortierella	unclassified	9350	0.00357905559632234
OTU0043	Fungi	Basidiomycota	Agaricomycetes	Agaricales	Hygrophoraceae	Cuphophyllus	Cuphophyllus_pratensis	6453	0.0024701225415046
OTU0044	Fungi	Ascomycota	unclassified	unclassified	unclassified	unclassified	unclassified	12209	0.00467344275673791
OTU0045	Fungi	Ascomycota	unclassified	unclassified	unclassified	unclassified	unclassified	8246	0.00315645908526995
OTU0046	Fungi	Basidiomycota	Agaricomycetes	Agaricales	Agaricales_family_Incertae_sedis	Camarophyllopsis	unclassified	5848	0.00223853659115434
OTU0047	Fungi	Ascomycota	unclassified	unclassified	unclassified	unclassified	unclassified	6134	0.00234801358586537
OTU0048	Fungi	Ascomycota	Leotiomycetes	Helotiales	unclassified	unclassified	unclassified	8335	0.0031905271011066
OTU0049	Fungi	unclassified	unclassified	unclassified	unclassified	unclassified	unclassified	6238	0.00238782340212393
OTU0050	Fungi	Ascomycota	unclassified	unclassified	unclassified	unclassified	unclassified	5703	0.00218303252040923
OTU0051	Fungi	unclassified	unclassified	unclassified	unclassified	unclassified	unclassified	7069	0.00270591914549761
OTU0052	Fungi	unclassified	unclassified	unclassified	unclassified	unclassified	unclassified	7670	0.0029359739490687
OTU0053	Fungi	Basidiomycota	Agaricomycetes	Agaricales	Cortinariaceae	Cortinarius	unclassified	5996	0.00229518902198382
OTU0054	Fungi	Basidiomycota	Agaricomycetes	Sebacinales	Sebacinaceae	Sebacina	Sebacina_sp_LM5274	6701	0.00256505364181348
OTU0055	Fungi	Ascomycota	Ascomycota_class_Incertae_sedis	Ascomycota_order_Incertae_sedis	Ascomycota_family_Incertae_sedis	Gyoerffyella	Gyoerffyella_sp_aurim614	12823	0.00490847378734132
OTU0056	Fungi	Basidiomycota	Agaricomycetes	Agaricales	Inocybaceae	Inocybe	Inocybe_exilis	5660	0.00216657269253309
OTU0057	Fungi	Ascomycota	unclassified	unclassified	unclassified	unclassified	unclassified	5751	0.00220140628175933
OTU0058	Fungi	Ascomycota	Eurotiomycetes	Chaetothyriales	Herpotrichiellaceae	unclassified	Herpotrichiellaceae_sp_1_KO_2013	7858	0.00300793784768994
OTU0059	Fungi	unclassified	unclassified	unclassified	unclassified	unclassified	fungal_sp_AB32	6186	0.00236791849399465
OTU0060	Fungi	Ascomycota	Lecanoromycetes	Agyriales	unclassified	unclassified	unclassified	9133	0.00349599088355208
OTU0061	Fungi	Basidiomycota	Agaricomycetes	Agaricales	Hygrophoraceae	Hygrocybe	unclassified	7646	0.00292678706839365
OTU0062	Fungi	Mucoromycota	Zygomycota_class_Incertae_sedis	Mortierellales	Mortierellaceae	Mortierella	Mortierella_sp_FSU_10790	10248	0.0039227980482472
OTU0063	Fungi	Ascomycota	Sordariomycetes	unclassified	unclassified	unclassified	unclassified	4404	0.00168579260387204
OTU0064	Fungi	Ascomycota	Leotiomycetes	Helotiales	Helotiales_family_Incertae_sedis	Tetracladium	Tetracladium_sp_AS5_2	6586	0.00252103317191218
OTU0065	Fungi	Basidiomycota	Agaricomycetes	Agaricales	Hygrophoraceae	Hygrocybe	Hygrocybe_singeri	5105	0.00195412607692252
OTU0066	Fungi	Ascomycota	Eurotiomycetes	Chaetothyriales	unclassified	unclassified	unclassified	5116	0.00195833673056525
OTU0067	Fungi	unclassified	unclassified	unclassified	unclassified	unclassified	unclassified	7163	0.00274190109480823
OTU0068	Fungi	Basidiomycota	Agaricomycetes	unclassified	unclassified	unclassified	unclassified	13330	0.00510254664160179
OTU0069	Fungi	Ascomycota	unclassified	unclassified	unclassified	unclassified	unclassified	6073	0.00232466359748295
OTU0070	Fungi	Ascomycota	Dothideomycetes	Dothideomycetes_order_Incertae_sedis	Pseudeurotiaceae	Pseudogymnoascus	Pseudogymnoascus_alpinus	12421	0.0047545935360342
OTU0071	Fungi	Ascomycota	Leotiomycetes	Thelebolales	Thelebolaceae	unclassified	Thelebolaceae_sp_BC17	5812	0.00222475627014176
OTU0072	Fungi	Ascomycota	Leotiomycetes	Helotiales	unclassified	unclassified	Helotiales_sp_SB53	5572	0.00213288746339124
OTU0073	Fungi	Ascomycota	Eurotiomycetes	Chaetothyriales	Herpotrichiellaceae	unclassified	unclassified	10322	0.00395112426366194
OTU0074	Fungi	unclassified	unclassified	unclassified	unclassified	unclassified	unclassified	5195	0.00198857687945396
OTU0075	Fungi	Mucoromycota	Zygomycota_class_Incertae_sedis	Mucorales	Mucoraceae	Mucor	Mucor_sp_04NIE_D	3831	0.00146645582775517
OTU0076	Fungi	Ascomycota	Pezizomycetes	Pezizales	Pyronemataceae	Geopora	unclassified	3788	0.00144999599987904
OTU0077	Fungi	Ascomycota	Lecanoromycetes	Lecanorales	Cladoniaceae	Cladonia	unclassified	5416	0.0020731727390034
OTU0078	Fungi	Ascomycota	Lecanoromycetes	Lecanorales	Lecanoraceae	Bryonora	Bryonora_castanea	5815	0.00222590463022614
OTU0079	Fungi	Basidiomycota	Agaricomycetes	Sebacinales	Sebacinaceae	unclassified	unclassified	6703	0.00256581921520306
OTU0080	Fungi	Ascomycota	unclassified	unclassified	unclassified	unclassified	unclassified	5851	0.00223968495123872
OTU0081	Fungi	Mucoromycota	Zygomycota_class_Incertae_sedis	Mortierellales	Mortierellaceae	Mortierella	Mortierella_pseudozygospora	5370	0.00205556455104288
OTU0082	Fungi	unclassified	unclassified	unclassified	unclassified	unclassified	unclassified	3071	0.00117553793971186
OTU0083	Fungi	Basidiomycota	Agaricomycetes	Cantharellales	unclassified	unclassified	unclassified	3553	0.00136004112660249
OTU0084	Fungi	Ascomycota	Dothideomycetes	Hysteriales	Gloniaceae	Cenococcum	unclassified	5237	0.0020046539206353
OTU0085	Fungi	unclassified	unclassified	unclassified	unclassified	unclassified	unclassified	4814	0.00184273514873751
OTU0086	Fungi	unclassified	unclassified	unclassified	unclassified	unclassified	unclassified	3472	0.00132903540432419
OTU0087	Fungi	Ascomycota	unclassified	unclassified	unclassified	unclassified	unclassified	3518	0.0013466435922847
OTU0088	Fungi	Ascomycota	Leotiomycetes	Leotiomycetes_order_Incertae_sedis	Leotiomycetes_family_Incertae_sedis	Leohumicola	unclassified	15414	0.00590027411355214
OTU0089	Fungi	Basidiomycota	Agaricomycetes	Agaricales	Clavariaceae	unclassified	unclassified	4701	0.00179948025222581
OTU0090	Fungi	unclassified	unclassified	unclassified	unclassified	unclassified	unclassified	3244	0.00124176003791119
OTU0091	Fungi	Ascomycota	Leotiomycetes	Helotiales	unclassified	unclassified	unclassified	3943	0.00150932793757208
OTU0092	Fungi	unclassified	unclassified	unclassified	unclassified	unclassified	unclassified	3260	0.0012478846250279
OTU0093	Fungi	Ascomycota	unclassified	unclassified	unclassified	unclassified	unclassified	4269	0.00163411640007487
OTU0094	Fungi	Ascomycota	unclassified	unclassified	unclassified	unclassified	unclassified	3637	0.00139219520896517
OTU0095	Fungi	Ascomycota	Sordariomycetes	Hypocreales	Hypocreaceae	unclassified	unclassified	3761	0.00143966075911961
OTU0096	Fungi	Basidiomycota	Agaricomycetes	Cantharellales	Clavulinaceae	unclassified	unclassified	3259	0.0012475018383331
OTU0097	Fungi	Ascomycota	unclassified	unclassified	unclassified	unclassified	unclassified	3457	0.00132329360390228
OTU0098	Fungi	Ascomycota	unclassified	unclassified	unclassified	unclassified	unclassified	3110	0.00119046662080882
OTU0099	Fungi	Ascomycota	Leotiomycetes	unclassified	unclassified	unclassified	unclassified	5529	0.0021164276355151
OTU0100	Fungi	Basidiomycota	Agaricomycetes	Agaricales	Agaricaceae	Bovista	Bovista_tomentosa	3262	0.00124865019841748
OTU0101	Fungi	Ascomycota	Leotiomycetes	Helotiales	unclassified	unclassified	unclassified	3657	0.00139985094286105
OTU0103	Fungi	Basidiomycota	Agaricomycetes	Agaricales	Clavariaceae	Clavaria	unclassified	5083	0.00194570476963705
OTU0104	Fungi	Ascomycota	unclassified	unclassified	unclassified	unclassified	unclassified	3355	0.00128424936103331
OTU0105	Fungi	Mucoromycota	Zygomycota_class_Incertae_sedis	Mortierellales	Mortierellaceae	Mortierella	Mortierella_cf_gamsii_CBS_31452	7911	0.00302822554251401
OTU0106	Fungi	Basidiomycota	Agaricomycetes	Agaricales	Clavariaceae	Ramariopsis	Ramariopsis_laeticolor	3750	0.00143545010547687
OTU0107	Fungi	Ascomycota	unclassified	unclassified	unclassified	unclassified	unclassified	4493	0.00171986061970869
OTU0108	Fungi	Ascomycota	unclassified	unclassified	unclassified	unclassified	unclassified	3471	0.00132865261762939
OTU0109	Fungi	unclassified	unclassified	unclassified	unclassified	unclassified	unclassified	4884	0.00186953021737308
OTU0110	Fungi	unclassified	unclassified	unclassified	unclassified	unclassified	unclassified	5091	0.0019487670631954
OTU0111	Fungi	Basidiomycota	Agaricomycetes	Agaricales	Clavariaceae	Clavaria	Clavaria_sphagnicola	4095	0.00156751151518075
OTU0112	Fungi	Basidiomycota	Agaricomycetes	Thelephorales	Thelephoraceae	Tomentella	unclassified	4815	0.00184311793543231
OTU0113	Fungi	Basidiomycota	Agaricomycetes	Agaricales	Inocybaceae	Inocybe	Inocybe_bulbosissima	3004	0.00114989123116067
OTU0114	Fungi	Mucoromycota	Zygomycota_class_Incertae_sedis	Mortierellales	Mortierellaceae	Mortierella	Mortierella_sp_6717_S2	4890	0.00187182693754184
OTU0115	Fungi	unclassified	unclassified	unclassified	unclassified	unclassified	fungal_sp_GFI_122	2693	0.00103084456907979
OTU0116	Fungi	Basidiomycota	Agaricomycetes	Thelephorales	Thelephoraceae	unclassified	unclassified	3223	0.00123372151732052
OTU0117	Fungi	unclassified	unclassified	unclassified	unclassified	unclassified	unclassified	2560	0.000979933938672213
OTU0119	Fungi	unclassified	unclassified	unclassified	unclassified	unclassified	unclassified	4039	0.00154607546027229
OTU0120	Fungi	Basidiomycota	Agaricomycetes	Agaricales	Clavariaceae	unclassified	unclassified	4833	0.00185000809593859
OTU0121	Fungi	Ascomycota	Leotiomycetes	Helotiales	unclassified	unclassified	Helotiales_sp_SB53	3197	0.00122376906325588
OTU0122	Fungi	Ascomycota	unclassified	unclassified	unclassified	unclassified	unclassified	2684	0.00102739948882665
OTU0123	Fungi	unclassified	unclassified	unclassified	unclassified	unclassified	unclassified	3398	0.00130070918890944
OTU0124	Fungi	Basidiomycota	Agaricomycetes	Agaricales	unclassified	unclassified	unclassified	6446	0.00246744303464105
OTU0125	Fungi	Basidiomycota	Agaricomycetes	Agaricales	Inocybaceae	Inocybe	unclassified	3017	0.00115486745819299
OTU0126	Fungi	unclassified	unclassified	unclassified	unclassified	unclassified	unclassified	2520	0.000964622470880459
OTU0127	Fungi	Ascomycota	unclassified	unclassified	unclassified	unclassified	unclassified	4662	0.00178455157112885
OTU0128	Fungi	Ascomycota	Lecanoromycetes	Agyriales	Agyriaceae	Trapeliopsis	unclassified	2700	0.00103352407594335
OTU0129	Fungi	Mucoromycota	Zygomycota_class_Incertae_sedis	Mortierellales	Mortierellaceae	unclassified	unclassified	5213	0.00199546703996025
OTU0130	Fungi	Ascomycota	Eurotiomycetes	Chaetothyriales	Herpotrichiellaceae	unclassified	unclassified	2855	0.00109285601363639
OTU0131	Fungi	Mucoromycota	Zygomycota_class_Incertae_sedis	Mucorales	Mucoraceae	Mucor	Mucor_hiemalis_f._corticola_(Hagem)_Schipper	2753	0.00105381177076742
OTU0132	Fungi	Ascomycota	Leotiomycetes	Helotiales	unclassified	unclassified	unclassified	2504	0.000958497883763758
OTU0133	Fungi	Ascomycota	unclassified	unclassified	unclassified	unclassified	unclassified	3060	0.00117132728606913
OTU0134	Fungi	Basidiomycota	Tremellomycetes	Tremellales	Tremellales_family_Incertae_sedis	Cryptococcus	Cryptococcus_sp_YSAR16	3204	0.00122644857011944
OTU0135	Fungi	Basidiomycota	Agaricomycetes	Thelephorales	Thelephoraceae	Tomentella	unclassified	4336	0.00165976310862606
OTU0136	Fungi	Ascomycota	unclassified	unclassified	unclassified	unclassified	unclassified	3853	0.00147487713504064
OTU0137	Fungi	Basidiomycota	Agaricomycetes	Agaricales	Inocybaceae	Inocybe	Inocybe_cf_flocculosa_F14057	2575	0.00098567573909412
OTU0138	Fungi	Basidiomycota	Agaricomycetes	Agaricales	Inocybaceae	Inocybe	Inocybe_sp_SB65	2423	0.000927492161485457
OTU0139	Fungi	Ascomycota	Dothideomycetes	Hysteriales	Gloniaceae	Cenococcum	unclassified	2433	0.000931320028433396
OTU0140	Fungi	Ascomycota	Leotiomycetes	Thelebolales	Thelebolaceae	Thelebolus	Thelebolus_terrestris	2400	0.000918688067505199
OTU0141	Fungi	unclassified	unclassified	unclassified	unclassified	unclassified	unclassified	3335	0.00127659362713743
OTU0142	Fungi	unclassified	unclassified	unclassified	unclassified	unclassified	unclassified	3766	0.00144157469259358
OTU0143	Fungi	Ascomycota	unclassified	unclassified	unclassified	unclassified	unclassified	2852	0.00109170765355201
OTU0144	Fungi	Ascomycota	Dothideomycetes	Pleosporales	Pleosporales_family_Incertae_sedis	Phoma	Phoma_sp_AS14_1	3004	0.00114989123116067
OTU0145	Fungi	Ascomycota	unclassified	unclassified	unclassified	unclassified	unclassified	2328	0.000891127425480043
OTU0146	Fungi	Ascomycota	Dothideomycetes	Capnodiales	Capnodiales_family_Incertae_sedis	Capnobotryella	Capnobotryella_sp_MA_4701	2626	0.00100519786052861
OTU0147	Fungi	Ascomycota	Sordariomycetes	Hypocreales	Nectriaceae	Nectria	Nectria_sp_BC11	3805	0.00145650337369053
OTU0148	Fungi	Ascomycota	unclassified	unclassified	unclassified	unclassified	unclassified	4805	0.00183929006848437
OTU0149	Fungi	Ascomycota	unclassified	unclassified	unclassified	unclassified	unclassified	2306	0.000882706118194579
OTU0150	Fungi	Ascomycota	unclassified	unclassified	unclassified	unclassified	unclassified	4305	0.00164789672108745
OTU0151	Fungi	Ascomycota	unclassified	unclassified	unclassified	unclassified	unclassified	2929	0.00112118222905114
OTU0152	Fungi	Ascomycota	unclassified	unclassified	unclassified	unclassified	unclassified	6432	0.00246208402091393
OTU0153	Fungi	unclassified	unclassified	unclassified	unclassified	unclassified	unclassified	6976	0.00267031998288178
OTU0154	Fungi	Ascomycota	Sordariomycetes	Hypocreales	Hypocreales_family_Incertae_sedis	Ilyonectria	unclassified	3053	0.00116864777920557
OTU0155	Fungi	Ascomycota	unclassified	unclassified	unclassified	unclassified	unclassified	2752	0.00105342898407263
OTU0156	Fungi	unclassified	unclassified	unclassified	unclassified	unclassified	unclassified	3947	0.00151085908435126
OTU0157	Fungi	Ascomycota	Leotiomycetes	Helotiales	unclassified	unclassified	unclassified	3765	0.00144119190589878
OTU0158	Fungi	Ascomycota	Eurotiomycetes	Eurotiales	Trichocomaceae	Penicillium	unclassified	2156	0.000825288113975504
OTU0159	Fungi	Basidiomycota	Agaricomycetes	Agaricales	Lycoperdaceae	unclassified	unclassified	2366	0.000905673319882209
OTU0160	Fungi	Ascomycota	unclassified	unclassified	unclassified	unclassified	unclassified	2341	0.000896103652512363
OTU0161	Fungi	Basidiomycota	Agaricomycetes	Agaricales	Inocybaceae	Inocybe	Inocybe_fuscomarginata	1802	0.000689781624018487
OTU0162	Fungi	unclassified	unclassified	unclassified	unclassified	unclassified	unclassified	2037	0.000779736497295038
OTU0163	Fungi	Ascomycota	unclassified	unclassified	unclassified	unclassified	unclassified	2622	0.00100366671374943
OTU0164	Fungi	Ascomycota	unclassified	unclassified	unclassified	unclassified	unclassified	2665	0.00102012654162557
OTU0165	Fungi	Ascomycota	Sordariomycetes	Xylariales	Hyponectriaceae	unclassified	Hyponectriaceae_sp	1964	0.000751793068575088
OTU0166	Fungi	Ascomycota	unclassified	unclassified	unclassified	unclassified	unclassified	2071	0.000792751244918028
OTU0167	Fungi	Ascomycota	unclassified	unclassified	unclassified	unclassified	unclassified	2114	0.000809211072794163
OTU0168	Fungi	Ascomycota	unclassified	unclassified	unclassified	unclassified	unclassified	1750	0.000669876715889208
OTU0169	Fungi	Basidiomycota	Agaricomycetes	Agaricales	Clavariaceae	Clavaria	unclassified	2105	0.000805765992541019
OTU0170	Fungi	Basidiomycota	Agaricomycetes	Agaricales	Inocybaceae	Inocybe	Inocybe_cf_microfastigiata_EL113_06	2054	0.000786243871106533
OTU0171	Fungi	Ascomycota	unclassified	unclassified	unclassified	unclassified	unclassified	2192	0.000839068434988082
OTU0172	Fungi	Basidiomycota	Agaricomycetes	Agaricales	unclassified	unclassified	unclassified	2021	0.000773611910178336
OTU0173	Fungi	unclassified	unclassified	unclassified	unclassified	unclassified	unclassified	1696	0.000649206234370341
OTU0174	Fungi	unclassified	unclassified	unclassified	unclassified	unclassified	fungal_sp_AB49	3352	0.00128310100094893
OTU0175	Fungi	Basidiomycota	Agaricomycetes	Agaricales	Inocybaceae	Inocybe	Inocybe_cf_flocculosa_F14057	1916	0.000733419307224984
OTU0176	Fungi	Ascomycota	unclassified	unclassified	unclassified	unclassified	unclassified	4865	0.001862257270172
OTU0177	Fungi	Basidiomycota	Agaricomycetes	Agaricales	Clavariaceae	unclassified	unclassified	6204	0.00237480865450094
OTU0178	Fungi	Ascomycota	Dothideomycetes	Pleosporales	Pleosporales_family_Incertae_sedis	Pyrenochaeta	Pyrenochaeta_sp_shylm24	4005	0.0015330607126493
OTU0179	Fungi	unclassified	unclassified	unclassified	unclassified	unclassified	unclassified	3323	0.00127200018679991
OTU0180	Fungi	Basidiomycota	Agaricomycetes	Atheliales	Atheliaceae	Piloderma	Piloderma_sp_B269	2607	0.000997924913327523
OTU0181	Fungi	Ascomycota	Eurotiomycetes	Verrucariales	Verrucariaceae	unclassified	unclassified	2508	0.000960029030542933
OTU0182	Fungi	Ascomycota	unclassified	unclassified	unclassified	unclassified	unclassified	3419	0.00130874770950011
OTU0183	Fungi	Ascomycota	unclassified	unclassified	unclassified	unclassified	unclassified	2085	0.000798110258645142
OTU0184	Fungi	Ascomycota	Sordariomycetes	Hypocreales	Nectriaceae	unclassified	unclassified	2331	0.000892275785564425
OTU0185	Fungi	Ascomycota	Leotiomycetes	unclassified	unclassified	unclassified	unclassified	1694	0.000648440660980753
OTU0186	Fungi	Basidiomycota	Agaricomycetes	unclassified	unclassified	unclassified	unclassified	2213	0.000847106955578752
OTU0187	Fungi	Ascomycota	Eurotiomycetes	Verrucariales	Verrucariaceae	Verrucaria	unclassified	5116	0.00195833673056525
OTU0188	Fungi	Ascomycota	Leotiomycetes	Helotiales	unclassified	unclassified	unclassified	3375	0.00129190509492919
OTU0189	Fungi	Basidiomycota	Agaricomycetes	Agaricales	Clavariaceae	Clavulinopsis	Clavulinopsis_helvola	2694	0.00103122735577459
OTU0190	Fungi	Mucoromycota	Zygomycota_class_Incertae_sedis	Mortierellales	Mortierellaceae	Mortierella	unclassified	2273	0.000870074157266382
OTU0191	Fungi	unclassified	unclassified	unclassified	unclassified	unclassified	unclassified	4027	0.00154148201993477
OTU0192	Fungi	Basidiomycota	Agaricomycetes	unclassified	unclassified	unclassified	unclassified	1591	0.000609013631416988
OTU0193	Fungi	Ascomycota	unclassified	unclassified	unclassified	unclassified	unclassified	3360	0.00128616329450728
OTU0194	Fungi	Basidiomycota	Agaricomycetes	Sebacinales	Sebacinaceae	unclassified	unclassified	1832	0.000701265224862302
OTU0195	Fungi	Ascomycota	unclassified	unclassified	unclassified	unclassified	unclassified	3216	0.00123104201045697
OTU0196	Fungi	Basidiomycota	Agaricomycetes	Sebacinales	unclassified	unclassified	Sebacinales_sp_2_RB_2011	2882	0.00110319125439583
OTU0197	Fungi	Ascomycota	Lecanoromycetes	Lecanorales	Cladoniaceae	Cladonia	Cladonia_macroceras	1704	0.000652268527928691
OTU0198	Fungi	Ascomycota	Dothideomycetes	Pleosporales	Pleomassariaceae	Trematosphaeria	Trematosphaeria_hydrela	1936	0.000741075041120861
OTU0199	Fungi	Ascomycota	Leotiomycetes	Helotiales	Helotiales_family_Incertae_sedis	Tetracladium	unclassified	2898	0.00110931584151253
OTU0200	Fungi	Basidiomycota	Agaricomycetes	Agaricales	Tricholomataceae	Mycenella	unclassified	3478	0.00133133212449295
OTU0201	Fungi	Ascomycota	Leotiomycetes	Geoglossales	Geoglossaceae	unclassified	unclassified	1709	0.000654182461402661
OTU0202	Fungi	Ascomycota	Sordariomycetes	Hypocreales	Nectriaceae	Cylindrocarpon	Cylindrocarpon_sp_P_1	1851	0.000708538172063385
OTU0203	Fungi	unclassified	unclassified	unclassified	unclassified	unclassified	fungal_sp_M5	5720	0.00218953989422072
OTU0204	Fungi	Ascomycota	Leotiomycetes	Helotiales	Helotiales_family_Incertae_sedis	Cadophora	Cadophora_sp_29d	3577	0.00136922800727754
OTU0205	Fungi	Basidiomycota	Agaricomycetes	Agaricales	Inocybaceae	Inocybe	Inocybe_tjallingiorum	2286	0.000875050384298702
OTU0206	Fungi	Basidiomycota	Agaricomycetes	Agaricales	Inocybaceae	Inocybe	Inocybe_subporospora	1606	0.000614755431838896
OTU0207	Fungi	Basidiomycota	Agaricomycetes	Agaricales	Clavariaceae	Clavulinopsis	Clavulinopsis_corniculata	1546	0.000591788230151266
OTU0208	Fungi	Ascomycota	unclassified	unclassified	unclassified	unclassified	unclassified	1739	0.000665666062246476
OTU0209	Fungi	Ascomycota	Sordariomycetes	unclassified	unclassified	unclassified	unclassified	2625	0.00100481507383381
OTU0210	Fungi	Ascomycota	Lecanoromycetes	Agyriales	Agyriaceae	Trapeliopsis	Trapeliopsis_sp	2024	0.000774760270262718
OTU0211	Fungi	Ascomycota	unclassified	unclassified	unclassified	unclassified	unclassified	5059	0.001936517888962
OTU0212	Fungi	unclassified	unclassified	unclassified	unclassified	unclassified	unclassified	2610	0.000999073273411904
OTU0213	Fungi	Mucoromycota	Zygomycota_class_Incertae_sedis	Mortierellales	Mortierellaceae	Mortierella	Mortierella_rishikesha	3895	0.00149095417622198
OTU0214	Fungi	unclassified	unclassified	unclassified	unclassified	unclassified	unclassified	5141	0.0019679063979351
OTU0215	Fungi	Basidiomycota	Agaricomycetes	Agaricales	Clavariaceae	unclassified	unclassified	2117	0.000810359432878545
OTU0216	Fungi	Ascomycota	Dothideomycetes	unclassified	unclassified	unclassified	unclassified	6786	0.00259759051087095
OTU0217	Fungi	unclassified	unclassified	unclassified	unclassified	unclassified	unclassified	2256	0.000863566783454887
OTU0218	Fungi	Basidiomycota	Agaricomycetes	Sebacinales	unclassified	unclassified	Sebacinales_sp_PC38	1868	0.00071504554587488
OTU0219	Fungi	Basidiomycota	Agaricomycetes	Agaricales	Hygrophoraceae	Hygrocybe	Hygrocybe_laeta_var._flava	2010	0.000769401256535604
OTU0220	Fungi	unclassified	unclassified	unclassified	unclassified	unclassified	unclassified	1540	0.000589491509982503
OTU0221	Fungi	Ascomycota	Leotiomycetes	Helotiales	unclassified	unclassified	unclassified	1557	0.000595998883793998
OTU0222	Fungi	Ascomycota	Leotiomycetes	Helotiales	unclassified	unclassified	Helotiales_sp_BH5	3011	0.00115257073802423
OTU0223	Fungi	Basidiomycota	Agaricomycetes	Agaricales	Cortinariaceae	Cortinarius	Cortinarius_helobius	3272	0.00125247806536542
OTU0224	Fungi	Ascomycota	Eurotiomycetes	Chaetothyriales	Herpotrichiellaceae	Capronia	Capronia_sp_SL102031	4804	0.00183890728178957
OTU0225	Fungi	Ascomycota	Sordariomycetes	Coniochaetales	unclassified	unclassified	unclassified	1432	0.000548150546944769
OTU0226	Fungi	unclassified	unclassified	unclassified	unclassified	unclassified	unclassified	5597	0.00214245713076108
OTU0227	Fungi	Ascomycota	Sordariomycetes	unclassified	unclassified	unclassified	unclassified	1497	0.000573031682106368
OTU0228	Fungi	Ascomycota	Dothideomycetes	unclassified	unclassified	unclassified	unclassified	1587	0.000607482484637813
OTU0229	Fungi	Ascomycota	Dothideomycetes	Pleosporales	Phaeosphaeriaceae	Stagonospora	Stagonospora_sp_4/99_5	2937	0.00112424452260949
OTU0230	Fungi	Ascomycota	Eurotiomycetes	Chaetothyriales	unclassified	unclassified	unclassified	1768	0.000676766876395497
OTU0231	Fungi	unclassified	unclassified	unclassified	unclassified	unclassified	unclassified	1659	0.000635043126662969
OTU0232	Fungi	Ascomycota	unclassified	unclassified	unclassified	unclassified	unclassified	1885	0.000721552919686375
OTU0233	Fungi	Ascomycota	unclassified	unclassified	unclassified	unclassified	unclassified	1340	0.000512934171023736
OTU0234	Fungi	Ascomycota	Leotiomycetes	Helotiales	unclassified	unclassified	unclassified	1419	0.000543174319912449
OTU0235	Fungi	Basidiomycota	Agaricomycetes	Agaricales	Hygrophoraceae	Hygrocybe	Hygrocybe_lepida	1523	0.000582984136171008
OTU0236	Fungi	Ascomycota	Lecanoromycetes	Lecanorales	Stereocaulaceae	Stereocaulon	unclassified	1818	0.000695906211135188
OTU0237	Fungi	Ascomycota	Leotiomycetes	Helotiales	unclassified	unclassified	unclassified	2284	0.000874284810909115
OTU0238	Fungi	Basidiomycota	Agaricomycetes	Agaricales	unclassified	unclassified	unclassified	1453	0.000556189067535439
OTU0239	Fungi	Ascomycota	Eurotiomycetes	Chaetothyriales	Herpotrichiellaceae	Exophiala	Exophiala_sp_WW_2009a	2001	0.00076595617628246
OTU0240	Fungi	Basidiomycota	Agaricomycetes	Agaricales	Entolomataceae	Clitopilus	Clitopilus_sp	3150	0.00120577808860057
OTU0241	Fungi	Basidiomycota	Agaricomycetes	unclassified	unclassified	unclassified	unclassified	1716	0.000656861968266217
OTU0242	Fungi	unclassified	unclassified	unclassified	unclassified	unclassified	fungal_sp_973_YZ_2011	4144	0.00158626806322564
OTU0243	Fungi	Ascomycota	Lecanoromycetes	Pertusariales	Icmadophilaceae	Thamnolia	Thamnolia_vermicularis	1288	0.000493029262894457
OTU0244	Fungi	Ascomycota	Eurotiomycetes	Chaetothyriales	Herpotrichiellaceae	unclassified	Herpotrichiellaceae_sp_RB_2011	2373	0.000908352826745766
OTU0245	Fungi	Ascomycota	Leotiomycetes	Helotiales	unclassified	unclassified	Helotiales_sp_27_MV_2011	3887	0.00148789188266363
OTU0246	Fungi	Basidiomycota	Agaricomycetes	Sebacinales	unclassified	unclassified	Sebacinales_sp_JPK_89	2523	0.000965770830964841
OTU0247	Fungi	Ascomycota	unclassified	unclassified	unclassified	unclassified	unclassified	1454	0.000556571854230233
OTU0248	Fungi	Basidiomycota	Agaricomycetes	Sebacinales	Sebacinaceae	Sebacina	Sebacina_sp_LM2566	1641	0.00062815296615668
OTU0249	Fungi	Basidiomycota	Agaricomycetes	Agaricales	Inocybaceae	Inocybe	Inocybe_cf_flocculosa_F14057	1397	0.000534753012626985
OTU0250	Fungi	Ascomycota	unclassified	unclassified	unclassified	unclassified	unclassified	1248	0.000477717795102704
OTU0251	Fungi	Ascomycota	unclassified	unclassified	unclassified	unclassified	unclassified	1288	0.000493029262894457
OTU0252	Fungi	Ascomycota	Leotiomycetes	Leotiomycetes_order_Incertae_sedis	Leotiomycetes_family_Incertae_sedis	Geomyces	Geomyces_sp_12NJ08	1658	0.000634660339968175
OTU0253	Fungi	Ascomycota	unclassified	unclassified	unclassified	unclassified	unclassified	1905	0.000729208653582252
OTU0254	Fungi	unclassified	unclassified	unclassified	unclassified	unclassified	unclassified	1660	0.000635425913357763
OTU0255	Fungi	Ascomycota	Eurotiomycetes	Eurotiales	Trichocomaceae	Penicillium	unclassified	1552	0.000594084950320029
OTU0256	Fungi	Ascomycota	unclassified	unclassified	unclassified	unclassified	unclassified	1572	0.000601740684215906
OTU0257	Fungi	Ascomycota	unclassified	unclassified	unclassified	unclassified	unclassified	2145	0.000821077460332772
OTU0258	Fungi	Ascomycota	Leotiomycetes	Helotiales	unclassified	unclassified	unclassified	2179	0.000834092207955762
OTU0259	Fungi	Ascomycota	unclassified	unclassified	unclassified	unclassified	unclassified	2357	0.000902228239629064
OTU0260	Fungi	Basidiomycota	Agaricomycetes	Thelephorales	Thelephoraceae	unclassified	unclassified	1470	0.000562696441346934
OTU0261	Fungi	Basidiomycota	Agaricomycetes	Thelephorales	Thelephoraceae	Tomentella	Tomentella_sp_Nara_2_01	2530	0.000968450337828397
OTU0262	Fungi	Basidiomycota	Agaricomycetes	Agaricales	Clavariaceae	Ramariopsis	unclassified	3441	0.00131716901678558
OTU0263	Fungi	Basidiomycota	Agaricomycetes	Thelephorales	Thelephoraceae	Tomentella	unclassified	2869	0.00109821502736351
OTU0264	Fungi	Ascomycota	Taphrinomycetes	Taphrinales	Protomycetaceae	Protomyces	Protomyces_inouyei	1243	0.000475803861628734
OTU0265	Fungi	Ascomycota	Pezizomycetes	Pezizales	Pyronemataceae	Geopora	Geopora_foliacea	2271	0.000869308583876795
OTU0266	Fungi	Ascomycota	unclassified	unclassified	unclassified	unclassified	unclassified	1546	0.000591788230151266
OTU0267	Fungi	Basidiomycota	Agaricomycetes	Cantharellales	Clavulinaceae	unclassified	unclassified	1316	0.000503747290348684
OTU0268	Fungi	Basidiomycota	Agaricomycetes	Agaricales	Cortinariaceae	Cortinarius	unclassified	4074	0.00155947299459008
OTU0269	Fungi	unclassified	unclassified	unclassified	unclassified	unclassified	unclassified	2838	0.0010863486398249
OTU0270	Fungi	unclassified	unclassified	unclassified	unclassified	unclassified	unclassified	1908	0.000730357013666633
OTU0271	Fungi	Ascomycota	Leotiomycetes	Helotiales	unclassified	unclassified	unclassified	1323	0.000506426797212241
OTU0272	Fungi	unclassified	unclassified	unclassified	unclassified	unclassified	unclassified	1370	0.000524417771867551
OTU0273	Fungi	Ascomycota	Orbiliomycetes	Orbiliales	Orbiliaceae	unclassified	Orbiliaceae_sp	1322	0.000506044010517447
OTU0274	Fungi	Ascomycota	unclassified	unclassified	unclassified	unclassified	unclassified	2355	0.000901462666239477
OTU0275	Fungi	Basidiomycota	Agaricomycetes	Agaricales	Cortinariaceae	Cortinarius	unclassified	1387	0.000530925145679046
OTU0276	Fungi	Basidiomycota	Agaricomycetes	Agaricales	Clavariaceae	unclassified	unclassified	1877	0.000718490626128025
OTU0277	Fungi	Ascomycota	unclassified	unclassified	unclassified	unclassified	unclassified	2001	0.00076595617628246
OTU0278	Fungi	Basidiomycota	Agaricomycetes	Agaricales	Clavariaceae	Clavulinopsis	Clavulinopsis_corniculata	1560	0.00059714724387838
OTU0279	Fungi	Ascomycota	unclassified	unclassified	unclassified	unclassified	unclassified	1672	0.000640019353695289
OTU0280	Fungi	Ascomycota	Leotiomycetes	Helotiales	unclassified	unclassified	Helotiales_sp_SB53	1547	0.00059217101684606
OTU0281	Fungi	Ascomycota	unclassified	unclassified	unclassified	unclassified	unclassified	1260	0.00048231123544023
OTU0282	Fungi	Ascomycota	Eurotiomycetes	unclassified	unclassified	unclassified	unclassified	3609	0.00138147718151094
OTU0283	Fungi	Basidiomycota	Agaricomycetes	unclassified	unclassified	unclassified	unclassified	1253	0.000479631728576673
OTU0284	Fungi	Ascomycota	Sordariomycetes	Sordariales	Lasiosphaeriaceae	Cercophora	Cercophora_sp_TMS_2011	2086	0.000798493045339936
OTU0285	Fungi	Ascomycota	Orbiliomycetes	Orbiliales	Orbiliaceae	Dactylella	unclassified	1295	0.000495708769758014
OTU0286	Fungi	Ascomycota	Dothideomycetes	Pleosporales	Pleosporales_family_Incertae_sedis	Ascochyta	Ascochyta_sp_PHY_36	1220	0.000466999767648476
OTU0287	Fungi	Basidiomycota	Agaricomycetes	Agaricales	Hygrophoraceae	Hygrocybe	Hygrocybe_marchii	1258	0.000481545662050642
OTU0288	Fungi	Ascomycota	Eurotiomycetes	Chaetothyriales	Herpotrichiellaceae	Capronia	Capronia_sp_96003a	4007	0.00153382628603889
OTU0289	Fungi	Ascomycota	Leotiomycetes	Helotiales	unclassified	unclassified	unclassified	2617	0.00100175278027546
OTU0290	Fungi	Ascomycota	Leotiomycetes	Helotiales	unclassified	unclassified	unclassified	2149	0.000822608607111947
OTU0291	Fungi	Basidiomycota	Agaricomycetes	Agaricales	Clavariaceae	Clavaria	Clavaria_asterospora	1657	0.000634277553273381
OTU0292	Fungi	Ascomycota	unclassified	unclassified	unclassified	unclassified	unclassified	1574	0.000602506257605493
OTU0293	Fungi	Ascomycota	Leotiomycetes	Helotiales	unclassified	unclassified	Helotiales_sp_SB53	1258	0.000481545662050642
OTU0294	Fungi	Ascomycota	unclassified	unclassified	unclassified	unclassified	unclassified	1035	0.000396184229111617
OTU0295	Fungi	unclassified	unclassified	unclassified	unclassified	unclassified	unclassified	1345	0.000514848104497705
OTU0296	Fungi	Ascomycota	unclassified	unclassified	unclassified	unclassified	unclassified	1457	0.000557720214314615
OTU0297	Fungi	Ascomycota	unclassified	unclassified	unclassified	unclassified	unclassified	1053	0.000403074389617906
OTU0298	Fungi	unclassified	unclassified	unclassified	unclassified	unclassified	unclassified	1223	0.000468148127732858
OTU0299	Fungi	Ascomycota	Dothideomycetes	Capnodiales	Capnodiales_family_Incertae_sedis	Elasticomyces	Elasticomyces_elasticus	1500	0.000574180042190749
OTU0300	Fungi	unclassified	unclassified	unclassified	unclassified	unclassified	unclassified	2384	0.000912563480388498
OTU0301	Fungi	unclassified	unclassified	unclassified	unclassified	unclassified	unclassified	995	0.000380872761319864
OTU0302	Fungi	Basidiomycota	Agaricomycetes	Agaricales	Inocybaceae	Inocybe	unclassified	1145	0.000438290765538939
OTU0303	Fungi	Basidiomycota	Agaricomycetes	Atheliales	Atheliaceae	Athelia	Athelia_arachnoidea	2406	0.000920984787673962
OTU0304	Fungi	Ascomycota	Saccharomycetes	Saccharomycetales	Dipodascaceae	Basidioascus	Basidioascus_sp	1150	0.000440204699012908
OTU0305	Fungi	Ascomycota	unclassified	unclassified	unclassified	unclassified	unclassified	3519	0.0013470263789795
OTU0306	Fungi	Basidiomycota	Agaricomycetes	Corticiales	unclassified	unclassified	Corticiales_sp	1601	0.000612841498364927
OTU0307	Fungi	unclassified	unclassified	unclassified	unclassified	unclassified	unclassified	940	0.000359819493106203
OTU0308	Fungi	Ascomycota	unclassified	unclassified	unclassified	unclassified	unclassified	1095	0.000419151430799247
OTU0309	Fungi	Basidiomycota	Agaricomycetes	Sebacinales	unclassified	unclassified	unclassified	1775	0.000679446383259054
OTU0310	Fungi	Ascomycota	Leotiomycetes	Helotiales	unclassified	unclassified	Helotiales_sp_SB53	1107	0.000423744871136773
OTU0311	Fungi	unclassified	unclassified	unclassified	unclassified	unclassified	unclassified	2663	0.00101936096823598
OTU0312	Fungi	Ascomycota	Eurotiomycetes	Verrucariales	Verrucariaceae	Verrucaria	unclassified	1113	0.000426041591305536
OTU0313	Fungi	unclassified	unclassified	unclassified	unclassified	unclassified	unclassified	1562	0.000597912817267967
OTU0314	Fungi	unclassified	unclassified	unclassified	unclassified	unclassified	unclassified	1054	0.0004034571763127
OTU0315	Fungi	Ascomycota	Eurotiomycetes	Verrucariales	Verrucariaceae	Thelidium	Thelidium_aeneovinosum	2355	0.000901462666239477
OTU0316	Fungi	Basidiomycota	Agaricomycetes	Sebacinales	unclassified	unclassified	unclassified	988	0.000378193254456307
OTU0317	Fungi	Ascomycota	unclassified	unclassified	unclassified	unclassified	unclassified	1201	0.000459726820447393
OTU0318	Fungi	Ascomycota	Dothideomycetes	Pleosporales	unclassified	unclassified	Pleosporales_sp_28e	3262	0.00124865019841748
OTU0319	Fungi	Basidiomycota	Agaricomycetes	Agaricales	Inocybaceae	Inocybe	unclassified	2337	0.000894572505733188
OTU0320	Fungi	Ascomycota	Leotiomycetes	Helotiales	Helotiales_family_Incertae_sedis	Cadophora	unclassified	2293	0.000877729891162259
OTU0321	Fungi	unclassified	unclassified	unclassified	unclassified	unclassified	unclassified	957	0.000366326866917698
OTU0322	Fungi	unclassified	unclassified	unclassified	unclassified	unclassified	unclassified	1648	0.000630832473020237
OTU0323	Fungi	Basidiomycota	Agaricomycetes	Sebacinales	Sebacinaceae	Sebacina	Sebacina_incrustans	1021	0.000390825215384503
OTU0324	Fungi	Ascomycota	Saccharomycetes	Saccharomycetales	Saccharomycetales_family_Incertae_sedis	Nadsonia	Nadsonia_commutata	942	0.000360585066495791
OTU0325	Fungi	Ascomycota	Eurotiomycetes	Chaetothyriales	Herpotrichiellaceae	Capronia	Capronia_sp_96003a	2772	0.00106108471796851
OTU0326	Fungi	Ascomycota	unclassified	unclassified	unclassified	unclassified	unclassified	1548	0.000592553803540853
OTU0327	Fungi	Ascomycota	unclassified	unclassified	unclassified	unclassified	unclassified	939	0.000359436706411409
OTU0328	Fungi	Ascomycota	unclassified	unclassified	unclassified	unclassified	unclassified	1213	0.000464320260784919
OTU0329	Fungi	Ascomycota	Dothideomycetes	Pleosporales	unclassified	unclassified	Pleosporales_sp_REF141	1122	0.000429486671558681
OTU0330	Fungi	Ascomycota	Eurotiomycetes	Verrucariales	Verrucariaceae	Polyblastia	unclassified	1110	0.000424893231221155
OTU0331	Fungi	Ascomycota	Eurotiomycetes	Verrucariales	Verrucariaceae	unclassified	unclassified	1384	0.000529776785594665
OTU0332	Fungi	Mucoromycota	Zygomycota_class_Incertae_sedis	Mortierellales	Mortierellaceae	Mortierella	unclassified	1742	0.000666814422330857
OTU0333	Fungi	Basidiomycota	Tremellomycetes	Tremellales	Tremellales_family_Incertae_sedis	Cryptococcus	unclassified	3532	0.00135200260601182
OTU0334	Fungi	Ascomycota	Eurotiomycetes	Chaetothyriales	Herpotrichiellaceae	Rhinocladiella	Rhinocladiella_sp	1226	0.000469296487817239
OTU0335	Fungi	Basidiomycota	Agaricomycetes	Sebacinales	unclassified	unclassified	Sebacinales_sp_JPK_89	1213	0.000464320260784919
OTU0336	Fungi	Basidiomycota	Agaricomycetes	Agaricales	Inocybaceae	Inocybe	Inocybe_subporospora	965	0.000369389160476049
OTU0337	Fungi	Mucoromycota	Zygomycota_class_Incertae_sedis	Mortierellales	Mortierellaceae	Mortierella	Mortierella_sp_WD16C	1776	0.000679829169953847
OTU0338	Fungi	Ascomycota	Leotiomycetes	Helotiales	Helotiaceae	unclassified	unclassified	1263	0.000483459595524611
OTU0339	Fungi	Basidiomycota	Agaricomycetes	Agaricales	Clavariaceae	Clavaria	Clavaria_sp_MA_Fungi_40230	2141	0.000819546313553596
OTU0340	Fungi	Ascomycota	Eurotiomycetes	Chaetothyriales	Herpotrichiellaceae	unclassified	unclassified	1342	0.000513699744413324
OTU0341	Fungi	Ascomycota	unclassified	unclassified	unclassified	unclassified	unclassified	1060	0.000405753896481463
OTU0342	Fungi	Mucoromycota	Zygomycota_class_Incertae_sedis	Mortierellales	Mortierellaceae	Mortierella	Mortierella_sp_GW8_1	2140	0.000819163526858803
OTU0343	Fungi	Ascomycota	unclassified	unclassified	unclassified	unclassified	unclassified	1071	0.000409964550124195
OTU0344	Fungi	Ascomycota	Leotiomycetes	Helotiales	unclassified	unclassified	Helotiales_sp_SB53	1713	0.000655713608181836
OTU0345	Fungi	Basidiomycota	Microbotryomycetes	Leucosporidiales	Leucosporidiaceae	Leucosporidium	Leucosporidium_drummii	988	0.000378193254456307
OTU0346	Fungi	Ascomycota	Leotiomycetes	Helotiales	unclassified	unclassified	unclassified	1654	0.000633129193189
OTU0347	Fungi	Ascomycota	unclassified	unclassified	unclassified	unclassified	unclassified	818	0.000313119516341355
OTU0348	Fungi	Ascomycota	Dothideomycetes	Pleosporales	unclassified	unclassified	unclassified	1280	0.000489966969336106
OTU0349	Fungi	Ascomycota	Sordariomycetes	Hypocreales	unclassified	unclassified	unclassified	1144	0.000437907978844145
OTU0350	Fungi	Mucoromycota	Zygomycota_class_Incertae_sedis	Mortierellales	Mortierellaceae	Mortierella	Mortierella_amoeboidea	1377	0.000527097278731108
OTU0351	Fungi	Basidiomycota	Agaricomycetes	Agaricales	Clavariaceae	Clavaria	Clavaria_sp_MA_Fungi_40230	1566	0.000599443964047143
OTU0352	Fungi	Basidiomycota	Agaricomycetes	Thelephorales	Thelephoraceae	Tomentella	unclassified	1805	0.000690929984102869
OTU0353	Fungi	Basidiomycota	Agaricomycetes	Thelephorales	Thelephoraceae	Tomentella	Tomentella_sp_IB2005315	1656	0.000633894766578587
OTU0354	Fungi	Ascomycota	unclassified	unclassified	unclassified	unclassified	unclassified	1745	0.000667962782415239
OTU0355	Fungi	Ascomycota	Sordariomycetes	Coniochaetales	Coniochaetaceae	Lecythophora	unclassified	1754	0.000671407862668383
OTU0356	Fungi	Ascomycota	Leotiomycetes	Helotiales	unclassified	unclassified	unclassified	1025	0.000392356362163679
OTU0357	Fungi	Ascomycota	Leotiomycetes	unclassified	unclassified	unclassified	unclassified	890	0.000340680158366511
OTU0358	Fungi	Basidiomycota	Agaricomycetes	Agaricales	Lyophyllaceae	unclassified	unclassified	1056	0.000404222749702288
OTU0359	Fungi	Ascomycota	Leotiomycetes	Helotiales	unclassified	unclassified	Helotiales_sp_SB53	952	0.000364412933443729
OTU0360	Fungi	Ascomycota	Lecanoromycetes	Lecanorales	Parmeliaceae	Usnocetraria	Usnocetraria_oakesiana	1411	0.000540112026354098
OTU0361	Fungi	Ascomycota	Dothideomycetes	Pleosporales	unclassified	unclassified	unclassified	873	0.000334172784555016
OTU0362	Fungi	unclassified	unclassified	unclassified	unclassified	unclassified	unclassified	883	0.000338000651502955
OTU0363	Fungi	Ascomycota	unclassified	unclassified	unclassified	unclassified	unclassified	2734	0.00104653882356634
OTU0364	Fungi	unclassified	unclassified	unclassified	unclassified	unclassified	unclassified	873	0.000334172784555016
OTU0365	Fungi	Ascomycota	Dothideomycetes	Pleosporales	unclassified	unclassified	Pleosporales_sp_1Y11	1685	0.000644995580727609
OTU0366	Fungi	Basidiomycota	Agaricomycetes	Thelephorales	Thelephoraceae	Tomentella	Tomentella_sp_ECM_21	1618	0.000619348872176422
OTU0367	Fungi	Ascomycota	Leotiomycetes	Helotiales	unclassified	unclassified	unclassified	995	0.000380872761319864
OTU0368	Fungi	unclassified	unclassified	unclassified	unclassified	unclassified	unclassified	897	0.000343359665230068
OTU0369	Fungi	Basidiomycota	Agaricomycetes	Thelephorales	Thelephoraceae	Tomentella	Tomentella_sp_3_RT_2012	1704	0.000652268527928691
OTU0370	Fungi	unclassified	unclassified	unclassified	unclassified	unclassified	fungal_endophyte_sp_JP124	1148	0.00043943912562332
OTU0371	Fungi	unclassified	unclassified	unclassified	unclassified	unclassified	unclassified	927	0.000354843266073883
OTU0372	Fungi	Basidiomycota	Agaricomycetes	Sebacinales	Sebacinaceae	Sebacina	salal_root_associated_fungus_UBCTRA_154210	1856	0.000710452105537354
OTU0373	Fungi	Ascomycota	Sordariomycetes	Phyllachorales	Phyllachoraceae	unclassified	Phyllachoraceae_sp_IBL_03173	862	0.000329962130912284
OTU0374	Fungi	Basidiomycota	Agaricomycetes	Agaricales	Inocybaceae	Inocybe	Inocybe_cf_egenula_211H	829	0.000317330169984088
OTU0375	Fungi	Ascomycota	unclassified	unclassified	unclassified	unclassified	unclassified	889	0.000340297371671718
OTU0376	Fungi	Ascomycota	unclassified	unclassified	unclassified	unclassified	unclassified	1042	0.000398863735975174
OTU0377	Fungi	Ascomycota	Leotiomycetes	Helotiales	Helotiales_family_Incertae_sedis	Tetracladium	Tetracladium_sp_WMM_2012e	1664	0.000636957060136938
OTU0378	Fungi	Ascomycota	Lecanoromycetes	Agyriales	unclassified	unclassified	unclassified	1768	0.000676766876395497
OTU0379	Fungi	Ascomycota	Eurotiomycetes	Verrucariales	Verrucariaceae	Clavascidium	Clavascidium_sp_RC_Harris_46789	862	0.000329962130912284
OTU0380	Fungi	Basidiomycota	Agaricomycetes	Cantharellales	Hydnaceae	Sistotrema	Sistotrema_sernanderi	859	0.000328813770827903
OTU0381	Fungi	Basidiomycota	Agaricomycetes	Thelephorales	Thelephoraceae	Tomentella	unclassified	2505	0.000958880670458552
OTU0382	Fungi	Ascomycota	Leotiomycetes	Helotiales	unclassified	unclassified	Helotiales_sp_SB53	835	0.000319626890152851
OTU0383	Fungi	Ascomycota	Lecanoromycetes	Peltigerales	Pannariaceae	Psoroma	Psoroma_hypnorum	746	0.000285558874316199
OTU0384	Fungi	Ascomycota	Eurotiomycetes	Verrucariales	Verrucariaceae	Verrucaria	unclassified	846	0.000323837543795583
OTU0385	Fungi	Basidiomycota	Agaricomycetes	Agaricales	Bolbitiaceae	Conocybe	Conocybe_dumetorum	749	0.000286707234400581
OTU0386	Fungi	unclassified	unclassified	unclassified	unclassified	unclassified	unclassified	864	0.000330727704301872
OTU0387	Fungi	Ascomycota	Leotiomycetes	Helotiales	unclassified	unclassified	unclassified	1303	0.000498771063316364
OTU0388	Fungi	unclassified	unclassified	unclassified	unclassified	unclassified	unclassified	1400	0.000535901372711366
OTU0389	Fungi	Ascomycota	unclassified	unclassified	unclassified	unclassified	unclassified	1559	0.000596764457183586
OTU0390	Fungi	unclassified	unclassified	unclassified	unclassified	unclassified	unclassified	779	0.000298190835244396
OTU0391	Fungi	Ascomycota	unclassified	unclassified	unclassified	unclassified	unclassified	1541	0.000589874296677297
OTU0392	Fungi	Ascomycota	Lecanoromycetes	unclassified	unclassified	unclassified	unclassified	1351	0.000517144824666468
OTU0393	Fungi	Basidiomycota	Agaricomycetes	Thelephorales	Thelephoraceae	Tomentella	unclassified	1104	0.000422596511052392
OTU0394	Fungi	Ascomycota	unclassified	unclassified	unclassified	unclassified	unclassified	1525	0.000583749709560595
OTU0395	Fungi	Basidiomycota	unclassified	unclassified	unclassified	unclassified	Basidiomycota_sp_TP_Snow_Y1	1035	0.000396184229111617
OTU0396	Fungi	Ascomycota	Leotiomycetes	Helotiales	Helotiales_family_Incertae_sedis	Rhexocercosporidium	Rhexocercosporidium_sp_RRD3	2406	0.000920984787673962
OTU0397	Fungi	Basidiomycota	Agaricomycetes	Trechisporales	unclassified	unclassified	unclassified	912	0.000349101465651976
OTU0398	Fungi	Ascomycota	unclassified	unclassified	unclassified	unclassified	unclassified	1098	0.000420299790883629
OTU0399	Fungi	Mucoromycota	Zygomycota_class_Incertae_sedis	Mortierellales	unclassified	unclassified	Mortierellales_sp_GD9A	1991	0.000762128309334521
OTU0400	Fungi	Ascomycota	Leotiomycetes	unclassified	unclassified	unclassified	unclassified	973	0.0003724514540344
OTU0401	Fungi	Basidiomycota	Agaricomycetes	Sebacinales	Sebacinaceae	unclassified	Sebacinaceae_sp_A_(JLP_995)	794	0.000303932635666303
OTU0402	Fungi	Ascomycota	Dothideomycetes	unclassified	unclassified	unclassified	Dothideomycetes_sp_genotype_115	771	0.000295128541686045
OTU0403	Fungi	Ascomycota	unclassified	unclassified	unclassified	unclassified	unclassified	1179	0.000451305513161929
OTU0404	Fungi	Ascomycota	unclassified	unclassified	unclassified	unclassified	unclassified	1059	0.000405371109786669
OTU0405	Fungi	unclassified	unclassified	unclassified	unclassified	unclassified	unclassified	571	0.000218571202727279
OTU0406	Fungi	unclassified	unclassified	unclassified	unclassified	unclassified	unclassified	1584	0.000606334124553432
OTU0407	Fungi	unclassified	unclassified	unclassified	unclassified	unclassified	unclassified	2640	0.00101055687425572
OTU0408	Fungi	unclassified	unclassified	unclassified	unclassified	unclassified	fungal_sp_212f	961	0.000367858013696874
OTU0409	Fungi	Ascomycota	Dothideomycetes	Capnodiales	Capnodiaceae	Capnodium	Capnodium_sp_olrim506	705	0.000269864619829652
OTU0410	Fungi	Ascomycota	Leotiomycetes	Helotiales	unclassified	unclassified	Helotiales_sp_GWT1_11	1056	0.000404222749702288
OTU0411	Fungi	Ascomycota	Eurotiomycetes	Verrucariales	Verrucariaceae	unclassified	unclassified	812	0.000310822796172592
OTU0412	Fungi	unclassified	unclassified	unclassified	unclassified	unclassified	unclassified	542	0.000207470388578257
OTU0413	Fungi	Ascomycota	Dothideomycetes	Pleosporales	Pleosporaceae	unclassified	unclassified	1394	0.000533604652542603
OTU0414	Fungi	Ascomycota	Sordariomycetes	Sordariales	unclassified	unclassified	unclassified	807	0.000308908862698623
OTU0415	Fungi	unclassified	unclassified	unclassified	unclassified	unclassified	unclassified	804	0.000307760502614242
OTU0416	Fungi	Ascomycota	Eurotiomycetes	Chaetothyriales	Herpotrichiellaceae	Cladophialophora	Cladophialophora_sp_97004b	1264	0.000483842382219405
OTU0417	Fungi	unclassified	unclassified	unclassified	unclassified	unclassified	unclassified	1299	0.000497239916537189
OTU0418	Fungi	Ascomycota	Sordariomycetes	Xylariales	Xylariales_family_Incertae_sedis	Microdochium	Microdochium_sp_A12	927	0.000354843266073883
OTU0419	Fungi	unclassified	unclassified	unclassified	unclassified	unclassified	unclassified	771	0.000295128541686045
OTU0420	Fungi	unclassified	unclassified	unclassified	unclassified	unclassified	unclassified	803	0.000307377715919448
OTU0421	Fungi	Ascomycota	Dothideomycetes	Pleosporales	unclassified	unclassified	unclassified	1089	0.000416854710630484
OTU0422	Fungi	Ascomycota	Eurotiomycetes	Verrucariales	Verrucariaceae	Polyblastia	unclassified	771	0.000295128541686045
OTU0423	Fungi	Basidiomycota	Agaricomycetes	Thelephorales	Thelephoraceae	unclassified	unclassified	1174	0.00044939157968796
OTU0424	Fungi	Mucoromycota	Zygomycota_class_Incertae_sedis	Mortierellales	Mortierellaceae	Mortierella	Mortierella_globulifera	1157	0.000442884205876465
OTU0425	Fungi	Ascomycota	Leotiomycetes	Geoglossales	Geoglossaceae	unclassified	unclassified	904	0.000346039172093625
OTU0426	Fungi	Ascomycota	unclassified	unclassified	unclassified	unclassified	unclassified	720	0.00027560642025156
OTU0427	Fungi	unclassified	unclassified	unclassified	unclassified	unclassified	unclassified	789	0.000302018702192334
OTU0428	Fungi	Basidiomycota	Agaricomycetes	Agaricales	Inocybaceae	Inocybe	unclassified	820	0.000313885089730943
OTU0429	Fungi	Basidiomycota	Agaricomycetes	Sebacinales	Sebacinaceae	unclassified	Sebacinaceae_sp_LM4924	1470	0.000562696441346934
OTU0430	Fungi	unclassified	unclassified	unclassified	unclassified	unclassified	unclassified	1277	0.000488818609251725
OTU0431	Fungi	Basidiomycota	Agaricomycetes	Sebacinales	Sebacinaceae	Sebacina	Sebacina_sp_LM2566	841	0.000321923610321614
OTU0432	Fungi	Ascomycota	Leotiomycetes	Helotiales	unclassified	unclassified	unclassified	885	0.000338766224892542
OTU0433	Fungi	Ascomycota	unclassified	unclassified	unclassified	unclassified	unclassified	885	0.000338766224892542
OTU0434	Fungi	unclassified	unclassified	unclassified	unclassified	unclassified	unclassified	717	0.000274458060167178
OTU0435	Fungi	Ascomycota	unclassified	unclassified	unclassified	unclassified	unclassified	565	0.000216274482558516
OTU0436	Fungi	Ascomycota	Leotiomycetes	Helotiales	unclassified	unclassified	unclassified	1152	0.000440970272402496
OTU0437	Fungi	unclassified	unclassified	unclassified	unclassified	unclassified	unclassified	1884	0.000721170132991581
OTU0438	Fungi	Basidiomycota	Agaricomycetes	Thelephorales	Thelephoraceae	Tomentella	unclassified	921	0.00035254654590512
OTU0439	Fungi	Ascomycota	Dothideomycetes	Pleosporales	unclassified	unclassified	Pleosporales_sp_REF141	842	0.000322306397016407
OTU0440	Fungi	Ascomycota	Dothideomycetes	Pleosporales	unclassified	unclassified	unclassified	958	0.000366709653612492
OTU0441	Fungi	unclassified	unclassified	unclassified	unclassified	unclassified	unclassified	720	0.00027560642025156
OTU0442	Fungi	Ascomycota	Dothideomycetes	Pleosporales	Phaeosphaeriaceae	Phaeosphaeria	Phaeosphaeria_sp_SS_F28	2280	0.000872753664129939
OTU0443	Fungi	Basidiomycota	Agaricomycetes	unclassified	unclassified	unclassified	unclassified	735	0.000281348220673467
OTU0444	Fungi	Ascomycota	unclassified	unclassified	unclassified	unclassified	unclassified	841	0.000321923610321614
OTU0445	Fungi	Ascomycota	unclassified	unclassified	unclassified	unclassified	unclassified	1411	0.000540112026354098
OTU0446	Fungi	Ascomycota	unclassified	unclassified	unclassified	unclassified	unclassified	1098	0.000420299790883629
OTU0447	Fungi	Ascomycota	Lecanoromycetes	Lecanorales	Cladoniaceae	Cladonia	unclassified	1252	0.000479248941881879
OTU0448	Fungi	Ascomycota	Eurotiomycetes	Verrucariales	Verrucariaceae	unclassified	unclassified	877	0.000335703931334192
OTU0449	Fungi	Ascomycota	Leotiomycetes	Helotiales	unclassified	unclassified	Helotiales_sp_SB53	1001	0.000383169481488627
OTU0450	Fungi	Ascomycota	Dothideomycetes	Botryosphaeriales	unclassified	unclassified	unclassified	652	0.000249576925005579
OTU0451	Fungi	Ascomycota	unclassified	unclassified	unclassified	unclassified	unclassified	651	0.000249194138310785
OTU0452	Fungi	Basidiomycota	Agaricomycetes	Agaricales	unclassified	unclassified	unclassified	869	0.000332641637775841
OTU0453	Fungi	Ascomycota	Sordariomycetes	Hypocreales	Cordycipitaceae	Cordyceps	unclassified	1018	0.000389676855300122
OTU0454	Fungi	Basidiomycota	Agaricomycetes	Cantharellales	Hydnaceae	Sistotrema	Sistotrema_sernanderi	1434	0.000548916120334357
OTU0455	Fungi	Basidiomycota	Agaricomycetes	unclassified	unclassified	unclassified	unclassified	1216	0.000465468620869301
OTU0456	Fungi	Basidiomycota	Agaricomycetes	Trechisporales	unclassified	unclassified	unclassified	632	0.000241921191109702
OTU0457	Fungi	Ascomycota	Leotiomycetes	Helotiales	unclassified	unclassified	unclassified	706	0.000270247406524446
OTU0458	Fungi	Ascomycota	Leotiomycetes	Helotiales	unclassified	unclassified	unclassified	1322	0.000506044010517447
OTU0459	Fungi	Ascomycota	Eurotiomycetes	Verrucariales	Verrucariaceae	unclassified	unclassified	1458	0.000558103001009408
OTU0460	Fungi	unclassified	unclassified	unclassified	unclassified	unclassified	unclassified	740	0.000283262154147436
OTU0461	Fungi	Basidiomycota	Agaricomycetes	Agaricales	Mycenaceae	Mycena	unclassified	934	0.00035752277293744
OTU0462	Fungi	Ascomycota	Orbiliomycetes	unclassified	unclassified	unclassified	Orbiliomycetes_sp	710	0.000271778553303621
OTU0463	Fungi	Ascomycota	Leotiomycetes	Helotiales	unclassified	unclassified	unclassified	731	0.000279817073894292
OTU0464	Fungi	Ascomycota	Sordariomycetes	Xylariales	Amphisphaeriaceae	unclassified	unclassified	657	0.000251490858479548
OTU0465	Fungi	Ascomycota	Leotiomycetes	Helotiales	unclassified	unclassified	unclassified	971	0.000371685880644812
OTU0466	Fungi	Basidiomycota	Agaricomycetes	unclassified	unclassified	unclassified	unclassified	705	0.000269864619829652
OTU0467	Fungi	Basidiomycota	unclassified	unclassified	unclassified	unclassified	unclassified	573	0.000219336776116866
OTU0468	Fungi	Ascomycota	unclassified	unclassified	unclassified	unclassified	unclassified	13647	0.00522389002385144
OTU0469	Fungi	Ascomycota	Leotiomycetes	Helotiales	Hyaloscyphaceae	unclassified	unclassified	606	0.000231968737045063
OTU0470	Fungi	Basidiomycota	Agaricomycetes	Agaricales	Clavariaceae	Clavaria	Clavaria_sphagnicola	1853	0.000709303745452973
OTU0471	Fungi	unclassified	unclassified	unclassified	unclassified	unclassified	unclassified	565	0.000216274482558516
OTU0472	Fungi	Ascomycota	Leotiomycetes	Helotiales	unclassified	unclassified	unclassified	563	0.000215508909168928
OTU0473	Fungi	unclassified	unclassified	unclassified	unclassified	unclassified	unclassified	606	0.000231968737045063
OTU0474	Fungi	Basidiomycota	Agaricomycetes	Agaricales	Clavariaceae	unclassified	unclassified	841	0.000321923610321614
OTU0475	Fungi	Ascomycota	Leotiomycetes	Helotiales	unclassified	unclassified	unclassified	882	0.000337617864808161
OTU0476	Fungi	Ascomycota	Eurotiomycetes	Verrucariales	Verrucariaceae	Polyblastia	Polyblastia_sp_Orange_17506	735	0.000281348220673467
OTU0477	Fungi	Ascomycota	Eurotiomycetes	Verrucariales	unclassified	unclassified	unclassified	803	0.000307377715919448
OTU0478	Fungi	Ascomycota	unclassified	unclassified	unclassified	unclassified	unclassified	663	0.000253787578648311
OTU0479	Fungi	Ascomycota	Lecanoromycetes	Pertusariales	Megasporaceae	Aspicilia	unclassified	905	0.000346421958788419
OTU0480	Fungi	Ascomycota	unclassified	unclassified	unclassified	unclassified	unclassified	1814	0.000694375064356013
OTU0481	Fungi	Ascomycota	Dothideomycetes	Pleosporales	Leptosphaeriaceae	Leptosphaeria	unclassified	1736	0.000664517702162094
OTU0482	Fungi	Basidiomycota	Agaricomycetes	Auriculariales	unclassified	unclassified	unclassified	678	0.000259529379070219
OTU0483	Fungi	unclassified	unclassified	unclassified	unclassified	unclassified	unclassified	675	0.000258381018985837
OTU0484	Fungi	Ascomycota	unclassified	unclassified	unclassified	unclassified	unclassified	1108	0.000424127657831567
OTU0485	Fungi	Ascomycota	Leotiomycetes	Helotiales	unclassified	unclassified	unclassified	1981	0.000758300442386583
OTU0486	Fungi	unclassified	unclassified	unclassified	unclassified	unclassified	unclassified	732	0.000280199860589086
OTU0487	Fungi	Ascomycota	Lecanoromycetes	Lecanorales	Cladoniaceae	Cladonia	unclassified	1336	0.000511403024244561
OTU0488	Fungi	Ascomycota	Sordariomycetes	unclassified	unclassified	unclassified	unclassified	625	0.000239241684246146
OTU0489	Fungi	Basidiomycota	Agaricomycetes	unclassified	unclassified	unclassified	unclassified	881	0.000337235078113367
OTU0490	Fungi	Ascomycota	Eurotiomycetes	Chaetothyriales	Herpotrichiellaceae	Cladophialophora	unclassified	1365	0.000522503838393582
OTU0491	Fungi	Basidiomycota	Agaricomycetes	Thelephorales	Thelephoraceae	Tomentella	unclassified	690	0.000264122819407745
OTU0492	Fungi	unclassified	unclassified	unclassified	unclassified	unclassified	unclassified	490	0.000187565480448978
OTU0493	Fungi	Mucoromycota	Zygomycota_class_Incertae_sedis	Mortierellales	Mortierellaceae	Mortierella	unclassified	1963	0.000751410281880294
OTU0494	Fungi	Basidiomycota	Agaricomycetes	Sebacinales	Sebacinaceae	unclassified	unclassified	922	0.000352929332599914
OTU0495	Fungi	Mucoromycota	Zygomycota_class_Incertae_sedis	Mortierellales	Mortierellaceae	Mortierella	unclassified	8397	0.00321425987618382
OTU0496	Fungi	unclassified	unclassified	unclassified	unclassified	unclassified	unclassified	577	0.000220867922896042
OTU0497	Fungi	Ascomycota	Leotiomycetes	Rhytismatales	Rhytismataceae	unclassified	unclassified	567	0.000217040055948103
OTU0498	Fungi	Ascomycota	Dothideomycetes	Pleosporales	Pleosporales_family_Incertae_sedis	Mycocentrospora	Mycocentrospora_sp	578	0.000221250709590835
OTU0499	Fungi	Ascomycota	Sordariomycetes	Sordariales	Lasiosphaeriaceae	unclassified	unclassified	1510	0.000578007909138688
OTU0500	Fungi	Ascomycota	Leotiomycetes	Helotiales	unclassified	unclassified	Helotiales_sp_SB53	1420	0.000543557106607243
OTU0501	Fungi	Ascomycota	Leotiomycetes	Helotiales	unclassified	unclassified	Helotiales_sp_SB53	991	0.000379341614540689
OTU0502	Fungi	unclassified	unclassified	unclassified	unclassified	unclassified	unclassified	889	0.000340297371671718
OTU0503	Fungi	Ascomycota	Leotiomycetes	Helotiales	unclassified	unclassified	unclassified	2412	0.000923281507842725
OTU0504	Fungi	Ascomycota	unclassified	unclassified	unclassified	unclassified	unclassified	1638	0.000627004606072298
OTU0505	Fungi	unclassified	unclassified	unclassified	unclassified	unclassified	unclassified	1418	0.000542791533217655
OTU0506	Fungi	Ascomycota	Dothideomycetes	unclassified	unclassified	unclassified	unclassified	573	0.000219336776116866
OTU0507	Fungi	Ascomycota	unclassified	unclassified	unclassified	unclassified	fungal_endophyte_MUT_791	493	0.00018871384053336
OTU0508	Fungi	Ascomycota	unclassified	unclassified	unclassified	unclassified	unclassified	639	0.000244600697973259
OTU0509	Fungi	Basidiomycota	Agaricomycetes	Sebacinales	unclassified	unclassified	Sebacinales_sp_JPK_89	1206	0.000461640753921363
OTU0510	Fungi	unclassified	unclassified	unclassified	unclassified	unclassified	unclassified	461	0.000176464666299957
OTU0511	Fungi	unclassified	unclassified	unclassified	unclassified	unclassified	unclassified	538	0.000205939241799082
OTU0512	Fungi	Ascomycota	Leotiomycetes	Helotiales	unclassified	unclassified	Helotiales_sp_SB53	580	0.000222016282980423
OTU0513	Fungi	Ascomycota	Sordariomycetes	Sordariales	Lasiosphaeriaceae	unclassified	unclassified	530	0.000202876948240731
OTU0514	Fungi	Ascomycota	Eurotiomycetes	Eurotiales	Trichocomaceae	Paecilomyces	Paecilomyces_sp_CZ_2011a	561	0.00021474333577934
OTU0515	Fungi	Ascomycota	unclassified	unclassified	unclassified	unclassified	Ascomycota_sp_genotype_936_JMUR_2014	1378	0.000527480065425902
OTU0516	Fungi	Basidiomycota	Agaricomycetes	Agaricales	Clavariaceae	unclassified	unclassified	881	0.000337235078113367
OTU0517	Fungi	Basidiomycota	Agaricomycetes	Sebacinales	Sebacinaceae	Sebacina	Sebacina_sp_B371	1326	0.000507575157296623
OTU0518	Fungi	unclassified	unclassified	unclassified	unclassified	unclassified	unclassified	1317	0.000504130077043478
OTU0519	Fungi	Ascomycota	unclassified	unclassified	unclassified	unclassified	unclassified	930	0.000355991626158265
OTU0520	Fungi	Ascomycota	Eurotiomycetes	Verrucariales	unclassified	unclassified	unclassified	692	0.000264888392797332
OTU0521	Fungi	Ascomycota	unclassified	unclassified	unclassified	unclassified	unclassified	510	0.000195221214344855
OTU0522	Fungi	Basidiomycota	Agaricomycetes	Sebacinales	Sebacinaceae	unclassified	unclassified	1429	0.000547002186860387
OTU0523	Fungi	Ascomycota	Dothideomycetes	Pleosporales	unclassified	unclassified	unclassified	1033	0.000395418655722029
OTU0524	Fungi	Basidiomycota	Agaricomycetes	Agaricales	Clavariaceae	unclassified	unclassified	1521	0.00058221856278142
OTU0525	Fungi	Basidiomycota	Agaricomycetes	Agaricales	Strophariaceae	Psilocybe	Psilocybe_montana	1006	0.000385083414962596
OTU0526	Fungi	Ascomycota	Eurotiomycetes	Verrucariales	unclassified	unclassified	unclassified	1540	0.000589491509982503
OTU0527	Fungi	Ascomycota	Dothideomycetes	Pleosporales	unclassified	unclassified	unclassified	854	0.000326899837353933
OTU0528	Fungi	unclassified	unclassified	unclassified	unclassified	unclassified	unclassified	636	0.000243452337888878
OTU0529	Fungi	Basidiomycota	Agaricomycetes	Sebacinales	Sebacinaceae	Sebacina	Sebacina_sp_P094	1171	0.000448243219603578
OTU0530	Fungi	unclassified	unclassified	unclassified	unclassified	unclassified	unclassified	608	0.00023273431043465
OTU0531	Fungi	Ascomycota	Eurotiomycetes	Chaetothyriales	Herpotrichiellaceae	unclassified	unclassified	734	0.000280965433978673
OTU0532	Fungi	Basidiomycota	Agaricomycetes	Agaricales	Agaricaceae	Lycoperdon	Lycoperdon_nigrescens	1701	0.00065112016784431
OTU0533	Fungi	Ascomycota	Eurotiomycetes	Verrucariales	Verrucariaceae	Verrucaria	Verrucaria_sp	979	0.000374748174203163
OTU0534	Fungi	unclassified	unclassified	unclassified	unclassified	unclassified	unclassified	744	0.000284793300926612
OTU0535	Fungi	Basidiomycota	Microbotryomycetes	Sporidiobolales	Sporidiobolales_family_Incertae_sedis	Rhodotorula	unclassified	625	0.000239241684246146
OTU0536	Fungi	Basidiomycota	Agaricomycetes	Agaricales	Niaceae	Flagelloscypha	Flagelloscypha_sp_Horak_9544	736	0.000281731007368261
OTU0537	Fungi	Ascomycota	Leotiomycetes	unclassified	unclassified	unclassified	unclassified	821	0.000314267876425737
OTU0538	Fungi	Ascomycota	Dothideomycetes	unclassified	unclassified	unclassified	unclassified	923	0.000353312119294708
OTU0539	Fungi	Ascomycota	Sordariomycetes	Hypocreales	Clavicipitaceae	Metarhizium	Metarhizium_sp_C_2_BESC_319c	525	0.000200963014766762
OTU0540	Fungi	unclassified	unclassified	unclassified	unclassified	unclassified	unclassified	1956	0.000748730775016737
OTU0541	Fungi	unclassified	unclassified	unclassified	unclassified	unclassified	Epacris_microphylla_root_associated_fungus_33	1480	0.000566524308294873
OTU0542	Fungi	Ascomycota	Sordariomycetes	Hypocreales	Clavicipitaceae	Pochonia	Pochonia_suchlasporia_var_suchlasporia	531	0.000203259734935525
OTU0543	Fungi	Ascomycota	Dothideomycetes	Pleosporales	unclassified	unclassified	unclassified	560	0.000214360549084546
OTU0544	Fungi	Ascomycota	unclassified	unclassified	unclassified	unclassified	unclassified	592	0.000226609723317949
OTU0545	Fungi	Ascomycota	Orbiliomycetes	Orbiliales	Orbiliaceae	Dactylella	unclassified	498	0.000190627774007329
OTU0546	Fungi	Basidiomycota	Agaricomycetes	Agaricales	unclassified	unclassified	unclassified	808	0.000309291649393417
OTU0547	Fungi	Ascomycota	Eurotiomycetes	Chaetothyriales	Herpotrichiellaceae	unclassified	unclassified	886	0.000339149011587336
OTU0548	Fungi	Ascomycota	Eurotiomycetes	Eurotiales	Trichocomaceae	Penicillium	Penicillium_janczewskii	684	0.000261826099238982
OTU0549	Fungi	Basidiomycota	Tremellomycetes	Cystofilobasidiales	Cystofilobasidiaceae	Mrakia	Mrakia_sp_ABS_2	577	0.000220867922896042
OTU0550	Fungi	Ascomycota	unclassified	unclassified	unclassified	unclassified	unclassified	575	0.000220102349506454
OTU0551	Fungi	Ascomycota	unclassified	unclassified	unclassified	unclassified	unclassified	1081	0.000413792417072133
OTU0552	Fungi	unclassified	unclassified	unclassified	unclassified	unclassified	unclassified	513	0.000196369574429236
OTU0553	Fungi	Ascomycota	Sordariomycetes	Coniochaetales	Coniochaetaceae	Coniochaeta	unclassified	713	0.000272926913388003
OTU0554	Fungi	Ascomycota	unclassified	unclassified	unclassified	unclassified	unclassified	574	0.00021971956281166
OTU0555	Fungi	Ascomycota	Dothideomycetes	Capnodiales	unclassified	unclassified	unclassified	485	0.000185651546975009
OTU0556	Fungi	Basidiomycota	Tremellomycetes	Tremellales	Tremellales_family_Incertae_sedis	Cryptococcus	Cryptococcus_sp_ABH_4	495	0.000189479413922947
OTU0557	Fungi	Ascomycota	unclassified	unclassified	unclassified	unclassified	unclassified	495	0.000189479413922947
OTU0558	Fungi	unclassified	unclassified	unclassified	unclassified	unclassified	fungal_sp_UFMGCB_2470	775	0.000296659688465221
OTU0559	Fungi	Mucoromycota	Zygomycota_class_Incertae_sedis	Mortierellales	Mortierellaceae	Mortierella	unclassified	745	0.000285176087621406
OTU0560	Fungi	Ascomycota	unclassified	unclassified	unclassified	unclassified	unclassified	541	0.000207087601883464
OTU0561	Fungi	Ascomycota	Leotiomycetes	Helotiales	unclassified	unclassified	unclassified	2043	0.000782033217463801
OTU0562	Fungi	Ascomycota	Sordariomycetes	Chaetosphaeriales	unclassified	unclassified	Chaetosphaeriales_sp_86_PH	456	0.000174550732825988
OTU0563	Fungi	unclassified	unclassified	unclassified	unclassified	unclassified	unclassified	814	0.00031158836956218
OTU0564	Fungi	Ascomycota	Eurotiomycetes	Verrucariales	Verrucariaceae	Verrucaria	Verrucaria_lapidicola	638	0.000244217911278465
OTU0565	Fungi	Ascomycota	Leotiomycetes	unclassified	unclassified	unclassified	unclassified	488	0.000186799907059391
OTU0566	Fungi	Ascomycota	Leotiomycetes	Helotiales	Sclerotiniaceae	Botryotinia	Botryotinia_sp_118_OA_2013	728	0.00027866871380991
OTU0567	Fungi	unclassified	unclassified	unclassified	unclassified	unclassified	unclassified	1483	0.000567672668379254
OTU0568	Fungi	Basidiomycota	Agaricomycetes	Thelephorales	Thelephoraceae	unclassified	Thelephoraceae_sp_B275	839	0.000321158036932026
OTU0569	Fungi	Ascomycota	Dothideomycetes	Capnodiales	Capnodiales_family_Incertae_sedis	Capnobotryella	Capnobotryella_sp_MA_4701	3465	0.00132635589746063
OTU0570	Fungi	Basidiomycota	Agaricomycetes	Agaricales	Hygrophoraceae	Lichenomphalia	Lichenomphalia_sp	527	0.00020172858815635
OTU0571	Fungi	Ascomycota	Sordariomycetes	Sordariales	Lasiosphaeriaceae	Podospora	Podospora_sp_MAB_2010a	812	0.000310822796172592
OTU0572	Fungi	Basidiomycota	Agaricomycetes	Thelephorales	Thelephoraceae	Tomentella	unclassified	675	0.000258381018985837
OTU0573	Fungi	Basidiomycota	Agaricomycetes	Agaricales	Clavariaceae	Clavaria	Clavaria_acuta	490	0.000187565480448978
OTU0574	Fungi	Ascomycota	unclassified	unclassified	unclassified	unclassified	unclassified	416	0.000159239265034235
OTU0575	Fungi	Ascomycota	Leotiomycetes	Helotiales	unclassified	unclassified	Helotiales_sp_N057	788	0.00030163591549754
OTU0576	Fungi	Ascomycota	Leotiomycetes	Helotiales	unclassified	unclassified	unclassified	633	0.000242303977804496
OTU0577	Fungi	unclassified	unclassified	unclassified	unclassified	unclassified	unclassified	452	0.000173019586046813
OTU0578	Fungi	Ascomycota	unclassified	unclassified	unclassified	unclassified	unclassified	513	0.000196369574429236
OTU0579	Fungi	Ascomycota	Sordariomycetes	Hypocreales	Hypocreales_family_Incertae_sedis	Cephalosporium	Cephalosporium_sp	553	0.00021168104222099
OTU0580	Fungi	Basidiomycota	unclassified	unclassified	unclassified	unclassified	unclassified	1351	0.000517144824666468
OTU0581	Fungi	unclassified	unclassified	unclassified	unclassified	unclassified	fungal_sp_aurim1141	892	0.000341445731756099
OTU0582	Fungi	unclassified	unclassified	unclassified	unclassified	unclassified	unclassified	578	0.000221250709590835
OTU0583	Fungi	Ascomycota	Leotiomycetes	Helotiales	unclassified	unclassified	unclassified	998	0.000382021121404245
OTU0584	Fungi	unclassified	unclassified	unclassified	unclassified	unclassified	unclassified	592	0.000226609723317949
OTU0585	Fungi	Ascomycota	Lecanoromycetes	Teloschistales	Teloschistaceae	unclassified	unclassified	803	0.000307377715919448
OTU0586	Fungi	Ascomycota	Leotiomycetes	Helotiales	Helotiales_family_Incertae_sedis	Tetracladium	unclassified	1649	0.000631215259715031
OTU0587	Fungi	Ascomycota	Leotiomycetes	Helotiales	unclassified	unclassified	unclassified	567	0.000217040055948103
OTU0588	Fungi	Ascomycota	unclassified	unclassified	unclassified	unclassified	unclassified	393	0.000150435171053976
OTU0589	Fungi	unclassified	unclassified	unclassified	unclassified	unclassified	unclassified	481	0.000184120400195834
OTU0590	Fungi	Ascomycota	Eurotiomycetes	Chaetothyriales	Herpotrichiellaceae	Cladophialophora	Cladophialophora_sp_Leo1	1480	0.000566524308294873
OTU0591	Fungi	Ascomycota	Lecanoromycetes	Lecanorales	Cladoniaceae	Cladonia	unclassified	901	0.000344890812009244
OTU0592	Fungi	Ascomycota	unclassified	unclassified	unclassified	unclassified	unclassified	417	0.000159622051729028
OTU0593	Fungi	Ascomycota	unclassified	unclassified	unclassified	unclassified	unclassified	609	0.000233117097129444
OTU0594	Fungi	Ascomycota	Dothideomycetes	Dothideomycetes_order_Incertae_sedis	Myxotrichaceae	unclassified	unclassified	504	0.000192924494176092
OTU0595	Fungi	Ascomycota	Lecanoromycetes	Pertusariales	Megasporaceae	Aspicilia	Aspicilia_mastrucata	581	0.000222399069675217
OTU0596	Fungi	Ascomycota	unclassified	unclassified	unclassified	unclassified	unclassified	413	0.000158090904949853
OTU0597	Fungi	unclassified	unclassified	unclassified	unclassified	unclassified	unclassified	348	0.000133209769788254
OTU0598	Fungi	Basidiomycota	Agaricomycetes	Agaricales	Mycenaceae	Mycena	Mycena_rebaudengoi	1107	0.000423744871136773
OTU0599	Fungi	Chytridiomycota	Chytridiomycetes	Spizellomycetales	Spizellomycetaceae	unclassified	Spizellomycetaceae_sp	695	0.000266036752881714
OTU0600	Fungi	Ascomycota	Sordariomycetes	unclassified	unclassified	unclassified	unclassified	782	0.000299339195328777
OTU0601	Fungi	Ascomycota	unclassified	unclassified	unclassified	unclassified	unclassified	772	0.000295511328380839
OTU0602	Fungi	Basidiomycota	Agaricomycetes	Sebacinales	Sebacinaceae	Sebacina	unclassified	594	0.000227375296707537
OTU0603	Fungi	Basidiomycota	Agaricomycetes	Sebacinales	unclassified	unclassified	Sebacinales_sp_PC38	485	0.000185651546975009
OTU0604	Fungi	Mucoromycota	Zygomycota_class_Incertae_sedis	Mortierellales	Mortierellaceae	Mortierella	Mortierella_sp_GW20_2	872	0.000333789997860222
OTU0605	Fungi	Ascomycota	Leotiomycetes	Helotiales	unclassified	unclassified	unclassified	792	0.000303167062276716
OTU0606	Fungi	Glomeromycota	Glomeromycetes	Glomerales	Glomeraceae	Glomus	Glomus_sp_7_SUN_2011	1349	0.000516379251276881
OTU0607	Fungi	Ascomycota	unclassified	unclassified	unclassified	unclassified	Ascomycota_sp_GPO_CO_01_A11	556	0.000212829402305371
OTU0608	Fungi	Basidiomycota	Agaricomycetes	Agaricales	Clavariaceae	Clavaria	unclassified	1119	0.000428338311474299
OTU0609	Fungi	Basidiomycota	Agaricomycetes	Trechisporales	Hydnodontaceae	Trechispora	Trechispora_stellulata	492	0.000188331053838566
OTU0610	Fungi	Ascomycota	Sordariomycetes	Xylariales	Xylariaceae	unclassified	unclassified	699	0.000267567899660889
OTU0611	Fungi	Ascomycota	Leotiomycetes	Helotiales	unclassified	unclassified	unclassified	525	0.000200963014766762
OTU0612	Fungi	Ascomycota	Saccharomycetes	unclassified	unclassified	unclassified	unclassified	378	0.000144693370632069
OTU0613	Fungi	unclassified	unclassified	unclassified	unclassified	unclassified	unclassified	468	0.000179144173163514
OTU0614	Fungi	Mucoromycota	Zygomycota_class_Incertae_sedis	Mortierellales	Mortierellaceae	Mortierella	unclassified	524	0.000200580228071968
OTU0615	Fungi	Ascomycota	Lecanoromycetes	Lecanorales	unclassified	unclassified	unclassified	525	0.000200963014766762
OTU0616	Fungi	Mucoromycota	Zygomycota_class_Incertae_sedis	Mucorales	Umbelopsidaceae	Umbelopsis	unclassified	1174	0.00044939157968796
OTU0617	Fungi	Ascomycota	unclassified	unclassified	unclassified	unclassified	unclassified	510	0.000195221214344855
OTU0618	Fungi	Ascomycota	unclassified	unclassified	unclassified	unclassified	unclassified	480	0.00018373761350104
OTU0619	Fungi	Ascomycota	Lecanoromycetes	Peltigerales	Peltigeraceae	Peltigera	Peltigera_extenuata	355	0.000135889276651811
OTU0620	Fungi	Ascomycota	Eurotiomycetes	Chaetothyriales	Chaetothyriales_family_Incertae_sedis	Coniosporium	Coniosporium_sp_MA_4597	422	0.000161535985202998
OTU0621	Fungi	unclassified	unclassified	unclassified	unclassified	unclassified	unclassified	506	0.00019369006756568
OTU0622	Fungi	unclassified	unclassified	unclassified	unclassified	unclassified	unclassified	526	0.000201345801461556
OTU0623	Fungi	unclassified	unclassified	unclassified	unclassified	unclassified	unclassified	370	0.000141631077073718
OTU0624	Fungi	Basidiomycota	Agaricomycetes	Agaricales	Hygrophoraceae	Hygrocybe	Hygrocybe_virginea_var._fuscescens	1113	0.000426041591305536
OTU0625	Fungi	Ascomycota	Orbiliomycetes	Orbiliales	Orbiliaceae	Drechslerella	Drechslerella_sp_ZY_2011a	389	0.000148904024274801
OTU0626	Fungi	unclassified	unclassified	unclassified	unclassified	unclassified	unclassified	322	0.000123257315723614
OTU0627	Fungi	Ascomycota	Eurotiomycetes	Chaetothyriales	Herpotrichiellaceae	unclassified	Herpotrichiellaceae_sp_RB_2011	476	0.000182206466721864
OTU0628	Fungi	Ascomycota	Dothideomycetes	Pleosporales	Phaeosphaeriaceae	Phaeosphaeria	unclassified	474	0.000181440893332277
OTU0629	Fungi	Basidiomycota	Agaricomycetes	Thelephorales	Thelephoraceae	Tomentella	unclassified	457	0.000174933519520782
OTU0630	Fungi	Basidiomycota	Agaricomycetes	Agaricales	unclassified	unclassified	unclassified	471	0.000180292533247895
OTU0631	Fungi	Ascomycota	unclassified	unclassified	unclassified	unclassified	unclassified	420	0.00016077041181341
OTU0632	Fungi	Ascomycota	Leotiomycetes	Geoglossales	Geoglossaceae	Geoglossum	unclassified	401	0.000153497464612327
OTU0633	Fungi	Basidiomycota	Agaricomycetes	Sebacinales	unclassified	unclassified	unclassified	1286	0.000492263689504869
OTU0634	Fungi	Ascomycota	unclassified	unclassified	unclassified	unclassified	unclassified	380	0.000145458944021657
OTU0635	Fungi	unclassified	unclassified	unclassified	unclassified	unclassified	unclassified	534	0.000204408095019907
OTU0636	Fungi	Ascomycota	Eurotiomycetes	Chaetothyriales	Herpotrichiellaceae	unclassified	unclassified	460	0.000176081879605163
OTU0637	Fungi	unclassified	unclassified	unclassified	unclassified	unclassified	unclassified	322	0.000123257315723614
OTU0638	Fungi	Ascomycota	Sordariomycetes	unclassified	unclassified	unclassified	unclassified	468	0.000179144173163514
OTU0639	Fungi	Ascomycota	Leotiomycetes	Helotiales	unclassified	unclassified	unclassified	1085	0.000415323563851309
OTU0640	Fungi	unclassified	unclassified	unclassified	unclassified	unclassified	unclassified	359	0.000137420423430986
OTU0641	Fungi	Ascomycota	Leotiomycetes	Helotiales	Hyaloscyphaceae	unclassified	Hyaloscyphaceae_sp_I12F_02255	960	0.00036747522700208
OTU0642	Fungi	unclassified	unclassified	unclassified	unclassified	unclassified	unclassified	380	0.000145458944021657
OTU0644	Fungi	Ascomycota	Dothideomycetes	unclassified	unclassified	unclassified	unclassified	961	0.000367858013696874
OTU0645	Fungi	Ascomycota	Eurotiomycetes	Eurotiales	Trichocomaceae	Paecilomyces	Paecilomyces_sp_KACC40219	638	0.000244217911278465
OTU0646	Fungi	Ascomycota	Sordariomycetes	Hypocreales	Ophiocordycipitaceae	Tolypocladium	Tolypocladium_sp_TIN_1	622	0.000238093324161764
OTU0648	Fungi	Basidiomycota	Agaricomycetes	Sebacinales	Sebacinaceae	unclassified	unclassified	708	0.000271012979914034
OTU0649	Fungi	unclassified	unclassified	unclassified	unclassified	unclassified	unclassified	679	0.000259912165765013
OTU0650	Fungi	Ascomycota	Leotiomycetes	Helotiales	unclassified	unclassified	Helotiales_sp_REF045	1285	0.000491880902810075
OTU0651	Fungi	Ascomycota	unclassified	unclassified	unclassified	unclassified	unclassified	401	0.000153497464612327
OTU0652	Fungi	Ascomycota	Leotiomycetes	Helotiales	unclassified	unclassified	Helotiales_sp_SB53	505	0.000193307280870886
OTU0653	Fungi	Ascomycota	unclassified	unclassified	unclassified	unclassified	unclassified	475	0.000181823680027071
OTU0654	Fungi	Basidiomycota	Tremellomycetes	Tremellales	Tremellales_family_Incertae_sedis	Cryptococcus	Cryptococcus_sp_NRRL_Y_17490	480	0.00018373761350104
OTU0655	Fungi	Chytridiomycota	Chytridiomycetes	Rhizophydiales	Rhizophydiaceae	unclassified	Rhizophydiaceae_sp	676	0.000258763805680631
OTU0656	Fungi	Ascomycota	Sordariomycetes	Hypocreales	Hypocreales_family_Incertae_sedis	Acremonium	Acremonium_sp_ANTCW08_162	406	0.000155411398086296
OTU0657	Fungi	Ascomycota	unclassified	unclassified	unclassified	unclassified	unclassified	398	0.000152349104527946
OTU0658	Fungi	Mucoromycota	Zygomycota_class_Incertae_sedis	Mortierellales	Mortierellaceae	Mortierella	Mortierella_cystojenkinii	595	0.000227758083402331
OTU0659	Fungi	Ascomycota	Leotiomycetes	Helotiales	unclassified	unclassified	unclassified	355	0.000135889276651811
OTU0660	Fungi	Ascomycota	Leotiomycetes	unclassified	unclassified	unclassified	Leotiomycetes_sp_98_OA_2013	728	0.00027866871380991
OTU0661	Fungi	Basidiomycota	Tremellomycetes	Tremellales	Tremellales_family_Incertae_sedis	Cryptococcus	unclassified	558	0.000213594975694959
OTU0662	Fungi	unclassified	unclassified	unclassified	unclassified	unclassified	unclassified	389	0.000148904024274801
OTU0663	Fungi	unclassified	unclassified	unclassified	unclassified	unclassified	unclassified	658	0.000251873645174342
OTU0664	Fungi	Ascomycota	unclassified	unclassified	unclassified	unclassified	unclassified	336	0.000128616329450728
OTU0665	Fungi	Ascomycota	unclassified	unclassified	unclassified	unclassified	unclassified	987	0.000377810467761513
OTU0666	Fungi	unclassified	unclassified	unclassified	unclassified	unclassified	unclassified	321	0.00012287452902882
OTU0667	Fungi	Ascomycota	Lecanoromycetes	Lecanorales	Parmeliaceae	unclassified	unclassified	435	0.000166512212235317
OTU0668	Fungi	Basidiomycota	Agaricomycetes	Agaricales	Mycenaceae	Mycena	Mycena_sp_1_KO_2013	671	0.000256849872206662
OTU0669	Fungi	Basidiomycota	Agaricomycetes	Agaricales	Clavariaceae	Ramariopsis	Ramariopsis_sp	480	0.00018373761350104
OTU0670	Fungi	Ascomycota	unclassified	unclassified	unclassified	unclassified	unclassified	1002	0.000383552268183421
OTU0671	Fungi	Basidiomycota	Agaricomycetes	Russulales	Stephanosporaceae	Stephanospora	Stephanospora_caroticolor	550	0.000210532682136608
OTU0672	Fungi	Ascomycota	Leotiomycetes	Helotiales	unclassified	unclassified	unclassified	368	0.000140865503684131
OTU0673	Fungi	Ascomycota	unclassified	unclassified	unclassified	unclassified	unclassified	944	0.000361350639885378
OTU0674	Fungi	unclassified	unclassified	unclassified	unclassified	unclassified	unclassified	1697	0.000649589021065135
OTU0675	Fungi	Ascomycota	unclassified	unclassified	unclassified	unclassified	unclassified	609	0.000233117097129444
OTU0676	Fungi	unclassified	unclassified	unclassified	unclassified	unclassified	unclassified	343	0.000131295836314285
OTU0677	Fungi	unclassified	unclassified	unclassified	unclassified	unclassified	unclassified	473	0.000181058106637483
OTU0678	Fungi	Ascomycota	Sordariomycetes	Hypocreales	Hypocreales_family_Incertae_sedis	Acremonium	Acremonium_sp_CBS_118526	362	0.000138568783515368
OTU0679	Fungi	unclassified	unclassified	unclassified	unclassified	unclassified	unclassified	397	0.000151966317833152
OTU0680	Fungi	Ascomycota	Saccharomycetes	Saccharomycetales	Dipodascaceae	Basidioascus	Basidioascus_sp	412	0.000157708118255059
OTU0681	Fungi	Basidiomycota	Agaricomycetes	Agaricales	Entolomataceae	Entoloma	Entoloma_sp_SACHS	506	0.00019369006756568
OTU0682	Fungi	Ascomycota	Leotiomycetes	Helotiales	unclassified	unclassified	Helotiales_sp_SB53	426	0.000163067131982173
OTU0683	Fungi	Ascomycota	Lecanoromycetes	Lecanorales	Parmeliaceae	unclassified	Parmeliaceae_sp	375	0.000143545010547687
OTU0684	Fungi	Ascomycota	Dothideomycetes	Pleosporales	Massarinaceae	Massarina	Massarina_sp_JP_2013	679	0.000259912165765013
OTU0685	Fungi	Basidiomycota	Agaricomycetes	Thelephorales	Thelephoraceae	unclassified	unclassified	536	0.000205173668409494
OTU0686	Fungi	Basidiomycota	Agaricomycetes	Agaricales	Inocybaceae	Inocybe	Inocybe_tjallingiorum	417	0.000159622051729028
OTU0687	Fungi	unclassified	unclassified	unclassified	unclassified	unclassified	unclassified	576	0.000220485136201248
OTU0688	Fungi	Ascomycota	Lecanoromycetes	Agyriales	Agyriaceae	Trapeliopsis	Trapeliopsis_sp	988	0.000378193254456307
OTU0689	Fungi	Ascomycota	Leotiomycetes	Helotiales	unclassified	unclassified	unclassified	350	0.000133975343177842
OTU0690	Fungi	Basidiomycota	Agaricomycetes	Agaricales	unclassified	unclassified	unclassified	370	0.000141631077073718
OTU0691	Fungi	Ascomycota	unclassified	unclassified	unclassified	unclassified	unclassified	296	0.000113304861658975
OTU0692	Fungi	Ascomycota	unclassified	unclassified	unclassified	unclassified	unclassified	445	0.000170340079183256
OTU0693	Fungi	Ascomycota	unclassified	unclassified	unclassified	unclassified	unclassified	472	0.000180675319942689
OTU0694	Fungi	Ascomycota	unclassified	unclassified	unclassified	unclassified	unclassified	563	0.000215508909168928
OTU0695	Fungi	unclassified	unclassified	unclassified	unclassified	unclassified	unclassified	435	0.000166512212235317
OTU0696	Fungi	Basidiomycota	Agaricomycetes	Sebacinales	Sebacinaceae	Sebacina	unclassified	474	0.000181440893332277
OTU0697	Fungi	unclassified	unclassified	unclassified	unclassified	unclassified	unclassified	444	0.000169957292488462
OTU0698	Fungi	Ascomycota	Leotiomycetes	Geoglossales	Geoglossaceae	Geoglossum	Geoglossum_sp	545	0.000208618748662639
OTU0699	Fungi	Ascomycota	unclassified	unclassified	unclassified	unclassified	unclassified	907	0.000347187532178007
OTU0700	Fungi	unclassified	unclassified	unclassified	unclassified	unclassified	unclassified	382	0.000146224517411244
OTU0701	Fungi	Ascomycota	unclassified	unclassified	unclassified	unclassified	unclassified	667	0.000255318725427487
OTU0702	Fungi	Ascomycota	Leotiomycetes	Helotiales	Helotiales_family_Incertae_sedis	Xenopolyscytalum	Xenopolyscytalum_sp_I12F_02273	477	0.000182589253416658
OTU0703	Fungi	Ascomycota	unclassified	unclassified	unclassified	unclassified	unclassified	362	0.000138568783515368
OTU0704	Fungi	unclassified	unclassified	unclassified	unclassified	unclassified	unclassified	387	0.000148138450885213
OTU0705	Fungi	unclassified	unclassified	unclassified	unclassified	unclassified	unclassified	395	0.000151200744443564
OTU0706	Fungi	Ascomycota	unclassified	unclassified	unclassified	unclassified	unclassified	336	0.000128616329450728
OTU0707	Fungi	unclassified	unclassified	unclassified	unclassified	unclassified	unclassified	395	0.000151200744443564
OTU0708	Fungi	Ascomycota	Eurotiomycetes	Chaetothyriales	Herpotrichiellaceae	unclassified	unclassified	401	0.000153497464612327
OTU0709	Fungi	Ascomycota	unclassified	unclassified	unclassified	unclassified	unclassified	464	0.000177613026384339
OTU0710	Fungi	Basidiomycota	Agaricomycetes	Thelephorales	Thelephoraceae	Tomentella	Tomentella_sp_LM1133	1112	0.000425658804610742
OTU0711	Fungi	Basidiomycota	Agaricomycetes	Atheliales	Atheliaceae	Athelopsis	Athelopsis_sp	635	0.000243069551194084
OTU0712	Fungi	unclassified	unclassified	unclassified	unclassified	unclassified	unclassified	448	0.000171488439267637
OTU0713	Fungi	Basidiomycota	Agaricomycetes	unclassified	unclassified	unclassified	unclassified	641	0.000245366271362847
OTU0714	Fungi	Basidiomycota	Agaricomycetes	Agaricales	Inocybaceae	Inocybe	Inocybe_sp_2_RG_2012	268	0.000102586834204747
OTU0715	Fungi	Basidiomycota	Agaricomycetes	Cantharellales	Cantharellaceae	unclassified	unclassified	430	0.000164598278761348
OTU0716	Fungi	Basidiomycota	Agaricomycetes	Agaricales	Clavariaceae	unclassified	unclassified	1607	0.00061513821853369
OTU0717	Fungi	Basidiomycota	Agaricomycetes	Agaricales	Tricholomataceae	unclassified	Tricholomataceae_sp_M150_4OI	334	0.00012785075606114
OTU0718	Fungi	Ascomycota	Eurotiomycetes	Chaetothyriales	Herpotrichiellaceae	Cladophialophora	Cladophialophora_sp_V475	907	0.000347187532178007
OTU0719	Fungi	Ascomycota	Lecanoromycetes	Baeomycetales	Baeomycetaceae	Baeomyces	Baeomyces_rufus	395	0.000151200744443564
OTU0720	Fungi	Ascomycota	Leotiomycetes	Helotiales	unclassified	unclassified	unclassified	368	0.000140865503684131
OTU0721	Fungi	Ascomycota	unclassified	unclassified	unclassified	unclassified	unclassified	441	0.00016880893240408
OTU0722	Fungi	Ascomycota	unclassified	unclassified	unclassified	unclassified	unclassified	447	0.000171105652572843
OTU0723	Fungi	unclassified	unclassified	unclassified	unclassified	unclassified	unclassified	322	0.000123257315723614
OTU0724	Fungi	unclassified	unclassified	unclassified	unclassified	unclassified	unclassified	442	0.000169191719098874
OTU0725	Fungi	unclassified	unclassified	unclassified	unclassified	unclassified	unclassified	239	9.14860200557261e-05
OTU0726	Fungi	Ascomycota	Leotiomycetes	Helotiales	unclassified	unclassified	unclassified	393	0.000150435171053976
OTU0727	Fungi	Ascomycota	Lecanoromycetes	Lecanorales	Cladoniaceae	Cladonia	unclassified	393	0.000150435171053976
OTU0728	Fungi	Ascomycota	Leotiomycetes	Helotiales	unclassified	unclassified	unclassified	1989	0.000761362735944934
OTU0729	Fungi	unclassified	unclassified	unclassified	unclassified	unclassified	unclassified	591	0.000226226936623155
OTU0730	Fungi	Ascomycota	unclassified	unclassified	unclassified	unclassified	salal_root_associated_fungus_UBCtra15222	936	0.000358288346327028
OTU0731	Fungi	Ascomycota	Eurotiomycetes	Chaetothyriales	Herpotrichiellaceae	unclassified	unclassified	340	0.000130147476229903
OTU0732	Fungi	Ascomycota	unclassified	unclassified	unclassified	unclassified	unclassified	685	0.000262208885933776
OTU0733	Fungi	Ascomycota	Leotiomycetes	Helotiales	unclassified	unclassified	unclassified	458	0.000175316306215576
OTU0734	Fungi	Ascomycota	Leotiomycetes	Helotiales	unclassified	unclassified	unclassified	420	0.00016077041181341
OTU0735	Fungi	unclassified	unclassified	unclassified	unclassified	unclassified	unclassified	382	0.000146224517411244
OTU0736	Fungi	Basidiomycota	Agaricomycetes	Sebacinales	Sebacinaceae	Sebacina	unclassified	515	0.000197135147818824
OTU0737	Fungi	Basidiomycota	Agaricomycetes	unclassified	unclassified	unclassified	unclassified	349	0.000133592556483048
OTU0738	Fungi	Mucoromycota	Zygomycota_class_Incertae_sedis	Mortierellales	Mortierellaceae	Mortierella	Mortierella_sp_12NJ01	748	0.000286324447705787
OTU0739	Fungi	Ascomycota	Lecanoromycetes	Agyriales	unclassified	unclassified	unclassified	786	0.000300870342107953
OTU0740	Fungi	Ascomycota	unclassified	unclassified	unclassified	unclassified	unclassified	828	0.000316947383289294
OTU0741	Fungi	Basidiomycota	Agaricomycetes	Agaricales	Inocybaceae	Inocybe	unclassified	302	0.000115601581827738
OTU0742	Fungi	Ascomycota	unclassified	unclassified	unclassified	unclassified	unclassified	609	0.000233117097129444
OTU0743	Fungi	unclassified	unclassified	unclassified	unclassified	unclassified	unclassified	459	0.000175699092910369
OTU0744	Fungi	Ascomycota	Eurotiomycetes	Verrucariales	Verrucariaceae	unclassified	unclassified	386	0.00014775566419042
OTU0745	Fungi	unclassified	unclassified	unclassified	unclassified	unclassified	unclassified	304	0.000116367155217325
OTU0746	Fungi	Ascomycota	Sordariomycetes	Hypocreales	Hypocreales_family_Incertae_sedis	Acremonium	Acremonium_sp_KM1p	538	0.000205939241799082
OTU0747	Fungi	unclassified	unclassified	unclassified	unclassified	unclassified	unclassified	272	0.000104117980983923
OTU0748	Fungi	Ascomycota	unclassified	unclassified	unclassified	unclassified	unclassified	401	0.000153497464612327
OTU0749	Fungi	unclassified	unclassified	unclassified	unclassified	unclassified	unclassified	356	0.000136272063346605
OTU0750	Fungi	unclassified	unclassified	unclassified	unclassified	unclassified	fungal_sp_SS_NXA1	752	0.000287855594484962
OTU0751	Fungi	Ascomycota	unclassified	unclassified	unclassified	unclassified	unclassified	505	0.000193307280870886
OTU0752	Fungi	unclassified	unclassified	unclassified	unclassified	unclassified	unclassified	390	0.000149286810969595
OTU0753	Fungi	Ascomycota	Dothideomycetes	unclassified	unclassified	unclassified	unclassified	301	0.000115218795132944
OTU0754	Fungi	Ascomycota	Ascomycota_class_Incertae_sedis	Ascomycota_order_Incertae_sedis	Ascomycota_family_Incertae_sedis	Clohesyomyces	Clohesyomyces_sp_CBS_60986	469	0.000179526959858308
OTU0755	Fungi	Ascomycota	unclassified	unclassified	unclassified	unclassified	unclassified	610	0.000233499883824238
OTU0756	Fungi	Ascomycota	unclassified	unclassified	unclassified	unclassified	unclassified	1433	0.000548533333639563
OTU0757	Fungi	Ascomycota	Leotiomycetes	Helotiales	Helotiales_family_Incertae_sedis	unclassified	unclassified	454	0.0001737851594364
OTU0758	Fungi	Ascomycota	Eurotiomycetes	Chaetothyriales	Herpotrichiellaceae	unclassified	unclassified	389	0.000148904024274801
OTU0759	Fungi	Ascomycota	Leotiomycetes	unclassified	unclassified	unclassified	unclassified	328	0.000125554035892377
OTU0760	Fungi	Mucoromycota	Zygomycota_class_Incertae_sedis	Mortierellales	unclassified	unclassified	unclassified	382	0.000146224517411244
OTU0761	Fungi	Ascomycota	Sordariomycetes	Sordariales	Lasiosphaeriaceae	Podospora	Podospora_multipilosa	650	0.000248811351615991
OTU0762	Fungi	Ascomycota	Saccharomycetes	Saccharomycetales	Dipodascaceae	Basidioascus	Basidioascus_sp	475	0.000181823680027071
OTU0763	Fungi	Basidiomycota	Agaricomycetes	Agaricales	Inocybaceae	Inocybe	Inocybe_sp_Galiano2	321	0.00012287452902882
OTU0764	Fungi	Ascomycota	Eurotiomycetes	Chaetothyriales	Herpotrichiellaceae	Cladophialophora	Cladophialophora_sp_CBS_35083	365	0.000139717143599749
OTU0765	Fungi	Basidiomycota	Agaricomycetes	Thelephorales	Thelephoraceae	Tomentella	unclassified	498	0.000190627774007329
OTU0766	Fungi	Ascomycota	Lecanoromycetes	Teloschistales	Physciaceae	unclassified	unclassified	406	0.000155411398086296
OTU0767	Fungi	Ascomycota	unclassified	unclassified	unclassified	unclassified	unclassified	677	0.000259146592375425
OTU0768	Fungi	unclassified	unclassified	unclassified	unclassified	unclassified	unclassified	262	0.000100290114035984
OTU0769	Fungi	unclassified	unclassified	unclassified	unclassified	unclassified	unclassified	263	0.000100672900730778
OTU0770	Fungi	Basidiomycota	Agaricomycetes	Sebacinales	Sebacinaceae	Sebacina	unclassified	503	0.000192541707481298
OTU0771	Fungi	Ascomycota	unclassified	unclassified	unclassified	unclassified	unclassified	316	0.000120960595554851
OTU0772	Fungi	Ascomycota	unclassified	unclassified	unclassified	unclassified	unclassified	1028	0.00039350472224806
OTU0773	Fungi	Ascomycota	Leotiomycetes	unclassified	unclassified	unclassified	unclassified	297	0.000113687648353768
OTU0774	Fungi	Basidiomycota	Agaricomycetes	Agaricales	Hygrophoraceae	Hygrocybe	Hygrocybe_conica_var_conicoides	371	0.000142013863768512
OTU0775	Fungi	Ascomycota	unclassified	unclassified	unclassified	unclassified	unclassified	297	0.000113687648353768
OTU0776	Fungi	Ascomycota	Leotiomycetes	Helotiales	Dermateaceae	Cryptosporiopsis	Cryptosporiopsis_sp_C_1_BESC_294q	455	0.000174167946131194
OTU0777	Fungi	unclassified	unclassified	unclassified	unclassified	unclassified	unclassified	348	0.000133209769788254
OTU0778	Fungi	Basidiomycota	Agaricomycetes	Sebacinales	Sebacinaceae	Sebacina	Sebacina_sp_149	252	9.64622470880459e-05
OTU0779	Fungi	unclassified	unclassified	unclassified	unclassified	unclassified	unclassified	327	0.000125171249197583
OTU0780	Fungi	unclassified	unclassified	unclassified	unclassified	unclassified	unclassified	378	0.000144693370632069
OTU0781	Fungi	unclassified	unclassified	unclassified	unclassified	unclassified	unclassified	383	0.000146607304106038
OTU0782	Fungi	Ascomycota	Lecanoromycetes	Lecanorales	Stereocaulaceae	Stereocaulon	Stereocaulon_tomentosum	640	0.000244983484668053
OTU0783	Fungi	Ascomycota	unclassified	unclassified	unclassified	unclassified	unclassified	293	0.000112156501574593
OTU0784	Fungi	Ascomycota	unclassified	unclassified	unclassified	unclassified	unclassified	289	0.000110625354795418
OTU0785	Fungi	Ascomycota	Eurotiomycetes	Chaetothyriales	Herpotrichiellaceae	Cladophialophora	Cladophialophora_sp_99003d	321	0.00012287452902882
OTU0786	Fungi	Ascomycota	Eurotiomycetes	Verrucariales	Verrucariaceae	unclassified	unclassified	370	0.000141631077073718
OTU0787	Fungi	unclassified	unclassified	unclassified	unclassified	unclassified	unclassified	296	0.000113304861658975
OTU0788	Fungi	Ascomycota	Dothideomycetes	Pleosporales	unclassified	unclassified	unclassified	386	0.00014775566419042
OTU0789	Fungi	Ascomycota	unclassified	unclassified	unclassified	unclassified	unclassified	351	0.000134358129872635
OTU0790	Fungi	Ascomycota	unclassified	unclassified	unclassified	unclassified	unclassified	922	0.000352929332599914
OTU0791	Fungi	Ascomycota	Leotiomycetes	Helotiales	unclassified	unclassified	unclassified	273	0.000104500767678716
OTU0792	Fungi	unclassified	unclassified	unclassified	unclassified	unclassified	unclassified	469	0.000179526959858308
OTU0793	Fungi	Ascomycota	Dothideomycetes	Pleosporales	unclassified	unclassified	unclassified	322	0.000123257315723614
OTU0794	Fungi	Ascomycota	Sordariomycetes	Hypocreales	Nectriaceae	Fusidium	unclassified	496	0.000189862200617741
OTU0795	Fungi	Ascomycota	Eurotiomycetes	Verrucariales	Verrucariaceae	Atla	Atla_alpina	627	0.000240007257635733
OTU0796	Fungi	Ascomycota	Eurotiomycetes	Verrucariales	Verrucariaceae	unclassified	unclassified	338	0.000129381902840316
OTU0797	Fungi	Basidiomycota	Agaricomycetes	Agaricales	Mycenaceae	Mycena	unclassified	377	0.000144310583937275
OTU0798	Fungi	Ascomycota	unclassified	unclassified	unclassified	unclassified	unclassified	323	0.000123640102418408
OTU0799	Fungi	Basidiomycota	Agaricomycetes	Auriculariales	unclassified	unclassified	unclassified	265	0.000101438474120366
OTU0800	Fungi	Ascomycota	Dothideomycetes	Pleosporales	unclassified	unclassified	Pleosporales_sp_CWG_F3_E6	861	0.00032957934421749
OTU0801	Fungi	Ascomycota	Lecanoromycetes	Acarosporales	Acarosporaceae	Acarospora	unclassified	676	0.000258763805680631
OTU0802	Fungi	unclassified	unclassified	unclassified	unclassified	unclassified	unclassified	623	0.000238476110856558
OTU0803	Fungi	Ascomycota	Sordariomycetes	Hypocreales	Clavicipitaceae	unclassified	unclassified	341	0.000130530262924697
OTU0804	Fungi	Ascomycota	Dothideomycetes	Pleosporales	Massarinaceae	Massarina	Massarina_sp_JP_2013	298	0.000114070435048562
OTU0805	Fungi	Basidiomycota	Agaricomycetes	Agaricales	Strophariaceae	Galerina	Galerina_atkinsoniana	303	0.000115984368522531
OTU0806	Fungi	Ascomycota	unclassified	unclassified	unclassified	unclassified	unclassified	294	0.000112539288269387
OTU0807	Fungi	Ascomycota	Leotiomycetes	Geoglossales	Geoglossaceae	Geoglossum	Geoglossum_umbratile	497	0.000190244987312535
OTU0808	Fungi	Ascomycota	Leotiomycetes	Helotiales	unclassified	unclassified	unclassified	266	0.00010182126081516
OTU0809	Fungi	Basidiomycota	Agaricomycetes	Agaricales	Clavariaceae	Clavaria	Clavaria_flavipes	926	0.000354460479379089
OTU0810	Fungi	unclassified	unclassified	unclassified	unclassified	unclassified	unclassified	472	0.000180675319942689
OTU0811	Fungi	Ascomycota	Dothideomycetes	Capnodiales	Capnodiales_family_Incertae_sedis	Capnobotryella	Capnobotryella_sp_MA_4701	829	0.000317330169984088
OTU0812	Fungi	unclassified	unclassified	unclassified	unclassified	unclassified	unclassified	356	0.000136272063346605
OTU0813	Fungi	Ascomycota	Leotiomycetes	Helotiales	unclassified	unclassified	unclassified	442	0.000169191719098874
OTU0814	Fungi	unclassified	unclassified	unclassified	unclassified	unclassified	unclassified	308	0.000117898301996501
OTU0815	Fungi	Ascomycota	Leotiomycetes	Helotiales	unclassified	unclassified	unclassified	312	0.000119429448775676
OTU0816	Fungi	Basidiomycota	Agaricomycetes	Agaricales	Clavariaceae	Clavulinopsis	Clavulinopsis_luteoalba	396	0.000151583531138358
OTU0817	Fungi	Basidiomycota	Agaricomycetes	Sebacinales	Sebacinaceae	Sebacina	Sebacina_sp_LM2566	372	0.000142396650463306
OTU0819	Fungi	Ascomycota	unclassified	unclassified	unclassified	unclassified	unclassified	367	0.000140482716989337
OTU0820	Fungi	Ascomycota	Eurotiomycetes	Chaetothyriales	Herpotrichiellaceae	unclassified	Herpotrichiellaceae_sp_RB_2011	651	0.000249194138310785
OTU0821	Fungi	unclassified	unclassified	unclassified	unclassified	unclassified	unclassified	428	0.000163832705371761
OTU0822	Fungi	Ascomycota	Dothideomycetes	Pleosporales	unclassified	unclassified	Pleosporales_sp_RKDO795	261	9.99073273411904e-05
OTU0823	Fungi	Ascomycota	unclassified	unclassified	unclassified	unclassified	unclassified	316	0.000120960595554851
OTU0824	Fungi	Ascomycota	unclassified	unclassified	unclassified	unclassified	Ascomycota_sp_B5	1202	0.000460109607142187
OTU0825	Fungi	Ascomycota	Sordariomycetes	Microascales	Microascaceae	Kernia	unclassified	250	9.56966736984583e-05
OTU0826	Fungi	Basidiomycota	Tremellomycetes	Cystofilobasidiales	Cystofilobasidiales_family_Incertae_sedis	Mrakiella	unclassified	416	0.000159239265034235
OTU0827	Fungi	Ascomycota	Eurotiomycetes	Chaetothyriales	Herpotrichiellaceae	Rhinocladiella	unclassified	268	0.000102586834204747
OTU0828	Fungi	Ascomycota	Pezizomycetes	Pezizales	Helvellaceae	unclassified	unclassified	253	9.68450337828398e-05
OTU0829	Fungi	Basidiomycota	Agaricomycetes	Agaricales	Mycenaceae	Mycena	unclassified	422	0.000161535985202998
OTU0830	Fungi	unclassified	unclassified	unclassified	unclassified	unclassified	unclassified	373	0.0001427794371581
OTU0831	Fungi	Ascomycota	Dothideomycetes	Pleosporales	unclassified	unclassified	unclassified	480	0.00018373761350104
OTU0832	Fungi	Ascomycota	unclassified	unclassified	unclassified	unclassified	unclassified	323	0.000123640102418408
OTU0833	Fungi	unclassified	unclassified	unclassified	unclassified	unclassified	unclassified	306	0.000117132728606913
OTU0834	Fungi	Ascomycota	Eurotiomycetes	Chaetothyriales	Herpotrichiellaceae	Capronia	Capronia_sp_96003a	3169	0.00121305103580166
OTU0835	Fungi	Ascomycota	Leotiomycetes	Geoglossales	Geoglossaceae	unclassified	unclassified	310	0.000118663875386088
OTU0836	Fungi	unclassified	unclassified	unclassified	unclassified	unclassified	unclassified	1333	0.000510254664160179
OTU0837	Fungi	Basidiomycota	Agaricomycetes	unclassified	unclassified	unclassified	unclassified	232	8.88065131921693e-05
OTU0838	Fungi	Ascomycota	Dothideomycetes	Pleosporales	unclassified	unclassified	unclassified	231	8.84237264973754e-05
OTU0839	Fungi	unclassified	unclassified	unclassified	unclassified	unclassified	unclassified	620	0.000237327750772176
OTU0840	Fungi	Ascomycota	Leotiomycetes	Helotiales	unclassified	unclassified	unclassified	261	9.99073273411904e-05
OTU0841	Fungi	Ascomycota	Leotiomycetes	Helotiales	unclassified	unclassified	unclassified	469	0.000179526959858308
OTU0842	Fungi	Ascomycota	Eurotiomycetes	Chaetothyriales	Herpotrichiellaceae	unclassified	unclassified	446	0.00017072286587805
OTU0843	Fungi	Ascomycota	Lecanoromycetes	Lecanorales	Lecanoraceae	Lecanora	Lecanora_polytropa	428	0.000163832705371761
OTU0844	Fungi	unclassified	unclassified	unclassified	unclassified	unclassified	unclassified	537	0.000205556455104288
OTU0845	Fungi	unclassified	unclassified	unclassified	unclassified	unclassified	unclassified	284	0.000108711421321449
OTU0846	Fungi	Ascomycota	Dothideomycetes	Dothideomycetes_order_Incertae_sedis	Myxotrichaceae	Oidiodendron	unclassified	675	0.000258381018985837
OTU0847	Fungi	Basidiomycota	Agaricomycetes	unclassified	unclassified	unclassified	unclassified	445	0.000170340079183256
OTU0848	Fungi	Basidiomycota	Agaricomycetes	unclassified	unclassified	unclassified	unclassified	878	0.000336086718028985
OTU0849	Fungi	Glomeromycota	Glomeromycetes	Archaeosporales	Ambisporaceae	unclassified	unclassified	933	0.000357139986242646
OTU0850	Fungi	Ascomycota	unclassified	unclassified	unclassified	unclassified	unclassified	254	9.72278204776336e-05
OTU0851	Fungi	Ascomycota	Eurotiomycetes	Eurotiales	Trichocomaceae	Penicillium	Penicillium_sp_NRRL_28144	385	0.000147372877495626
OTU0852	Fungi	unclassified	unclassified	unclassified	unclassified	unclassified	unclassified	502	0.000192158920786504
OTU0853	Fungi	Ascomycota	Lecanoromycetes	Agyriales	Trapeliaceae	Placynthiella	unclassified	333	0.000127467969366346
OTU0854	Fungi	Ascomycota	Dothideomycetes	Pleosporales	Corynesporascaceae	Corynespora	Corynespora_sp	352	0.000134740916567429
OTU0855	Fungi	Ascomycota	Leotiomycetes	Geoglossales	Geoglossaceae	unclassified	unclassified	292	0.000111773714879799
OTU0856	Fungi	Basidiomycota	Agaricomycetes	Thelephorales	Thelephoraceae	Tomentella	unclassified	495	0.000189479413922947
OTU0857	Fungi	unclassified	unclassified	unclassified	unclassified	unclassified	Basal_lineages	212	8.11507792962926e-05
OTU0858	Fungi	Basidiomycota	Agaricomycetes	Agaricales	Inocybaceae	Inocybe	unclassified	596	0.000228140870097124
OTU0859	Fungi	Basidiomycota	Agaricomycetes	unclassified	unclassified	unclassified	unclassified	407	0.00015579418478109
OTU0860	Fungi	Mucoromycota	Zygomycota_class_Incertae_sedis	Mucorales	Cunninghamellaceae	Absidia	Absidia_sp_MAB_2010a	216	8.26819260754679e-05
OTU0861	Fungi	Ascomycota	unclassified	unclassified	unclassified	unclassified	unclassified	333	0.000127467969366346
OTU0862	Fungi	Ascomycota	unclassified	unclassified	unclassified	unclassified	unclassified	217	8.30647127702618e-05
OTU0863	Fungi	Ascomycota	Dothideomycetes	Pleosporales	Phaeosphaeriaceae	unclassified	unclassified	372	0.000142396650463306
OTU0864	Fungi	Ascomycota	Dothideomycetes	unclassified	unclassified	unclassified	unclassified	583	0.000223164643064805
OTU0865	Fungi	Ascomycota	Eurotiomycetes	Verrucariales	Verrucariaceae	Polyblastia	unclassified	1015	0.000388528495215741
OTU0866	Fungi	unclassified	unclassified	unclassified	unclassified	unclassified	unclassified	359	0.000137420423430986
OTU0867	Fungi	Ascomycota	Leotiomycetes	Geoglossales	Geoglossaceae	unclassified	unclassified	231	8.84237264973754e-05
OTU0868	Fungi	unclassified	unclassified	unclassified	unclassified	unclassified	unclassified	467	0.00017876138646872
OTU0869	Fungi	Ascomycota	Orbiliomycetes	Orbiliales	Orbiliaceae	unclassified	Orbiliaceae_sp	330	0.000126319609281965
OTU0870	Fungi	Ascomycota	Sordariomycetes	Sordariales	Lasiosphaeriaceae	unclassified	unclassified	360	0.00013780321012578
OTU0871	Fungi	Ascomycota	Eurotiomycetes	Chaetothyriales	Herpotrichiellaceae	Capronia	Capronia_sp_96003a	873	0.000334172784555016
OTU0872	Fungi	Basidiomycota	Agaricomycetes	Cantharellales	Clavulinaceae	Membranomyces	Membranomyces_sp	801	0.00030661214252986
OTU0873	Fungi	Ascomycota	Eurotiomycetes	Chaetothyriales	Herpotrichiellaceae	Cladophialophora	Cladophialophora_sp_olrim407	975	0.000373217027423987
OTU0874	Fungi	Ascomycota	unclassified	unclassified	unclassified	unclassified	unclassified	232	8.88065131921693e-05
OTU0875	Fungi	Ascomycota	Leotiomycetes	Helotiales	unclassified	unclassified	Helotiales_sp_SB53	411	0.000157325331560265
OTU0876	Fungi	Ascomycota	unclassified	unclassified	unclassified	unclassified	unclassified	259	9.91417539516027e-05
OTU0877	Fungi	unclassified	unclassified	unclassified	unclassified	unclassified	unclassified	657	0.000251490858479548
OTU0878	Fungi	unclassified	unclassified	unclassified	unclassified	unclassified	unclassified	783	0.000299721982023571
OTU0879	Fungi	unclassified	unclassified	unclassified	unclassified	unclassified	unclassified	659	0.000252256431869136
OTU0880	Fungi	Basidiomycota	Agaricomycetes	Cantharellales	Clavulinaceae	Clavulina	Clavulina_coralloides	226	8.65097930234063e-05
OTU0881	Fungi	Basidiomycota	Tremellomycetes	Tremellales	Tremellales_family_Incertae_sedis	Dioszegia	Dioszegia_sp_TP_Snow_Y51	280	0.000107180274542273
OTU0882	Fungi	Ascomycota	Dothideomycetes	Pleosporales	unclassified	unclassified	unclassified	234	8.95720865817569e-05
OTU0883	Fungi	Ascomycota	unclassified	unclassified	unclassified	unclassified	unclassified	407	0.00015579418478109
OTU0884	Fungi	Basidiomycota	Agaricomycetes	Agaricales	Hygrophoraceae	Cuphophyllus	Cuphophyllus_aff_aurantius_GRSM_13383	260	9.95245406463966e-05
OTU0885	Fungi	Ascomycota	Dothideomycetes	Capnodiales	Capnodiales_family_Incertae_sedis	Rachicladosporium	Rachicladosporium_sp	342	0.000130913049619491
OTU0886	Fungi	Mucoromycota	Zygomycota_class_Incertae_sedis	Mucorales	Umbelopsidaceae	Umbelopsis	unclassified	720	0.00027560642025156
OTU0887	Fungi	unclassified	unclassified	unclassified	unclassified	unclassified	unclassified	218	8.34474994650556e-05
OTU0888	Fungi	unclassified	unclassified	unclassified	unclassified	unclassified	unclassified	226	8.65097930234063e-05
OTU0889	Fungi	Ascomycota	Dothideomycetes	unclassified	unclassified	unclassified	unclassified	250	9.56966736984583e-05
OTU0890	Fungi	Ascomycota	unclassified	unclassified	unclassified	unclassified	unclassified	699	0.000267567899660889
OTU0891	Fungi	unclassified	unclassified	unclassified	unclassified	unclassified	unclassified	218	8.34474994650556e-05
OTU0892	Fungi	Ascomycota	Eurotiomycetes	Chaetothyriales	Herpotrichiellaceae	Phialophora	unclassified	621	0.00023771053746697
OTU0893	Fungi	unclassified	unclassified	unclassified	unclassified	unclassified	unclassified	249	9.53138870036644e-05
OTU0894	Fungi	Mucoromycota	Zygomycota_class_Incertae_sedis	Mortierellales	Mortierellaceae	Mortierella	Mortierella_sp_4019_LB2012	426	0.000163067131982173
OTU0895	Fungi	Basidiomycota	Agaricomycetes	Sebacinales	unclassified	unclassified	unclassified	407	0.00015579418478109
OTU0896	Fungi	Basidiomycota	Agaricomycetes	Geastrales	Geastraceae	Sphaerobolus	Sphaerobolus_stellatus	504	0.000192924494176092
OTU0897	Fungi	Ascomycota	Dothideomycetes	Pleosporales	Pleosporales_family_Incertae_sedis	Pyrenochaeta	Pyrenochaeta_sp_shylm24	262	0.000100290114035984
OTU0898	Fungi	Ascomycota	Lecanoromycetes	Pertusariales	Megasporaceae	Aspicilia	Aspicilia_simoensis	1102	0.000421830937662804
OTU0899	Fungi	Ascomycota	Dothideomycetes	Pleosporales	unclassified	unclassified	unclassified	518	0.000198283507903205
OTU0900	Fungi	Ascomycota	Leotiomycetes	Helotiales	unclassified	unclassified	Helotiales_sp_SB53	516	0.000197517934513618
OTU0901	Fungi	Ascomycota	unclassified	unclassified	unclassified	unclassified	unclassified	390	0.000149286810969595
OTU0902	Fungi	unclassified	unclassified	unclassified	unclassified	unclassified	unclassified	330	0.000126319609281965
OTU0903	Fungi	Ascomycota	Sordariomycetes	Sordariomycetes_order_Incertae_sedis	Magnaporthaceae	Gaeumannomyces	Gaeumannomyces_cylindrosporus	234	8.95720865817569e-05
OTU0904	Fungi	unclassified	unclassified	unclassified	unclassified	unclassified	unclassified	239	9.14860200557261e-05
OTU0905	Fungi	unclassified	unclassified	unclassified	unclassified	unclassified	unclassified	396	0.000151583531138358
OTU0906	Fungi	unclassified	unclassified	unclassified	unclassified	unclassified	unclassified	290	0.000111008141490212
OTU0907	Fungi	Ascomycota	Leotiomycetes	Helotiales	unclassified	unclassified	unclassified	665	0.000254553152037899
OTU0908	Fungi	unclassified	unclassified	unclassified	unclassified	unclassified	unclassified	273	0.000104500767678716
OTU0909	Fungi	unclassified	unclassified	unclassified	unclassified	unclassified	unclassified	466	0.000178378599773926
OTU0910	Fungi	Ascomycota	unclassified	unclassified	unclassified	unclassified	salal_root_associated_fungus_UBCtra1254C	271	0.000103735194289129
OTU0911	Fungi	Ascomycota	Eurotiomycetes	Chaetothyriales	Herpotrichiellaceae	Phaeococcomyces	Phaeococcomyces_aff_nigricans_P40D010	208	7.96196325171173e-05
OTU0912	Fungi	Ascomycota	Eurotiomycetes	Verrucariales	Verrucariaceae	Polyblastia	Polyblastia_lutosa	310	0.000118663875386088
OTU0913	Fungi	Ascomycota	Lecanoromycetes	Lecanorales	Parmeliaceae	unclassified	Parmeliaceae_sp	590	0.000225844149928361
OTU0914	Fungi	Ascomycota	unclassified	unclassified	unclassified	unclassified	unclassified	454	0.0001737851594364
OTU0915	Fungi	unclassified	unclassified	unclassified	unclassified	unclassified	unclassified	621	0.00023771053746697
OTU0916	Fungi	Basidiomycota	Agaricomycetes	Agaricales	Inocybaceae	Inocybe	Inocybe_dulcamara_f._pygmaea	459	0.000175699092910369
OTU0917	Fungi	unclassified	unclassified	unclassified	unclassified	unclassified	unclassified	423	0.000161918771897791
OTU0918	Fungi	Ascomycota	Sordariomycetes	Sordariales	Chaetomiaceae	Humicola	Humicola_fuscoatra_var_fuscoatra	271	0.000103735194289129
OTU0919	Fungi	Ascomycota	unclassified	unclassified	unclassified	unclassified	unclassified	291	0.000111390928185005
OTU0920	Fungi	unclassified	unclassified	unclassified	unclassified	unclassified	unclassified	251	9.60794603932521e-05
OTU0921	Fungi	Ascomycota	Leotiomycetes	unclassified	unclassified	unclassified	unclassified	1787	0.00068403982359658
OTU0922	Fungi	unclassified	unclassified	unclassified	unclassified	unclassified	unclassified	644	0.000246514631447228
OTU0923	Fungi	unclassified	unclassified	unclassified	unclassified	unclassified	unclassified	190	7.27294720108283e-05
OTU0924	Fungi	Basidiomycota	Agaricomycetes	Agaricales	Inocybaceae	Inocybe	unclassified	271	0.000103735194289129
OTU0925	Fungi	Basidiomycota	Agaricomycetes	Sebacinales	Sebacinaceae	unclassified	Sebacinaceae_sp_LM4924	201	7.69401256535604e-05
OTU0926	Fungi	Ascomycota	Dothideomycetes	Pleosporales	Pleosporaceae	Alternaria	Alternaria_sp_9_2	324	0.000124022889113202
OTU0927	Fungi	Ascomycota	Leotiomycetes	Helotiales	unclassified	unclassified	unclassified	299	0.000114453221743356
OTU0928	Fungi	Ascomycota	Eurotiomycetes	Chaetothyriales	Herpotrichiellaceae	Capronia	Capronia_sp_96003a	712	0.000272544126693209
OTU0929	Fungi	unclassified	unclassified	unclassified	unclassified	unclassified	unclassified	244	9.33999535296953e-05
OTU0930	Fungi	Ascomycota	unclassified	unclassified	unclassified	unclassified	unclassified	275	0.000105266341068304
OTU0931	Fungi	unclassified	unclassified	unclassified	unclassified	unclassified	unclassified	285	0.000109094208016242
OTU0932	Fungi	Ascomycota	unclassified	unclassified	unclassified	unclassified	unclassified	178	6.81360316733023e-05
OTU0933	Fungi	Ascomycota	Eurotiomycetes	Eurotiales	Trichocomaceae	Penicillium	Penicillium_velutinum	355	0.000135889276651811
OTU0934	Fungi	Ascomycota	unclassified	unclassified	unclassified	unclassified	unclassified	337	0.000128999116145522
OTU0935	Fungi	Ascomycota	Eurotiomycetes	Chaetothyriales	Herpotrichiellaceae	Capronia	Capronia_sp_96003a	469	0.000179526959858308
OTU0936	Fungi	Ascomycota	Saccharomycetes	Saccharomycetales	Dipodascaceae	Basidioascus	Basidioascus_sp	230	8.80409398025816e-05
OTU0937	Fungi	Ascomycota	Dothideomycetes	Venturiales	Venturiaceae	unclassified	Venturiaceae_sp	209	8.00024192119111e-05
OTU0938	Fungi	Ascomycota	unclassified	unclassified	unclassified	unclassified	unclassified	277	0.000106031914457892
OTU0939	Fungi	Ascomycota	unclassified	unclassified	unclassified	unclassified	unclassified	205	7.84712724327358e-05
OTU0940	Fungi	unclassified	unclassified	unclassified	unclassified	unclassified	unclassified	214	8.19163526858803e-05
OTU0941	Fungi	Ascomycota	unclassified	unclassified	unclassified	unclassified	unclassified	1141	0.000436759618759763
OTU0942	Fungi	Ascomycota	Lecanoromycetes	Lecanorales	Cladoniaceae	Cladonia	Cladonia_symphycarpa	237	9.07204466661384e-05
OTU0943	Fungi	unclassified	unclassified	unclassified	unclassified	unclassified	unclassified	176	6.73704582837146e-05
OTU0944	Fungi	Ascomycota	unclassified	unclassified	unclassified	unclassified	unclassified	535	0.000204790881714701
OTU0945	Fungi	unclassified	unclassified	unclassified	unclassified	unclassified	unclassified	177	6.77532449785084e-05
OTU0946	Fungi	Basidiomycota	Agaricomycetes	Agaricales	Inocybaceae	Inocybe	Inocybe_cf_nitidiuscula_UBC_F19175	423	0.000161918771897791
OTU0947	Fungi	Ascomycota	Ascomycota_class_Incertae_sedis	Ascomycota_order_Incertae_sedis	Ascomycota_family_Incertae_sedis	Furcaspora	Furcaspora_eucalypti	278	0.000106414701152686
OTU0948	Fungi	Ascomycota	unclassified	unclassified	unclassified	unclassified	unclassified	367	0.000140482716989337
OTU0949	Fungi	Basidiomycota	Agaricomycetes	Polyporales	Ganodermataceae	Ganoderma	Ganoderma_sp_CBS18731	208	7.96196325171173e-05
OTU0950	Fungi	unclassified	unclassified	unclassified	unclassified	unclassified	unclassified	389	0.000148904024274801
OTU0951	Fungi	Basidiomycota	Agaricomycetes	Agaricales	Clavariaceae	Ramariopsis	Ramariopsis_sp	475	0.000181823680027071
OTU0952	Fungi	Ascomycota	Leotiomycetes	Helotiales	unclassified	unclassified	unclassified	170	6.50737381149516e-05
OTU0953	Fungi	Ascomycota	unclassified	unclassified	unclassified	unclassified	unclassified	202	7.73229123483543e-05
OTU0954	Fungi	Ascomycota	Eurotiomycetes	Chaetothyriales	Herpotrichiellaceae	unclassified	unclassified	292	0.000111773714879799
OTU0955	Fungi	Ascomycota	Eurotiomycetes	Chaetothyriales	Herpotrichiellaceae	Capronia	Capronia_sp_94004a	313	0.00011981223547047
OTU0956	Fungi	unclassified	unclassified	unclassified	unclassified	unclassified	unclassified	308	0.000117898301996501
OTU0957	Fungi	unclassified	unclassified	unclassified	unclassified	unclassified	unclassified	150	5.7418004219075e-05
OTU0958	Fungi	Ascomycota	Eurotiomycetes	Eurotiales	Trichocomaceae	Penicillium	unclassified	261	9.99073273411904e-05
OTU0959	Fungi	Ascomycota	unclassified	unclassified	unclassified	unclassified	unclassified	222	8.49786462442309e-05
OTU0960	Fungi	Ascomycota	Sordariomycetes	Hypocreales	unclassified	unclassified	unclassified	207	7.92368458223234e-05
OTU0961	Fungi	Ascomycota	Leotiomycetes	Geoglossales	Geoglossaceae	Sabuloglossum	Sabuloglossum_sp	486	0.000186034333669803
OTU0962	Fungi	Basidiomycota	Agaricomycetes	Agaricales	unclassified	unclassified	unclassified	214	8.19163526858803e-05
OTU0963	Fungi	Ascomycota	unclassified	unclassified	unclassified	unclassified	unclassified	345	0.000132061409703872
OTU0964	Fungi	Ascomycota	Dothideomycetes	Pleosporales	unclassified	unclassified	unclassified	279	0.000106797487847479
OTU0965	Fungi	Ascomycota	Sordariomycetes	Xylariales	Xylariales_family_Incertae_sedis	Dinemasporium	Dinemasporium_morbidum	158	6.04802977774256e-05
OTU0966	Fungi	Basidiomycota	Agaricomycetes	unclassified	unclassified	unclassified	unclassified	365	0.000139717143599749
OTU0967	Fungi	Ascomycota	Dothideomycetes	Capnodiales	Capnodiales_family_Incertae_sedis	Toxicocladosporium	Toxicocladosporium_sp	351	0.000134358129872635
OTU0968	Fungi	Ascomycota	Dothideomycetes	unclassified	unclassified	unclassified	unclassified	327	0.000125171249197583
OTU0969	Fungi	Ascomycota	Dothideomycetes	Capnodiales	Capnodiales_family_Incertae_sedis	Capnobotryella	Capnobotryella_sp_MA_4701	2263	0.000866246290318444
OTU0970	Fungi	Ascomycota	unclassified	unclassified	unclassified	unclassified	unclassified	270	0.000103352407594335
OTU0971	Fungi	Ascomycota	unclassified	unclassified	unclassified	unclassified	unclassified	244	9.33999535296953e-05
OTU0972	Fungi	Basidiomycota	Agaricomycetes	Sebacinales	Sebacinaceae	Sebacina	Sebacina_sp_LM4914	293	0.000112156501574593
OTU0973	Fungi	Glomeromycota	Glomeromycetes	Glomerales	Glomeraceae	Glomus	Glomus_sp_7_SUN_2011	479	0.000183354826806246
OTU0974	Fungi	Ascomycota	unclassified	unclassified	unclassified	unclassified	unclassified	383	0.000146607304106038
OTU0975	Fungi	Ascomycota	Lecanoromycetes	Lecanorales	Stereocaulaceae	unclassified	unclassified	224	8.57442196338186e-05
OTU0976	Fungi	unclassified	unclassified	unclassified	unclassified	unclassified	unclassified	225	8.61270063286124e-05
OTU0977	Fungi	Basidiomycota	Agaricomycetes	Boletales	Suillaceae	Suillus	unclassified	350	0.000133975343177842
OTU0978	Fungi	Basidiomycota	Agaricomycetes	Agaricales	Clavariaceae	Clavaria	unclassified	404	0.000154645824696709
OTU0979	Fungi	unclassified	unclassified	unclassified	unclassified	unclassified	unclassified	337	0.000128999116145522
OTU0980	Fungi	Ascomycota	Eurotiomycetes	unclassified	unclassified	unclassified	unclassified	506	0.00019369006756568
OTU0981	Fungi	unclassified	unclassified	unclassified	unclassified	unclassified	unclassified	190	7.27294720108283e-05
OTU0982	Fungi	Basidiomycota	Agaricomycetes	Sebacinales	unclassified	unclassified	Sebacinales_sp_PC38	214	8.19163526858803e-05
OTU0983	Fungi	Ascomycota	unclassified	unclassified	unclassified	unclassified	unclassified	213	8.15335659910864e-05
OTU0984	Fungi	Ascomycota	unclassified	unclassified	unclassified	unclassified	unclassified	289	0.000110625354795418
OTU0985	Fungi	unclassified	unclassified	unclassified	unclassified	unclassified	unclassified	297	0.000113687648353768
OTU0986	Fungi	Ascomycota	Eurotiomycetes	Verrucariales	Verrucariaceae	unclassified	unclassified	365	0.000139717143599749
OTU0987	Fungi	Ascomycota	Leotiomycetes	Helotiales	unclassified	unclassified	Helotiales_sp_SB53	375	0.000143545010547687
OTU0988	Fungi	Ascomycota	unclassified	unclassified	unclassified	unclassified	unclassified	512	0.000195986787734442
OTU0989	Fungi	Mucoromycota	Zygomycota_class_Incertae_sedis	Mortierellales	Mortierellaceae	Mortierella	Mortierella_echinula	390	0.000149286810969595
OTU0990	Fungi	Basidiomycota	Agaricomycetes	Russulales	unclassified	unclassified	unclassified	160	6.12458711670133e-05
OTU0991	Fungi	Basidiomycota	Agaricomycetes	unclassified	unclassified	unclassified	unclassified	203	7.77056990431481e-05
OTU0992	Fungi	Ascomycota	Leotiomycetes	Helotiales	unclassified	unclassified	unclassified	417	0.000159622051729028
OTU0993	Fungi	Ascomycota	Pezizomycetes	Pezizales	unclassified	unclassified	unclassified	261	9.99073273411904e-05
OTU0994	Fungi	Ascomycota	unclassified	unclassified	unclassified	unclassified	unclassified	345	0.000132061409703872
OTU0995	Fungi	unclassified	unclassified	unclassified	unclassified	unclassified	unclassified	362	0.000138568783515368
OTU0996	Fungi	unclassified	unclassified	unclassified	unclassified	unclassified	unclassified	177	6.77532449785084e-05
OTU0997	Fungi	Basidiomycota	Agaricomycetes	Agaricales	Hygrophoraceae	Hygrocybe	Hygrocybe_miniata	224	8.57442196338186e-05
OTU0998	Fungi	unclassified	unclassified	unclassified	unclassified	unclassified	unclassified	314	0.000120195022165264
OTU0999	Fungi	Ascomycota	Lecanoromycetes	Peltigerales	Pannariaceae	Psoroma	Psoroma_sp	171	6.54565248097454e-05
OTU1000	Fungi	Ascomycota	Eurotiomycetes	Chaetothyriales	Herpotrichiellaceae	Rhinocladiella	unclassified	184	7.04327518420653e-05
OTU1001	Fungi	Ascomycota	unclassified	unclassified	unclassified	unclassified	unclassified	257	9.83761805620151e-05
OTU1002	Fungi	Ascomycota	unclassified	unclassified	unclassified	unclassified	unclassified	492	0.000188331053838566
OTU1003	Fungi	Ascomycota	Eurotiomycetes	Chaetothyriales	Herpotrichiellaceae	unclassified	unclassified	381	0.00014584173071645
OTU1004	Fungi	Ascomycota	Sordariomycetes	Hypocreales	Clavicipitaceae	Pochonia	Pochonia_sp_LS_2014	221	8.45958595494371e-05
OTU1005	Fungi	Ascomycota	Lecanoromycetes	Lecanorales	Cladoniaceae	Cladonia	unclassified	195	7.46434054847974e-05
OTU1006	Fungi	Basidiomycota	Agaricomycetes	unclassified	unclassified	unclassified	unclassified	212	8.11507792962926e-05
OTU1007	Fungi	Basidiomycota	Agaricomycetes	Sebacinales	Sebacinaceae	Sebacina	salal_root_associated_fungus_UBCtra14421	798	0.000305463782445479
OTU1008	Fungi	Basidiomycota	Agaricomycetes	Agaricales	Entolomataceae	Entoloma	Entoloma_incanum	327	0.000125171249197583
OTU1009	Fungi	Basidiomycota	Agaricomycetes	Thelephorales	Thelephoraceae	Tomentella	Tomentella_sp_7368	496	0.000189862200617741
OTU1010	Fungi	unclassified	unclassified	unclassified	unclassified	unclassified	unclassified	462	0.000176847452994751
OTU1011	Fungi	unclassified	unclassified	unclassified	unclassified	unclassified	unclassified	173	6.62220981993331e-05
OTU1012	Fungi	unclassified	unclassified	unclassified	unclassified	unclassified	unclassified	185	7.08155385368591e-05
OTU1013	Fungi	Ascomycota	Sordariomycetes	Hypocreales	Cordycipitaceae	Lecanicillium	Lecanicillium_sp_569	420	0.00016077041181341
OTU1014	Fungi	Basidiomycota	Agaricomycetes	unclassified	unclassified	unclassified	unclassified	183	7.00499651472714e-05
OTU1015	Fungi	Ascomycota	Ascomycota_class_Incertae_sedis	Ascomycota_order_Incertae_sedis	Ascomycota_family_Incertae_sedis	Petrakia	Petrakia_sp	381	0.00014584173071645
OTU1016	Fungi	Ascomycota	unclassified	unclassified	unclassified	unclassified	unclassified	165	6.31598046409824e-05
OTU1017	Fungi	Ascomycota	unclassified	unclassified	unclassified	unclassified	unclassified	190	7.27294720108283e-05
OTU1018	Fungi	unclassified	unclassified	unclassified	unclassified	unclassified	unclassified	149	5.70352175242811e-05
OTU1019	Fungi	unclassified	unclassified	unclassified	unclassified	unclassified	fungal_sp_ANTELF15	215	8.22991393806741e-05
OTU1020	Fungi	Ascomycota	Dothideomycetes	Capnodiales	Teratosphaeriaceae	unclassified	unclassified	194	7.42606187900036e-05
OTU1021	Fungi	Basidiomycota	Agaricomycetes	Thelephorales	Thelephoraceae	unclassified	Thelephoraceae_sp_P267	380	0.000145458944021657
OTU1022	Fungi	unclassified	unclassified	unclassified	unclassified	unclassified	unclassified	421	0.000161153198508204
OTU1023	Fungi	Ascomycota	unclassified	unclassified	unclassified	unclassified	unclassified	212	8.11507792962926e-05
OTU1024	Fungi	unclassified	unclassified	unclassified	unclassified	unclassified	unclassified	201	7.69401256535604e-05
OTU1025	Fungi	Ascomycota	unclassified	unclassified	unclassified	unclassified	unclassified	190	7.27294720108283e-05
OTU1026	Fungi	Ascomycota	Leotiomycetes	Helotiales	unclassified	unclassified	unclassified	265	0.000101438474120366
OTU1027	Fungi	unclassified	unclassified	unclassified	unclassified	unclassified	unclassified	215	8.22991393806741e-05
OTU1028	Fungi	Ascomycota	Lecanoromycetes	Peltigerales	Pannariaceae	Fuscopannaria	unclassified	176	6.73704582837146e-05
OTU1029	Fungi	unclassified	unclassified	unclassified	unclassified	unclassified	unclassified	407	0.00015579418478109
OTU1030	Fungi	Basidiomycota	Microbotryomycetes	Sporidiobolales	Sporidiobolales_family_Incertae_sedis	Rhodotorula	Rhodotorula_sp_NHT_2	339	0.000129764689535109
OTU1031	Fungi	Ascomycota	Dothideomycetes	Dothideomycetes_order_Incertae_sedis	Dothideomycetes_family_Incertae_sedis	Scleroconidioma	Scleroconidioma_sp_K22W31	223	8.53614329390248e-05
OTU1032	Fungi	Ascomycota	unclassified	unclassified	unclassified	unclassified	unclassified	179	6.85188183680961e-05
OTU1033	Fungi	Ascomycota	Dothideomycetes	Pleosporales	unclassified	unclassified	unclassified	167	6.39253780305701e-05
OTU1034	Fungi	Ascomycota	Eurotiomycetes	Verrucariales	unclassified	unclassified	unclassified	218	8.34474994650556e-05
OTU1035	Fungi	Ascomycota	Lecanoromycetes	Lecanorales	Cladoniaceae	Cladonia	unclassified	190	7.27294720108283e-05
OTU1036	Fungi	unclassified	unclassified	unclassified	unclassified	unclassified	unclassified	259	9.91417539516027e-05
OTU1037	Fungi	Ascomycota	Leotiomycetes	Helotiales	unclassified	unclassified	unclassified	511	0.000195604001039649
OTU1038	Fungi	Basidiomycota	Microbotryomycetes	unclassified	unclassified	unclassified	unclassified	260	9.95245406463966e-05
OTU1039	Fungi	unclassified	unclassified	unclassified	unclassified	unclassified	unclassified	144	5.5121284050312e-05
OTU1040	Fungi	unclassified	unclassified	unclassified	unclassified	unclassified	unclassified	163	6.23942312513948e-05
OTU1041	Fungi	Ascomycota	Ascomycota_class_Incertae_sedis	Ascomycota_order_Incertae_sedis	Ascomycota_family_Incertae_sedis	Furcaspora	Furcaspora_eucalypti	199	7.61745522639728e-05
OTU1042	Fungi	Basidiomycota	Agaricomycetes	Agaricales	Inocybaceae	Inocybe	unclassified	202	7.73229123483543e-05
OTU1043	Fungi	Basidiomycota	Tremellomycetes	Tremellales	Tremellales_family_Incertae_sedis	Cryptococcus	Cryptococcus_sp_TSN_649	274	0.00010488355437351
OTU1044	Fungi	Ascomycota	Eurotiomycetes	Chaetothyriales	Herpotrichiellaceae	unclassified	unclassified	190	7.27294720108283e-05
OTU1045	Fungi	Ascomycota	Eurotiomycetes	unclassified	unclassified	unclassified	unclassified	152	5.81835776086626e-05
OTU1046	Fungi	unclassified	unclassified	unclassified	unclassified	unclassified	fungal_sp_J17	253	9.68450337828398e-05
OTU1047	Fungi	Ascomycota	Dothideomycetes	Capnodiales	unclassified	unclassified	unclassified	195	7.46434054847974e-05
OTU1048	Fungi	Ascomycota	unclassified	unclassified	unclassified	unclassified	unclassified	158	6.04802977774256e-05
OTU1049	Fungi	Basidiomycota	Agaricomycetes	Boletales	Rhizopogonaceae	Rhizopogon	unclassified	362	0.000138568783515368
OTU1050	Fungi	Ascomycota	unclassified	unclassified	unclassified	unclassified	unclassified	318	0.000121726168944439
OTU1051	Fungi	unclassified	unclassified	unclassified	unclassified	unclassified	unclassified	501	0.00019177613409171
OTU1052	Fungi	Ascomycota	Dothideomycetes	Pleosporales	Didymosphaeriaceae	Didymosphaeria	Didymosphaeria_sp	521	0.000199431867987587
OTU1053	Fungi	Ascomycota	Leotiomycetes	Geoglossales	Geoglossaceae	Trichoglossum	unclassified	180	6.89016050628899e-05
OTU1054	Fungi	unclassified	unclassified	unclassified	unclassified	unclassified	unclassified	253	9.68450337828398e-05
OTU1055	Fungi	Ascomycota	unclassified	unclassified	unclassified	unclassified	leotiomyceta_sp_GM_13_23	766	0.000293214608212076
OTU1056	Fungi	unclassified	unclassified	unclassified	unclassified	unclassified	unclassified	138	5.2824563881549e-05
OTU1057	Fungi	unclassified	unclassified	unclassified	unclassified	unclassified	unclassified	148	5.66524308294873e-05
OTU1058	Fungi	Ascomycota	unclassified	unclassified	unclassified	unclassified	unclassified	224	8.57442196338186e-05
OTU1059	Fungi	Ascomycota	Sordariomycetes	Phyllachorales	Phyllachoraceae	unclassified	Phyllachoraceae_sp_SN_2008	172	6.58393115045393e-05
OTU1060	Fungi	Ascomycota	unclassified	unclassified	unclassified	unclassified	unclassified	297	0.000113687648353768
OTU1061	Fungi	Ascomycota	unclassified	unclassified	unclassified	unclassified	unclassified	172	6.58393115045393e-05
OTU1062	Fungi	Basidiomycota	Agaricomycetes	Agaricales	Entolomataceae	Entoloma	Entoloma_conicosericeum	324	0.000124022889113202
OTU1063	Fungi	Ascomycota	unclassified	unclassified	unclassified	unclassified	unclassified	360	0.00013780321012578
OTU1064	Fungi	Basidiomycota	Agaricomycetes	Agaricales	Hygrophoraceae	Hygrocybe	Hygrocybe_conica_var_conicoides	293	0.000112156501574593
OTU1065	Fungi	Ascomycota	Pezizomycetes	Pezizales	Pezizales_family_Incertae_sedis	Oedocephalum	Oedocephalum_adhaerens	203	7.77056990431481e-05
OTU1066	Fungi	Basidiomycota	Agaricomycetes	Cantharellales	Ceratobasidiaceae	unclassified	unclassified	333	0.000127467969366346
OTU1067	Fungi	Ascomycota	unclassified	unclassified	unclassified	unclassified	unclassified	292	0.000111773714879799
OTU1068	Fungi	Ascomycota	unclassified	unclassified	unclassified	unclassified	unclassified	185	7.08155385368591e-05
OTU1069	Fungi	unclassified	unclassified	unclassified	unclassified	unclassified	unclassified	781	0.000298956408633984
OTU1070	Fungi	Ascomycota	unclassified	unclassified	unclassified	unclassified	unclassified	173	6.62220981993331e-05
OTU1071	Fungi	Ascomycota	Leotiomycetes	Helotiales	unclassified	unclassified	unclassified	255	9.76106071724274e-05
OTU1072	Fungi	Ascomycota	Sordariomycetes	Microascales	Microascaceae	Kernia	Kernia_sp_HSAUP074335	195	7.46434054847974e-05
OTU1073	Fungi	Ascomycota	Dothideomycetes	Pleosporales	Massarinaceae	Massarina	Massarina_sp_JP_2013	177	6.77532449785084e-05
OTU1074	Fungi	unclassified	unclassified	unclassified	unclassified	unclassified	fungal_sp_YNC33_120506	164	6.27770179461886e-05
OTU1075	Fungi	Ascomycota	unclassified	unclassified	unclassified	unclassified	unclassified	208	7.96196325171173e-05
OTU1077	Fungi	Ascomycota	unclassified	unclassified	unclassified	unclassified	unclassified	185	7.08155385368591e-05
OTU1078	Fungi	Ascomycota	unclassified	unclassified	unclassified	unclassified	unclassified	193	7.38778320952098e-05
OTU1079	Fungi	Ascomycota	unclassified	unclassified	unclassified	unclassified	unclassified	139	5.32073505763428e-05
OTU1081	Fungi	Ascomycota	unclassified	unclassified	unclassified	unclassified	unclassified	149	5.70352175242811e-05
OTU1082	Fungi	Basidiomycota	Ustilaginomycetes	Ustilaginales	Ustilaginaceae	Ustilago	Ustilago_sp_2_KS_2013	336	0.000128616329450728
OTU1083	Fungi	Basidiomycota	Agaricomycetes	Agaricales	Inocybaceae	Inocybe	unclassified	174	6.66048848941269e-05
OTU1084	Fungi	Ascomycota	Dothideomycetes	Pleosporales	Pleosporaceae	Stemphylium	Stemphylium_sp_BJL_2011	194	7.42606187900036e-05
OTU1085	Fungi	Ascomycota	Dothideomycetes	Pleosporales	unclassified	unclassified	unclassified	169	6.46909514201578e-05
OTU1086	Fungi	Ascomycota	unclassified	unclassified	unclassified	unclassified	unclassified	235	8.99548732765507e-05
OTU1087	Fungi	Ascomycota	unclassified	unclassified	unclassified	unclassified	unclassified	301	0.000115218795132944
OTU1088	Fungi	unclassified	unclassified	unclassified	unclassified	unclassified	unclassified	203	7.77056990431481e-05
OTU1089	Fungi	Ascomycota	Leotiomycetes	Helotiales	unclassified	unclassified	unclassified	213	8.15335659910864e-05
OTU1090	Fungi	Basidiomycota	Agaricomycetes	Cantharellales	Hydnaceae	Sistotrema	unclassified	312	0.000119429448775676
OTU1091	Fungi	Basidiomycota	Agaricomycetes	Agaricales	Mycenaceae	Mycena	Mycena_cinerella	175	6.69876715889208e-05
OTU1092	Fungi	Ascomycota	Dothideomycetes	Pleosporales	unclassified	unclassified	unclassified	328	0.000125554035892377
OTU1093	Fungi	Ascomycota	Eurotiomycetes	Chaetothyriales	Herpotrichiellaceae	unclassified	unclassified	524	0.000200580228071968
OTU1094	Fungi	Ascomycota	Leotiomycetes	Helotiales	unclassified	unclassified	Helotiales_sp_SB53	166	6.35425913357763e-05
OTU1095	Fungi	Ascomycota	unclassified	unclassified	unclassified	unclassified	unclassified	141	5.39729239659305e-05
OTU1096	Fungi	unclassified	unclassified	unclassified	unclassified	unclassified	unclassified	144	5.5121284050312e-05
OTU1097	Fungi	Ascomycota	unclassified	unclassified	unclassified	unclassified	unclassified	146	5.58868574398996e-05
OTU1098	Fungi	unclassified	unclassified	unclassified	unclassified	unclassified	unclassified	232	8.88065131921693e-05
OTU1099	Fungi	unclassified	unclassified	unclassified	unclassified	unclassified	unclassified	240	9.18688067505199e-05
OTU1100	Fungi	Ascomycota	unclassified	unclassified	unclassified	unclassified	Pezizomycotina_sp_1_ICMP_18933	190	7.27294720108283e-05
OTU1101	Fungi	Ascomycota	Lecanoromycetes	Agyriales	Agyriaceae	Trapeliopsis	Trapeliopsis_sp	276	0.000105649127763098
OTU1102	Fungi	Ascomycota	unclassified	unclassified	unclassified	unclassified	unclassified	213	8.15335659910864e-05
OTU1103	Fungi	Basidiomycota	Agaricomycetes	Agaricales	unclassified	unclassified	unclassified	278	0.000106414701152686
OTU1104	Fungi	Ascomycota	Lecanoromycetes	Teloschistales	Caliciaceae	Amandinea	Amandinea_punctata	320	0.000122491742334027
OTU1105	Fungi	Ascomycota	Leotiomycetes	Helotiales	unclassified	unclassified	unclassified	182	6.96671784524776e-05
OTU1106	Fungi	Ascomycota	Lecanoromycetes	Ostropales	Stictidaceae	Glomerobolus	Glomerobolus_gelineus	250	9.56966736984583e-05
OTU1107	Fungi	Ascomycota	unclassified	unclassified	unclassified	unclassified	unclassified	182	6.96671784524776e-05
OTU1108	Fungi	Basidiomycota	Pucciniomycetes	Platygloeales	Eocronartiaceae	Eocronartium	unclassified	164	6.27770179461886e-05
OTU1109	Fungi	Ascomycota	unclassified	unclassified	unclassified	unclassified	unclassified	439	0.000168043359014493
OTU1110	Fungi	Ascomycota	unclassified	unclassified	unclassified	unclassified	unclassified	338	0.000129381902840316
OTU1111	Fungi	Ascomycota	Sordariomycetes	Hypocreales	Hypocreales_family_Incertae_sedis	Acremonium	Acremonium_sp_247_OG_2012	161	6.16286578618071e-05
OTU1112	Fungi	Ascomycota	Lecanoromycetes	Lecanorales	Cladoniaceae	Cladonia	unclassified	1610	0.000616286578618071
OTU1113	Fungi	Ascomycota	Taphrinomycetes	Taphrinales	Taphrinaceae	Taphrina	unclassified	162	6.20114445566009e-05
OTU1114	Fungi	unclassified	unclassified	unclassified	unclassified	unclassified	unclassified	289	0.000110625354795418
OTU1115	Fungi	Ascomycota	Eurotiomycetes	Chaetothyriales	Herpotrichiellaceae	Cladophialophora	unclassified	169	6.46909514201578e-05
OTU1116	Fungi	unclassified	unclassified	unclassified	unclassified	unclassified	unclassified	239	9.14860200557261e-05
OTU1117	Fungi	Ascomycota	unclassified	unclassified	unclassified	unclassified	unclassified	390	0.000149286810969595
OTU1118	Fungi	unclassified	unclassified	unclassified	unclassified	unclassified	unclassified	135	5.16762037971675e-05
OTU1119	Fungi	Ascomycota	Leotiomycetes	Helotiales	unclassified	unclassified	unclassified	455	0.000174167946131194
OTU1120	Fungi	Ascomycota	Eurotiomycetes	Chaetothyriales	Herpotrichiellaceae	Cladophialophora	Cladophialophora_sp_97004b	219	8.38302861598494e-05
OTU1121	Fungi	Ascomycota	Eurotiomycetes	Verrucariales	Verrucariaceae	Verrucaria	Verrucaria_sp_A_Orange_16783	318	0.000121726168944439
OTU1122	Fungi	Ascomycota	unclassified	unclassified	unclassified	unclassified	unclassified	305	0.000116749941912119
OTU1123	Fungi	Mucoromycota	Zygomycota_class_Incertae_sedis	Mortierellales	Mortierellaceae	Mortierella	unclassified	401	0.000153497464612327
OTU1124	Fungi	Basidiomycota	Agaricomycetes	Agaricales	Entolomataceae	Leptonia	Leptonia_serrulata	234	8.95720865817569e-05
OTU1125	Fungi	unclassified	unclassified	unclassified	unclassified	unclassified	unclassified	176	6.73704582837146e-05
OTU1126	Fungi	Basidiomycota	Agaricomycetes	Sebacinales	Sebacinaceae	Sebacina	Sebacina_sp_LM4914	154	5.89491509982503e-05
OTU1127	Fungi	Ascomycota	Orbiliomycetes	Orbiliales	Orbiliaceae	unclassified	unclassified	364	0.000139334356904955
OTU1128	Fungi	Basidiomycota	Agaricomycetes	Boletales	Rhizopogonaceae	Rhizopogon	unclassified	285	0.000109094208016242
OTU1129	Fungi	Ascomycota	Sordariomycetes	unclassified	unclassified	unclassified	unclassified	169	6.46909514201578e-05
OTU1130	Fungi	Ascomycota	Dothideomycetes	Capnodiales	unclassified	unclassified	unclassified	466	0.000178378599773926
OTU1131	Fungi	Ascomycota	Leotiomycetes	unclassified	unclassified	unclassified	unclassified	154	5.89491509982503e-05
OTU1132	Fungi	Ascomycota	Eurotiomycetes	Eurotiales	Trichocomaceae	unclassified	unclassified	323	0.000123640102418408
OTU1133	Fungi	Ascomycota	unclassified	unclassified	unclassified	unclassified	unclassified	196	7.50261921795913e-05
OTU1134	Fungi	unclassified	unclassified	unclassified	unclassified	unclassified	fungal_sp_UFMGCB_2470	451	0.000172636799352019
OTU1135	Fungi	Ascomycota	Sordariomycetes	Hypocreales	Hypocreales_family_Incertae_sedis	Cephalosporium	Cephalosporium_sp_1_TMS_2011	177	6.77532449785084e-05
OTU1136	Fungi	Ascomycota	Eurotiomycetes	Chaetothyriales	Herpotrichiellaceae	unclassified	unclassified	371	0.000142013863768512
OTU1137	Fungi	Ascomycota	Leotiomycetes	Helotiales	unclassified	unclassified	unclassified	138	5.2824563881549e-05
OTU1138	Fungi	Basidiomycota	Agaricomycetes	Agaricales	Inocybaceae	Inocybe	unclassified	232	8.88065131921693e-05
OTU1139	Fungi	Ascomycota	unclassified	unclassified	unclassified	unclassified	unclassified	245	9.37827402244891e-05
OTU1140	Fungi	unclassified	unclassified	unclassified	unclassified	unclassified	unclassified	186	7.11983252316529e-05
OTU1141	Fungi	unclassified	unclassified	unclassified	unclassified	unclassified	unclassified	170	6.50737381149516e-05
OTU1142	Fungi	Ascomycota	Leotiomycetes	Thelebolales	Thelebolaceae	Pezizella	Pezizella_discreta	392	0.000150052384359183
OTU1143	Fungi	Basidiomycota	Agaricomycetes	Sebacinales	unclassified	unclassified	unclassified	167	6.39253780305701e-05
OTU1144	Fungi	Ascomycota	unclassified	unclassified	unclassified	unclassified	unclassified	171	6.54565248097454e-05
OTU1145	Fungi	Ascomycota	unclassified	unclassified	unclassified	unclassified	unclassified	184	7.04327518420653e-05
OTU1146	Fungi	Ascomycota	Lecanoromycetes	Lecanorales	Lecanoraceae	Lecanora	unclassified	209	8.00024192119111e-05
OTU1147	Fungi	unclassified	unclassified	unclassified	unclassified	unclassified	unclassified	480	0.00018373761350104
OTU1148	Fungi	Ascomycota	Leotiomycetes	Helotiales	unclassified	unclassified	Helotiales_sp_7_ICMP_18919	213	8.15335659910864e-05
OTU1149	Fungi	unclassified	unclassified	unclassified	unclassified	unclassified	unclassified	156	5.97147243878379e-05
OTU1150	Fungi	Ascomycota	Eurotiomycetes	Verrucariales	Verrucariaceae	Polyblastia	Polyblastia_sp_Nordin_5501	323	0.000123640102418408
OTU1151	Fungi	Ascomycota	Dothideomycetes	Pleosporales	unclassified	unclassified	unclassified	324	0.000124022889113202
OTU1152	Fungi	Basidiomycota	Agaricomycetes	Cantharellales	Ceratobasidiaceae	unclassified	Ceratobasidiaceae_sp_CBS_49693	263	0.000100672900730778
OTU1153	Fungi	unclassified	unclassified	unclassified	unclassified	unclassified	unclassified	266	0.00010182126081516
OTU1154	Fungi	Ascomycota	unclassified	unclassified	unclassified	unclassified	unclassified	177	6.77532449785084e-05
OTU1155	Fungi	Ascomycota	unclassified	unclassified	unclassified	unclassified	unclassified	143	5.47384973555181e-05
OTU1156	Fungi	Ascomycota	unclassified	unclassified	unclassified	unclassified	unclassified	170	6.50737381149516e-05
OTU1157	Fungi	Ascomycota	Eurotiomycetes	Verrucariales	Verrucariaceae	Polyblastia	unclassified	228	8.72753664129939e-05
OTU1158	Fungi	Ascomycota	Dothideomycetes	Pleosporales	unclassified	unclassified	Pleosporales_sp_AH_1	158	6.04802977774256e-05
OTU1159	Fungi	Ascomycota	Sordariomycetes	unclassified	unclassified	unclassified	unclassified	159	6.08630844722194e-05
OTU1160	Fungi	Ascomycota	Eurotiomycetes	Verrucariales	Verrucariaceae	Polyblastia	Polyblastia_sendtneri	152	5.81835776086626e-05
OTU1161	Fungi	unclassified	unclassified	unclassified	unclassified	unclassified	unclassified	379	0.000145076157326863
OTU1162	Fungi	unclassified	unclassified	unclassified	unclassified	unclassified	unclassified	126	4.8231123544023e-05
OTU1163	Fungi	Ascomycota	Dothideomycetes	Pleosporales	unclassified	unclassified	unclassified	168	6.43081647253639e-05
OTU1164	Fungi	Glomeromycota	Glomeromycetes	Glomerales	Glomeraceae	unclassified	unclassified	339	0.000129764689535109
OTU1165	Fungi	unclassified	unclassified	unclassified	unclassified	unclassified	unclassified	126	4.8231123544023e-05
OTU1166	Fungi	Ascomycota	Dothideomycetes	Pleosporales	Venturiaceae	unclassified	unclassified	837	0.000320392463542438
OTU1167	Fungi	Ascomycota	Sordariomycetes	Microascales	unclassified	unclassified	Microascales_sp	132	5.0527843712786e-05
OTU1168	Fungi	unclassified	unclassified	unclassified	unclassified	unclassified	unclassified	199	7.61745522639728e-05
OTU1169	Fungi	Ascomycota	Sordariomycetes	unclassified	unclassified	unclassified	unclassified	159	6.08630844722194e-05
OTU1170	Fungi	unclassified	unclassified	unclassified	unclassified	unclassified	fungal_sp_ANTELF6	172	6.58393115045393e-05
OTU1171	Fungi	Basidiomycota	Agaricomycetes	Agaricales	Tricholomataceae	Arrhenia	Arrhenia_acerosa	151	5.78007909138688e-05
OTU1172	Fungi	Basidiomycota	Agaricomycetes	Agaricales	Inocybaceae	Inocybe	Inocybe_cf_egenula_211H	235	8.99548732765507e-05
OTU1173	Fungi	Ascomycota	unclassified	unclassified	unclassified	unclassified	unclassified	297	0.000113687648353768
OTU1174	Fungi	unclassified	unclassified	unclassified	unclassified	unclassified	unclassified	222	8.49786462442309e-05
OTU1175	Fungi	unclassified	unclassified	unclassified	unclassified	unclassified	unclassified	151	5.78007909138688e-05
OTU1176	Fungi	Ascomycota	Eurotiomycetes	Chaetothyriales	Herpotrichiellaceae	unclassified	unclassified	709	0.000271395766608828
OTU1177	Fungi	Ascomycota	unclassified	unclassified	unclassified	unclassified	unclassified	129	4.93794836284045e-05
OTU1178	Fungi	unclassified	unclassified	unclassified	unclassified	unclassified	unclassified	138	5.2824563881549e-05
OTU1179	Fungi	Ascomycota	Dothideomycetes	Pleosporales	unclassified	unclassified	unclassified	394	0.00015081795774877
OTU1180	Fungi	unclassified	unclassified	unclassified	unclassified	unclassified	unclassified	135	5.16762037971675e-05
OTU1181	Fungi	Ascomycota	Lecanoromycetes	Teloschistales	Physciaceae	Physconia	Physconia_aff._muscigena	151	5.78007909138688e-05
OTU1182	Fungi	Ascomycota	Leotiomycetes	Helotiales	unclassified	unclassified	Helotiales_sp_SB53	179	6.85188183680961e-05
OTU1183	Fungi	unclassified	unclassified	unclassified	unclassified	unclassified	unclassified	233	8.91892998869631e-05
OTU1184	Fungi	Ascomycota	unclassified	unclassified	unclassified	unclassified	unclassified	345	0.000132061409703872
OTU1185	Fungi	unclassified	unclassified	unclassified	unclassified	unclassified	fungal_sp_6_GM_15_19	494	0.000189096627228154
OTU1186	Fungi	Ascomycota	unclassified	unclassified	unclassified	unclassified	unclassified	260	9.95245406463966e-05
OTU1187	Fungi	Ascomycota	unclassified	unclassified	unclassified	unclassified	unclassified	118	4.51688299856723e-05
OTU1189	Fungi	Basidiomycota	Agaricomycetes	Agaricales	Entolomataceae	Entoloma	Entoloma_mutabilipes	174	6.66048848941269e-05
OTU1190	Fungi	Ascomycota	unclassified	unclassified	unclassified	unclassified	unclassified	124	4.74655501544353e-05
OTU1191	Fungi	Ascomycota	unclassified	unclassified	unclassified	unclassified	unclassified	150	5.7418004219075e-05
OTU1192	Fungi	Ascomycota	Sordariomycetes	Xylariales	unclassified	unclassified	unclassified	162	6.20114445566009e-05
OTU1193	Fungi	Ascomycota	Eurotiomycetes	Verrucariales	Verrucariaceae	Thelidium	Thelidium_aeneovinosum	222	8.49786462442309e-05
OTU1194	Fungi	Basidiomycota	Agaricomycetes	Agaricales	Clavariaceae	Ramariopsis	Ramariopsis_kunzei	333	0.000127467969366346
OTU1195	Fungi	unclassified	unclassified	unclassified	unclassified	unclassified	unclassified	208	7.96196325171173e-05
OTU1196	Fungi	Ascomycota	Eurotiomycetes	Verrucariales	Verrucariaceae	Polyblastia	unclassified	220	8.42130728546433e-05
OTU1197	Fungi	Basidiomycota	Microbotryomycetes	Sporidiobolales	unclassified	unclassified	unclassified	172	6.58393115045393e-05
OTU1198	Fungi	Ascomycota	unclassified	unclassified	unclassified	unclassified	unclassified	135	5.16762037971675e-05
OTU1199	Fungi	Ascomycota	unclassified	unclassified	unclassified	unclassified	unclassified	156	5.97147243878379e-05
OTU1200	Fungi	Ascomycota	Eurotiomycetes	Chaetothyriales	Herpotrichiellaceae	unclassified	Herpotrichiellaceae_sp_RB_2011	175	6.69876715889208e-05
OTU1201	Fungi	Basidiomycota	unclassified	unclassified	unclassified	unclassified	unclassified	164	6.27770179461886e-05
OTU1202	Fungi	Ascomycota	unclassified	unclassified	unclassified	unclassified	unclassified	143	5.47384973555181e-05
OTU1203	Fungi	unclassified	unclassified	unclassified	unclassified	unclassified	unclassified	408	0.000156176971475884
OTU1204	Fungi	Basidiomycota	Agaricomycetes	Agaricales	Clavariaceae	unclassified	unclassified	425	0.000162684345287379
OTU1205	Fungi	unclassified	unclassified	unclassified	unclassified	unclassified	unclassified	280	0.000107180274542273
OTU1206	Fungi	Basidiomycota	Agaricomycetes	Boletales	Rhizopogonaceae	Rhizopogon	unclassified	202	7.73229123483543e-05
OTU1207	Fungi	Ascomycota	Dothideomycetes	unclassified	unclassified	unclassified	unclassified	398	0.000152349104527946
OTU1208	Fungi	Basidiomycota	Agaricomycetes	Agaricales	Tricholomataceae	unclassified	unclassified	141	5.39729239659305e-05
OTU1209	Fungi	Ascomycota	Sordariomycetes	unclassified	unclassified	unclassified	Sordariomycetes_sp_11330	383	0.000146607304106038
OTU1210	Fungi	Ascomycota	Dothideomycetes	Pleosporales	unclassified	unclassified	unclassified	169	6.46909514201578e-05
OTU1211	Fungi	Ascomycota	Dothideomycetes	Pleosporales	Phaeosphaeriaceae	Ophiosphaerella	Ophiosphaerella_sp	146	5.58868574398996e-05
OTU1212	Fungi	unclassified	unclassified	unclassified	unclassified	unclassified	unclassified	224	8.57442196338186e-05
OTU1213	Fungi	unclassified	unclassified	unclassified	unclassified	unclassified	unclassified	592	0.000226609723317949
OTU1214	Fungi	Basidiomycota	Pucciniomycetes	Platygloeales	Eocronartiaceae	Eocronartium	Eocronartium_sp_I12F_02262	168	6.43081647253639e-05
OTU1215	Fungi	Basidiomycota	Tremellomycetes	Tremellales	Tremellales_family_Incertae_sedis	Dioszegia	Dioszegia_sp_T29Ds	155	5.93319376930441e-05
OTU1216	Fungi	Ascomycota	Sordariomycetes	Sordariales	Lasiosphaeriaceae	Apodus	Apodus_deciduus	213	8.15335659910864e-05
OTU1217	Fungi	Ascomycota	Dothideomycetes	Dothideomycetes_order_Incertae_sedis	Myxotrichaceae	unclassified	unclassified	259	9.91417539516027e-05
OTU1218	Fungi	Ascomycota	Eurotiomycetes	Chaetothyriales	Herpotrichiellaceae	Capronia	Capronia_sp_96003a	640	0.000244983484668053
OTU1219	Fungi	Ascomycota	Leotiomycetes	Helotiales	unclassified	unclassified	Helotiales_sp_1_MV_2011	134	5.12934171023736e-05
OTU1220	Fungi	Ascomycota	Lecanoromycetes	Umbilicariales	Umbilicariaceae	Umbilicaria	Umbilicaria_maculata	453	0.000173402372741606
OTU1221	Fungi	Ascomycota	Dothideomycetes	Dothideomycetes_order_Incertae_sedis	Dothideomycetes_family_Incertae_sedis	Rosasphaeria	Rosasphaeria_moravica	193	7.38778320952098e-05
OTU1222	Fungi	Mucoromycota	Zygomycota_class_Incertae_sedis	Mortierellales	Mortierellaceae	Mortierella	unclassified	383	0.000146607304106038
OTU1223	Fungi	Ascomycota	Leotiomycetes	Helotiales	Hyaloscyphaceae	Arachnopeziza	unclassified	191	7.31122587056221e-05
OTU1224	Fungi	unclassified	unclassified	unclassified	unclassified	unclassified	unclassified	144	5.5121284050312e-05
OTU1225	Fungi	unclassified	unclassified	unclassified	unclassified	unclassified	unclassified	193	7.38778320952098e-05
OTU1226	Fungi	unclassified	unclassified	unclassified	unclassified	unclassified	unclassified	210	8.03852059067049e-05
OTU1227	Fungi	Ascomycota	Taphrinomycetes	Taphrinales	Protomycetaceae	Protomyces	Protomyces_inouyei	148	5.66524308294873e-05
OTU1228	Fungi	Basidiomycota	Microbotryomycetes	unclassified	unclassified	unclassified	unclassified	282	0.000107945847931861
OTU1229	Fungi	Basidiomycota	Agaricomycetes	Agaricales	Clavariaceae	unclassified	unclassified	767	0.00029359739490687
OTU1230	Fungi	unclassified	unclassified	unclassified	unclassified	unclassified	unclassified	133	5.09106304075798e-05
OTU1231	Fungi	Ascomycota	Dothideomycetes	Dothideomycetes_order_Incertae_sedis	Dothideomycetes_family_Incertae_sedis	Rosasphaeria	Rosasphaeria_moravica	333	0.000127467969366346
OTU1232	Fungi	Ascomycota	Eurotiomycetes	Verrucariales	Verrucariales_family_Incertae_sedis	Agonimia	Agonimia_repleta	194	7.42606187900036e-05
OTU1233	Fungi	unclassified	unclassified	unclassified	unclassified	unclassified	unclassified	449	0.000171871225962431
OTU1234	Fungi	Basidiomycota	Agaricomycetes	unclassified	unclassified	unclassified	unclassified	135	5.16762037971675e-05
OTU1236	Fungi	Mucoromycota	Zygomycota_class_Incertae_sedis	Mortierellales	unclassified	unclassified	Mortierellales_sp_03VT04	179	6.85188183680961e-05
OTU1237	Fungi	Ascomycota	Dothideomycetes	Pleosporales	Montagnulaceae	Paraconiothyrium	Paraconiothyrium_sp_HS_03	156	5.97147243878379e-05
OTU1238	Fungi	Ascomycota	Eurotiomycetes	Chaetothyriales	Herpotrichiellaceae	Capronia	unclassified	318	0.000121726168944439
OTU1239	Fungi	unclassified	unclassified	unclassified	unclassified	unclassified	unclassified	225	8.61270063286124e-05
OTU1240	Fungi	Ascomycota	Dothideomycetes	Pleosporales	Sporormiaceae	Sporormiella	Sporormiella_megalospora	203	7.77056990431481e-05
OTU1241	Fungi	Basidiomycota	Agaricomycetes	Thelephorales	Thelephoraceae	unclassified	unclassified	183	7.00499651472714e-05
OTU1242	Fungi	Basidiomycota	Entorrhizomycetes	Entorrhizomycetales	unclassified	unclassified	Entorrhizomycetales_sp	162	6.20114445566009e-05
OTU1243	Fungi	Ascomycota	Dothideomycetes	unclassified	unclassified	unclassified	Dothideomycetes_sp_genotype_118	136	5.20589904919613e-05
OTU1244	Fungi	Ascomycota	unclassified	unclassified	unclassified	unclassified	unclassified	120	4.593440337526e-05
OTU1245	Fungi	Ascomycota	Lecanoromycetes	Lecanorales	Ramalinaceae	unclassified	unclassified	179	6.85188183680961e-05
OTU1246	Fungi	unclassified	unclassified	unclassified	unclassified	unclassified	unclassified	209	8.00024192119111e-05
OTU1247	Fungi	Ascomycota	Leotiomycetes	unclassified	unclassified	unclassified	unclassified	147	5.62696441346935e-05
OTU1248	Fungi	Ascomycota	unclassified	unclassified	unclassified	unclassified	unclassified	190	7.27294720108283e-05
OTU1249	Fungi	unclassified	unclassified	unclassified	unclassified	unclassified	unclassified	120	4.593440337526e-05
OTU1250	Fungi	Ascomycota	Leotiomycetes	Leotiomycetes_order_Incertae_sedis	Leotiomycetes_family_Incertae_sedis	Collophora	unclassified	337	0.000128999116145522
OTU1251	Fungi	Ascomycota	Lecanoromycetes	Teloschistales	Physciaceae	unclassified	unclassified	144	5.5121284050312e-05
OTU1252	Fungi	Ascomycota	Leotiomycetes	Helotiales	unclassified	unclassified	unclassified	119	4.55516166804661e-05
OTU1253	Fungi	Ascomycota	unclassified	unclassified	unclassified	unclassified	unclassified	204	7.80884857379419e-05
OTU1254	Fungi	Ascomycota	Leotiomycetes	Helotiales	Hyaloscyphaceae	unclassified	Hyaloscyphaceae_sp_I12F_02255	203	7.77056990431481e-05
OTU1255	Fungi	Chytridiomycota	Chytridiomycetes	Spizellomycetales	unclassified	unclassified	unclassified	219	8.38302861598494e-05
OTU1256	Fungi	Ascomycota	Dothideomycetes	unclassified	unclassified	unclassified	unclassified	232	8.88065131921693e-05
OTU1257	Fungi	Ascomycota	Eurotiomycetes	Chaetothyriales	Herpotrichiellaceae	unclassified	unclassified	209	8.00024192119111e-05
OTU1258	Fungi	unclassified	unclassified	unclassified	unclassified	unclassified	unclassified	162	6.20114445566009e-05
OTU1259	Fungi	Ascomycota	unclassified	unclassified	unclassified	unclassified	unclassified	351	0.000134358129872635
OTU1260	Fungi	Ascomycota	Dothideomycetes	unclassified	unclassified	unclassified	unclassified	147	5.62696441346935e-05
OTU1261	Fungi	unclassified	unclassified	unclassified	unclassified	unclassified	unclassified	308	0.000117898301996501
OTU1262	Fungi	Ascomycota	Dothideomycetes	unclassified	unclassified	unclassified	unclassified	115	4.40204699012908e-05
OTU1263	Fungi	Ascomycota	Leotiomycetes	Helotiales	unclassified	unclassified	unclassified	357	0.000136654850041398
OTU1264	Fungi	unclassified	unclassified	unclassified	unclassified	unclassified	unclassified	176	6.73704582837146e-05
OTU1265	Fungi	Ascomycota	Dothideomycetes	Pleosporales	unclassified	unclassified	unclassified	136	5.20589904919613e-05
OTU1266	Fungi	Basidiomycota	Agaricomycetes	Agaricales	Clavariaceae	Clavaria	Clavaria_flavostellifera	249	9.53138870036644e-05
OTU1268	Fungi	Basidiomycota	Agaricomycetes	Agaricales	Clavariaceae	Clavaria	Clavaria_acuta	289	0.000110625354795418
OTU1269	Fungi	Ascomycota	Lecanoromycetes	Acarosporales	Acarosporaceae	Acarospora	Acarospora_sp_Hertel_39701	143	5.47384973555181e-05
OTU1270	Fungi	Basidiomycota	Agaricomycetes	Sebacinales	unclassified	unclassified	Sebacinales_sp_B_KN_2014	575	0.000220102349506454
OTU1271	Fungi	Ascomycota	Leotiomycetes	Thelebolales	Thelebolaceae	Pezizella	Pezizella_epithallina	678	0.000259529379070219
OTU1272	Fungi	unclassified	unclassified	unclassified	unclassified	unclassified	unclassified	101	3.86614561741771e-05
OTU1273	Fungi	Ascomycota	Eurotiomycetes	Verrucariales	Verrucariaceae	Verrucaria	unclassified	173	6.62220981993331e-05
OTU1274	Fungi	Basidiomycota	Agaricomycetes	Agaricales	Clavariaceae	unclassified	unclassified	197	7.54089788743851e-05
OTU1275	Fungi	Basidiomycota	Agaricomycetes	unclassified	unclassified	unclassified	unclassified	112	4.28721098169093e-05
OTU1276	Fungi	Basidiomycota	Agaricomycetes	Agaricales	Clavariaceae	Clavaria	Clavaria_acuta	201	7.69401256535604e-05
OTU1277	Fungi	unclassified	unclassified	unclassified	unclassified	unclassified	unclassified	491	0.000187948267143772
OTU1278	Fungi	Ascomycota	Leotiomycetes	Helotiales	unclassified	unclassified	unclassified	1532	0.000586429216424152
OTU1279	Fungi	unclassified	unclassified	unclassified	unclassified	unclassified	unclassified	253	9.68450337828398e-05
OTU1280	Fungi	unclassified	unclassified	unclassified	unclassified	unclassified	unclassified	119	4.55516166804661e-05
OTU1281	Fungi	Ascomycota	Leotiomycetes	Helotiales	Helotiales_family_Incertae_sedis	Tetracladium	Tetracladium_sp_WMM_2012c	126	4.8231123544023e-05
OTU1282	Fungi	unclassified	unclassified	unclassified	unclassified	unclassified	unclassified	130	4.97622703231983e-05
OTU1283	Fungi	unclassified	unclassified	unclassified	unclassified	unclassified	unclassified	5966	0.00228370542114001
OTU1284	Fungi	Basidiomycota	Agaricomycetes	Agaricales	unclassified	unclassified	unclassified	152	5.81835776086626e-05
OTU1285	Fungi	Ascomycota	Leotiomycetes	unclassified	unclassified	unclassified	unclassified	143	5.47384973555181e-05
OTU1286	Fungi	Ascomycota	Lecanoromycetes	Acarosporales	Acarosporaceae	Acarospora	Acarospora_sp	186	7.11983252316529e-05
OTU1287	Fungi	Ascomycota	Leotiomycetes	Helotiales	Vibrisseaceae	Myxocephala	Myxocephala_albida	136	5.20589904919613e-05
OTU1288	Fungi	Ascomycota	unclassified	unclassified	unclassified	unclassified	unclassified	87	3.33024424470635e-05
OTU1289	Fungi	Ascomycota	Leotiomycetes	Geoglossales	Geoglossaceae	Geoglossum	Geoglossum_umbratile	144	5.5121284050312e-05
OTU1290	Fungi	Ascomycota	unclassified	unclassified	unclassified	unclassified	unclassified	642	0.000245749058057641
OTU1291	Fungi	Ascomycota	Ascomycota_class_Incertae_sedis	Ascomycota_order_Incertae_sedis	Ascomycota_family_Incertae_sedis	Furcaspora	Furcaspora_eucalypti	369	0.000141248290378924
OTU1292	Fungi	Ascomycota	unclassified	unclassified	unclassified	unclassified	unclassified	106	4.05753896481463e-05
OTU1293	Fungi	unclassified	unclassified	unclassified	unclassified	unclassified	unclassified	273	0.000104500767678716
OTU1294	Fungi	Ascomycota	Leotiomycetes	Helotiales	unclassified	unclassified	unclassified	260	9.95245406463966e-05
OTU1295	Fungi	Ascomycota	unclassified	unclassified	unclassified	unclassified	unclassified	112	4.28721098169093e-05
OTU1296	Fungi	Ascomycota	unclassified	unclassified	unclassified	unclassified	unclassified	124	4.74655501544353e-05
OTU1297	Fungi	Ascomycota	Eurotiomycetes	Chaetothyriales	Herpotrichiellaceae	Cladophialophora	unclassified	448	0.000171488439267637
OTU1298	Fungi	Ascomycota	Dothideomycetes	Pleosporales	Lophiostomataceae	Lophiostoma	Lophiostoma_sp_MA_4558	133	5.09106304075798e-05
OTU1299	Fungi	unclassified	unclassified	unclassified	unclassified	unclassified	unclassified	251	9.60794603932521e-05
OTU1300	Fungi	Ascomycota	unclassified	unclassified	unclassified	unclassified	unclassified	137	5.24417771867551e-05
OTU1301	Fungi	Ascomycota	Sordariomycetes	Hypocreales	Hypocreales_family_Incertae_sedis	Acremonium	Acremonium_sp_ANTCW08_162	162	6.20114445566009e-05
OTU1302	Fungi	Ascomycota	Eurotiomycetes	Verrucariales	Verrucariaceae	Thelidium	Thelidium_aeneovinosum	131	5.01450570179921e-05
OTU1303	Fungi	Ascomycota	Dothideomycetes	Pleosporales	unclassified	unclassified	unclassified	112	4.28721098169093e-05
OTU1304	Fungi	Ascomycota	unclassified	unclassified	unclassified	unclassified	unclassified	166	6.35425913357763e-05
OTU1306	Fungi	unclassified	unclassified	unclassified	unclassified	unclassified	unclassified	113	4.32548965117031e-05
OTU1307	Fungi	Basidiomycota	Agaricomycetes	Trechisporales	Hydnodontaceae	Trechispora	Trechispora_sp_LISU178537	242	9.26343801401076e-05
OTU1308	Fungi	Ascomycota	Pezizomycetes	Pezizales	Helvellaceae	unclassified	unclassified	136	5.20589904919613e-05
OTU1309	Fungi	unclassified	unclassified	unclassified	unclassified	unclassified	unclassified	115	4.40204699012908e-05
OTU1310	Fungi	Ascomycota	Dothideomycetes	Venturiales	Sympoventuriaceae	unclassified	Sympoventuriaceae_sp	175	6.69876715889208e-05
OTU1311	Fungi	Ascomycota	Eurotiomycetes	Verrucariales	Verrucariaceae	unclassified	unclassified	203	7.77056990431481e-05
OTU1312	Fungi	unclassified	unclassified	unclassified	unclassified	unclassified	unclassified	206	7.88540591275296e-05
OTU1313	Fungi	Ascomycota	unclassified	unclassified	unclassified	unclassified	unclassified	125	4.78483368492291e-05
OTU1314	Fungi	Basidiomycota	Agaricomycetes	unclassified	unclassified	unclassified	unclassified	112	4.28721098169093e-05
OTU1316	Fungi	unclassified	unclassified	unclassified	unclassified	unclassified	unclassified	313	0.00011981223547047
OTU1317	Fungi	unclassified	unclassified	unclassified	unclassified	unclassified	unclassified	218	8.34474994650556e-05
OTU1318	Fungi	Ascomycota	Eurotiomycetes	Verrucariales	Verrucariaceae	unclassified	unclassified	195	7.46434054847974e-05
OTU1319	Fungi	Ascomycota	unclassified	unclassified	unclassified	unclassified	unclassified	120	4.593440337526e-05
OTU1320	Fungi	Basidiomycota	Agaricomycetes	Agaricales	Clavariaceae	Ramariopsis	Ramariopsis_kunzei	195	7.46434054847974e-05
OTU1321	Fungi	Ascomycota	Leotiomycetes	Helotiales	Helotiales_family_Incertae_sedis	Tetracladium	unclassified	130	4.97622703231983e-05
OTU1322	Fungi	Ascomycota	Lecanoromycetes	Peltigerales	Peltigeraceae	Peltigera	Peltigera_leucophlebia	112	4.28721098169093e-05
OTU1323	Fungi	Ascomycota	unclassified	unclassified	unclassified	unclassified	unclassified	89	3.40680158366511e-05
OTU1324	Fungi	Ascomycota	unclassified	unclassified	unclassified	unclassified	unclassified	107	4.09581763429401e-05
OTU1325	Fungi	Ascomycota	unclassified	unclassified	unclassified	unclassified	unclassified	113	4.32548965117031e-05
OTU1326	Fungi	unclassified	unclassified	unclassified	unclassified	unclassified	unclassified	90	3.4450802531445e-05
OTU1327	Fungi	Basidiomycota	Agaricomycetes	Gomphales	Lentariaceae	Lentaria	Lentaria_soluta	152	5.81835776086626e-05
OTU1328	Fungi	unclassified	unclassified	unclassified	unclassified	unclassified	fungal_sp_ANTELF6	283	0.000108328634626655
OTU1329	Fungi	Ascomycota	unclassified	unclassified	unclassified	unclassified	unclassified	139	5.32073505763428e-05
OTU1330	Fungi	Ascomycota	Dothideomycetes	Pleosporales	unclassified	unclassified	unclassified	120	4.593440337526e-05
OTU1331	Fungi	Ascomycota	unclassified	unclassified	unclassified	unclassified	unclassified	133	5.09106304075798e-05
OTU1332	Fungi	Ascomycota	Eurotiomycetes	Chaetothyriales	Herpotrichiellaceae	unclassified	unclassified	150	5.7418004219075e-05
OTU1333	Fungi	Basidiomycota	Agaricomycetes	unclassified	unclassified	unclassified	unclassified	115	4.40204699012908e-05
OTU1334	Fungi	Basidiomycota	Agaricomycetes	Agaricales	Mycenaceae	Mycena	Mycena_albidolilacea	108	4.1340963037734e-05
OTU1335	Fungi	unclassified	unclassified	unclassified	unclassified	unclassified	unclassified	108	4.1340963037734e-05
OTU1336	Fungi	unclassified	unclassified	unclassified	unclassified	unclassified	unclassified	98	3.75130960897956e-05
OTU1337	Fungi	Ascomycota	Eurotiomycetes	unclassified	unclassified	unclassified	unclassified	161	6.16286578618071e-05
OTU1338	Fungi	unclassified	unclassified	unclassified	unclassified	unclassified	unclassified	718	0.000274840846861972
OTU1339	Fungi	Ascomycota	Leotiomycetes	Helotiales	unclassified	unclassified	unclassified	259	9.91417539516027e-05
OTU1340	Fungi	unclassified	unclassified	unclassified	unclassified	unclassified	unclassified	171	6.54565248097454e-05
OTU1342	Fungi	Basidiomycota	Agaricomycetes	unclassified	unclassified	unclassified	unclassified	238	9.11032333609322e-05
OTU1343	Fungi	unclassified	unclassified	unclassified	unclassified	unclassified	unclassified	236	9.03376599713446e-05
OTU1344	Fungi	Ascomycota	unclassified	unclassified	unclassified	unclassified	unclassified	218	8.34474994650556e-05
OTU1345	Fungi	unclassified	unclassified	unclassified	unclassified	unclassified	unclassified	246	9.41655269192829e-05
OTU1346	Fungi	Ascomycota	Dothideomycetes	unclassified	unclassified	unclassified	unclassified	104	3.98098162585586e-05
OTU1347	Fungi	unclassified	unclassified	unclassified	unclassified	unclassified	unclassified	94	3.59819493106203e-05
OTU1348	Fungi	unclassified	unclassified	unclassified	unclassified	unclassified	unclassified	155	5.93319376930441e-05
OTU1349	Fungi	Ascomycota	Eurotiomycetes	Verrucariales	Verrucariaceae	Polyblastia	Polyblastia_sp_Nordin_5501	162	6.20114445566009e-05
OTU1350	Fungi	unclassified	unclassified	unclassified	unclassified	unclassified	unclassified	150	5.7418004219075e-05
OTU1351	Fungi	Ascomycota	Leotiomycetes	Helotiales	unclassified	unclassified	unclassified	160	6.12458711670133e-05
OTU1352	Fungi	Basidiomycota	Agaricomycetes	Thelephorales	Thelephoraceae	Tomentella	Tomentella_sp_38D	341	0.000130530262924697
OTU1353	Fungi	Ascomycota	unclassified	unclassified	unclassified	unclassified	unclassified	231	8.84237264973754e-05
OTU1354	Fungi	Ascomycota	Lecanoromycetes	Lecanorales	Ramalinaceae	Bacidia	unclassified	155	5.93319376930441e-05
OTU1355	Fungi	unclassified	unclassified	unclassified	unclassified	unclassified	unclassified	140	5.35901372711366e-05
OTU1356	Fungi	Ascomycota	Sordariomycetes	unclassified	unclassified	unclassified	Sordariomycetes_sp_genotype_59	96	3.6747522700208e-05
OTU1357	Fungi	Ascomycota	unclassified	unclassified	unclassified	unclassified	unclassified	206	7.88540591275296e-05
OTU1358	Fungi	Basidiomycota	Agaricomycetes	Sebacinales	unclassified	unclassified	Sebacinales_sp_PC38	534	0.000204408095019907
OTU1359	Fungi	Ascomycota	Sordariomycetes	Hypocreales	Nectriaceae	unclassified	unclassified	105	4.01926029533525e-05
OTU1360	Fungi	Ascomycota	Eurotiomycetes	Verrucariales	Verrucariales_family_Incertae_sedis	Agonimia	Agonimia_sp_BGK_2011b	132	5.0527843712786e-05
OTU1361	Fungi	Ascomycota	Sordariomycetes	Hypocreales	Nectriaceae	Fusidium	unclassified	122	4.66999767648476e-05
OTU1362	Fungi	Ascomycota	Leotiomycetes	Helotiales	unclassified	unclassified	Helotiales_sp_11_MV_2011	198	7.57917655691789e-05
OTU1363	Fungi	Ascomycota	Leotiomycetes	Helotiales	unclassified	unclassified	Helotiales_sp_SB53	124	4.74655501544353e-05
OTU1364	Fungi	Ascomycota	Leotiomycetes	Helotiales	Helotiaceae	unclassified	unclassified	340	0.000130147476229903
OTU1365	Fungi	Ascomycota	Dothideomycetes	Pleosporales	unclassified	unclassified	unclassified	124	4.74655501544353e-05
OTU1366	Fungi	unclassified	unclassified	unclassified	unclassified	unclassified	unclassified	214	8.19163526858803e-05
OTU1367	Fungi	unclassified	unclassified	unclassified	unclassified	unclassified	fungal_sp_AB48	497	0.000190244987312535
OTU1368	Fungi	unclassified	unclassified	unclassified	unclassified	unclassified	unclassified	163	6.23942312513948e-05
OTU1369	Fungi	Basidiomycota	Agaricomycetes	Sebacinales	Sebacinales_Group_B	Serendipita	Serendipita_sp_MAFF_305841	331	0.000126702395976759
OTU1370	Fungi	unclassified	unclassified	unclassified	unclassified	unclassified	unclassified	174	6.66048848941269e-05
OTU1371	Fungi	Ascomycota	Leotiomycetes	Helotiales	Helotiales_family_Incertae_sedis	Oculimacula	Oculimacula_sp_N12	448	0.000171488439267637
OTU1372	Fungi	Basidiomycota	Agaricomycetes	Agaricales	Inocybaceae	Inocybe	Inocybe_cf_microfastigiata_EL113_06	93	3.55991626158265e-05
OTU1373	Fungi	Basidiomycota	Agaricomycetes	Thelephorales	Thelephoraceae	Tomentellopsis	Tomentellopsis_sp	125	4.78483368492291e-05
OTU1374	Fungi	Ascomycota	unclassified	unclassified	unclassified	unclassified	unclassified	170	6.50737381149516e-05
OTU1375	Fungi	Ascomycota	unclassified	unclassified	unclassified	unclassified	unclassified	121	4.63171900700538e-05
OTU1376	Fungi	Ascomycota	unclassified	unclassified	unclassified	unclassified	unclassified	91	3.48335892262388e-05
OTU1377	Fungi	Basidiomycota	Agaricomycetes	Agaricales	Hygrophoraceae	Hygrocybe	Hygrocybe_xanthochroa	121	4.63171900700538e-05
OTU1378	Fungi	Ascomycota	Sordariomycetes	Sordariales	Lasiosphaeriaceae	Podospora	Podospora_glutinans	946	0.000362116213274966
OTU1379	Fungi	Ascomycota	Pezizomycetes	unclassified	unclassified	unclassified	unclassified	121	4.63171900700538e-05
OTU1380	Fungi	Basidiomycota	Agaricomycetes	Agaricales	Clavariaceae	Clavaria	Clavaria_acuta	198	7.57917655691789e-05
OTU1381	Fungi	Ascomycota	unclassified	unclassified	unclassified	unclassified	unclassified	117	4.47860432908785e-05
OTU1382	Fungi	Ascomycota	Dothideomycetes	Capnodiales	Teratosphaeriaceae	unclassified	unclassified	92	3.52163759210326e-05
OTU1383	Fungi	Ascomycota	Leotiomycetes	Helotiales	unclassified	unclassified	unclassified	117	4.47860432908785e-05
OTU1384	Fungi	unclassified	unclassified	unclassified	unclassified	unclassified	unclassified	90	3.4450802531445e-05
OTU1385	Fungi	Ascomycota	unclassified	unclassified	unclassified	unclassified	unclassified	103	3.94270295637648e-05
OTU1386	Fungi	Ascomycota	Dothideomycetes	Capnodiales	unclassified	unclassified	unclassified	127	4.86139102388168e-05
OTU1387	Fungi	Basidiomycota	Agaricomycetes	Cantharellales	Hydnaceae	Sistotrema	unclassified	112	4.28721098169093e-05
OTU1388	Fungi	Basidiomycota	Agaricomycetes	Sebacinales	unclassified	unclassified	Sebacinales_sp_PC38	163	6.23942312513948e-05
OTU1389	Fungi	Basidiomycota	Agaricomycetes	Agaricales	Entolomataceae	Entoloma	Entoloma_asprellum	128	4.89966969336106e-05
OTU1390	Fungi	Ascomycota	unclassified	unclassified	unclassified	unclassified	unclassified	160	6.12458711670133e-05
OTU1391	Fungi	unclassified	unclassified	unclassified	unclassified	unclassified	unclassified	85	3.25368690574758e-05
OTU1392	Fungi	Ascomycota	unclassified	unclassified	unclassified	unclassified	unclassified	162	6.20114445566009e-05
OTU1393	Fungi	Ascomycota	unclassified	unclassified	unclassified	unclassified	unclassified	150	5.7418004219075e-05
OTU1394	Fungi	Basidiomycota	Agaricomycetes	unclassified	unclassified	unclassified	unclassified	91	3.48335892262388e-05
OTU1395	Fungi	Ascomycota	Dothideomycetes	Pleosporales	Leptosphaeriaceae	Leptosphaeria	Leptosphaeria_veronicae	135	5.16762037971675e-05
OTU1396	Fungi	unclassified	unclassified	unclassified	unclassified	unclassified	unclassified	312	0.000119429448775676
OTU1397	Fungi	unclassified	unclassified	unclassified	unclassified	unclassified	unclassified	291	0.000111390928185005
OTU1398	Fungi	Ascomycota	Dothideomycetes	unclassified	unclassified	unclassified	unclassified	138	5.2824563881549e-05
OTU1399	Fungi	Ascomycota	Leotiomycetes	Geoglossales	Geoglossaceae	unclassified	Geoglossaceae_sp	92	3.52163759210326e-05
OTU1400	Fungi	unclassified	unclassified	unclassified	unclassified	unclassified	unclassified	207	7.92368458223234e-05
OTU1401	Fungi	Ascomycota	unclassified	unclassified	unclassified	unclassified	unclassified	99	3.78958827845895e-05
OTU1402	Fungi	unclassified	unclassified	unclassified	unclassified	unclassified	unclassified	142	5.43557106607243e-05
OTU1403	Fungi	unclassified	unclassified	unclassified	unclassified	unclassified	unclassified	97	3.71303093950018e-05
OTU1404	Fungi	unclassified	unclassified	unclassified	unclassified	unclassified	unclassified	107	4.09581763429401e-05
OTU1405	Fungi	Basidiomycota	Agaricomycetes	Agaricales	Clavariaceae	Clavaria	Clavaria_flavostellifera	171	6.54565248097454e-05
OTU1406	Fungi	Ascomycota	Lecanoromycetes	Teloschistales	Teloschistaceae	Caloplaca	Caloplaca_turkuensis	190	7.27294720108283e-05
OTU1407	Fungi	Ascomycota	unclassified	unclassified	unclassified	unclassified	unclassified	133	5.09106304075798e-05
OTU1408	Fungi	unclassified	unclassified	unclassified	unclassified	unclassified	unclassified	246	9.41655269192829e-05
OTU1409	Fungi	Ascomycota	unclassified	unclassified	unclassified	unclassified	unclassified	543	0.000207853175273051
OTU1410	Fungi	Ascomycota	Leotiomycetes	Helotiales	unclassified	unclassified	Helotiales_sp_SB53	92	3.52163759210326e-05
OTU1411	Fungi	Ascomycota	Leotiomycetes	Helotiales	unclassified	unclassified	Helotiales_sp_67_OA_2013	257	9.83761805620151e-05
OTU1412	Fungi	Ascomycota	unclassified	unclassified	unclassified	unclassified	unclassified	84	3.2154082362682e-05
OTU1413	Fungi	Basidiomycota	Agaricomycetes	Agaricales	Hygrophoraceae	Hygrocybe	unclassified	106	4.05753896481463e-05
OTU1414	Fungi	Mucoromycota	Zygomycota_class_Incertae_sedis	Mortierellales	Mortierellaceae	Mortierella	unclassified	276	0.000105649127763098
OTU1415	Fungi	Ascomycota	Leotiomycetes	unclassified	unclassified	unclassified	unclassified	109	4.17237497325278e-05
OTU1416	Fungi	Ascomycota	unclassified	unclassified	unclassified	unclassified	unclassified	163	6.23942312513948e-05
OTU1417	Fungi	Basidiomycota	Agaricomycetes	Agaricales	Clavariaceae	Clavaria	Clavaria_sp_MA_Fungi_40230	215	8.22991393806741e-05
OTU1418	Fungi	Basidiomycota	Agaricomycetes	Agaricales	Hygrophoraceae	Hygrocybe	Hygrocybe_cf_conica_DJ_Lodge_DJL05TN89_(CMFR_NC_89)	123	4.70827634596415e-05
OTU1419	Fungi	unclassified	unclassified	unclassified	unclassified	unclassified	unclassified	88	3.36852291418573e-05
OTU1420	Fungi	Ascomycota	Eurotiomycetes	Verrucariales	Verrucariaceae	Verrucaria	unclassified	121	4.63171900700538e-05
OTU1421	Fungi	Ascomycota	unclassified	unclassified	unclassified	unclassified	unclassified	130	4.97622703231983e-05
OTU1422	Fungi	unclassified	unclassified	unclassified	unclassified	unclassified	unclassified	458	0.000175316306215576
OTU1423	Fungi	Basidiomycota	Agaricomycetes	Agaricales	Hygrophoraceae	Cuphophyllus	Cuphophyllus_virgineus	160	6.12458711670133e-05
OTU1424	Fungi	Mucoromycota	Zygomycota_class_Incertae_sedis	Mortierellales	Mortierellaceae	Mortierella	Mortierella_sp_GW20_2	198	7.57917655691789e-05
OTU1425	Fungi	Basidiomycota	Agaricomycetes	Thelephorales	Thelephoraceae	unclassified	Thelephoraceae_sp_B275	156	5.97147243878379e-05
OTU1426	Fungi	Ascomycota	Eurotiomycetes	Verrucariales	Verrucariaceae	Verrucaria	unclassified	163	6.23942312513948e-05
OTU1427	Fungi	unclassified	unclassified	unclassified	unclassified	unclassified	unclassified	242	9.26343801401076e-05
OTU1428	Fungi	Ascomycota	Pezizomycetes	Pezizales	Pyronemataceae	Tricharina	Tricharina_sp	195	7.46434054847974e-05
OTU1429	Fungi	Basidiomycota	Microbotryomycetes	Sporidiobolales	Sporidiobolales_family_Incertae_sedis	Rhodotorula	unclassified	97	3.71303093950018e-05
OTU1430	Fungi	Ascomycota	unclassified	unclassified	unclassified	unclassified	unclassified	142	5.43557106607243e-05
OTU1431	Fungi	Ascomycota	Dothideomycetes	Pleosporales	Sporormiaceae	Preussia	Preussia_aemulans	231	8.84237264973754e-05
OTU1432	Fungi	unclassified	unclassified	unclassified	unclassified	unclassified	unclassified	195	7.46434054847974e-05
OTU1433	Fungi	unclassified	unclassified	unclassified	unclassified	unclassified	unclassified	158	6.04802977774256e-05
OTU1434	Fungi	unclassified	unclassified	unclassified	unclassified	unclassified	unclassified	137	5.24417771867551e-05
OTU1435	Fungi	unclassified	unclassified	unclassified	unclassified	unclassified	unclassified	269	0.000102969620899541
OTU1436	Fungi	Ascomycota	Dothideomycetes	unclassified	unclassified	unclassified	unclassified	169	6.46909514201578e-05
OTU1437	Fungi	unclassified	unclassified	unclassified	unclassified	unclassified	unclassified	237	9.07204466661384e-05
OTU1438	Fungi	Ascomycota	Leotiomycetes	Helotiales	unclassified	unclassified	unclassified	425	0.000162684345287379
OTU1439	Fungi	Basidiomycota	unclassified	unclassified	unclassified	unclassified	Basidiomycota_sp_TP_Snow_Y1	130	4.97622703231983e-05
OTU1440	Fungi	Ascomycota	unclassified	unclassified	unclassified	unclassified	unclassified	119	4.55516166804661e-05
OTU1441	Fungi	unclassified	unclassified	unclassified	unclassified	unclassified	unclassified	171	6.54565248097454e-05
OTU1442	Fungi	Ascomycota	Leotiomycetes	Helotiales	unclassified	unclassified	Helotiales_sp_SB53	420	0.00016077041181341
OTU1443	Fungi	Basidiomycota	Agaricomycetes	Agaricales	Clavariaceae	unclassified	Clavariaceae_sp	1192	0.000456281740194249
OTU1444	Fungi	Ascomycota	unclassified	unclassified	unclassified	unclassified	unclassified	97	3.71303093950018e-05
OTU1446	Fungi	Basidiomycota	Agaricomycetes	Auriculariales	unclassified	unclassified	Auriculariales_sp	163	6.23942312513948e-05
OTU1447	Fungi	Ascomycota	Lecanoromycetes	Ostropales	Stictidaceae	Cryptodiscus	Cryptodiscus_rhopaloides	98	3.75130960897956e-05
OTU1448	Fungi	Ascomycota	unclassified	unclassified	unclassified	unclassified	unclassified	97	3.71303093950018e-05
OTU1449	Fungi	Ascomycota	unclassified	unclassified	unclassified	unclassified	Ascomycota_sp_PIMO_418	273	0.000104500767678716
OTU1450	Fungi	Ascomycota	Lecanoromycetes	Ostropales	Stictidaceae	Conotrema	Conotrema_sp	226	8.65097930234063e-05
OTU1451	Fungi	unclassified	unclassified	unclassified	unclassified	unclassified	unclassified	180	6.89016050628899e-05
OTU1452	Fungi	Basidiomycota	Agaricomycetes	Agaricales	Tricholomataceae	unclassified	unclassified	140	5.35901372711366e-05
OTU1453	Fungi	Basidiomycota	Agaricomycetes	unclassified	unclassified	unclassified	unclassified	260	9.95245406463966e-05
OTU1454	Fungi	Ascomycota	unclassified	unclassified	unclassified	unclassified	unclassified	180	6.89016050628899e-05
OTU1455	Fungi	unclassified	unclassified	unclassified	unclassified	unclassified	unclassified	72	2.7560642025156e-05
OTU1456	Fungi	Ascomycota	Dothideomycetes	Pleosporales	Sporormiaceae	Preussia	Preussia_sp_AU_CryP01	146	5.58868574398996e-05
OTU1457	Fungi	Ascomycota	unclassified	unclassified	unclassified	unclassified	unclassified	190	7.27294720108283e-05
OTU1458	Fungi	Ascomycota	Orbiliomycetes	Orbiliales	Orbiliaceae	Dactylella	unclassified	111	4.24893231221155e-05
OTU1459	Fungi	Ascomycota	unclassified	unclassified	unclassified	unclassified	unclassified	2629	0.00100634622061299
OTU1460	Fungi	Ascomycota	Lecanoromycetes	Rhizocarpales	Rhizocarpaceae	Rhizocarpon	Rhizocarpon_geographicum	118	4.51688299856723e-05
OTU1461	Fungi	unclassified	unclassified	unclassified	unclassified	unclassified	unclassified	98	3.75130960897956e-05
OTU1462	Fungi	unclassified	unclassified	unclassified	unclassified	unclassified	unclassified	264	0.000101055687425572
OTU1463	Fungi	unclassified	unclassified	unclassified	unclassified	unclassified	unclassified	145	5.55040707451058e-05
OTU1464	Fungi	Ascomycota	unclassified	unclassified	unclassified	unclassified	unclassified	154	5.89491509982503e-05
OTU1465	Fungi	unclassified	unclassified	unclassified	unclassified	unclassified	unclassified	191	7.31122587056221e-05
OTU1466	Fungi	Ascomycota	Lecanoromycetes	Lecanorales	Cladoniaceae	Cladonia	Cladonia_acuminata	121	4.63171900700538e-05
OTU1467	Fungi	Basidiomycota	Agaricomycetes	Agaricales	Clavariaceae	Clavaria	Clavaria_sp_BRACR16032	186	7.11983252316529e-05
OTU1468	Fungi	Ascomycota	unclassified	unclassified	unclassified	unclassified	unclassified	74	2.83262154147436e-05
OTU1469	Fungi	Ascomycota	Eurotiomycetes	Verrucariales	Verrucariaceae	Endocarpon	Endocarpon_sp_CH100084	100	3.82786694793833e-05
OTU1470	Fungi	Basidiomycota	Tremellomycetes	Tremellales	Tremellales_family_Incertae_sedis	Cryptococcus	unclassified	127	4.86139102388168e-05
OTU1471	Fungi	Basidiomycota	Agaricomycetes	Sebacinales	unclassified	unclassified	Sebacinales_sp_PC38	200	7.65573389587666e-05
OTU1472	Fungi	Ascomycota	unclassified	unclassified	unclassified	unclassified	Pezizomycotina_sp_nwa_klng_201f	104	3.98098162585586e-05
OTU1473	Fungi	Ascomycota	Leotiomycetes	Rhytismatales	Rhytismataceae	Colpoma	Colpoma_sp_PDD_91607	103	3.94270295637648e-05
OTU1474	Fungi	Basidiomycota	Agaricomycetes	Thelephorales	Thelephoraceae	Tomentella	unclassified	264	0.000101055687425572
OTU1475	Fungi	Ascomycota	unclassified	unclassified	unclassified	unclassified	unclassified	140	5.35901372711366e-05
OTU1476	Fungi	unclassified	unclassified	unclassified	unclassified	unclassified	unclassified	93	3.55991626158265e-05
OTU1477	Fungi	unclassified	unclassified	unclassified	unclassified	unclassified	unclassified	243	9.30171668349014e-05
OTU1478	Fungi	Ascomycota	unclassified	unclassified	unclassified	unclassified	unclassified	223	8.53614329390248e-05
OTU1479	Fungi	Basidiomycota	Tremellomycetes	unclassified	unclassified	unclassified	unclassified	122	4.66999767648476e-05
OTU1480	Fungi	unclassified	unclassified	unclassified	unclassified	unclassified	unclassified	139	5.32073505763428e-05
OTU1481	Fungi	Ascomycota	unclassified	unclassified	unclassified	unclassified	unclassified	204	7.80884857379419e-05
OTU1482	Fungi	Ascomycota	Leotiomycetes	Helotiales	unclassified	unclassified	unclassified	180	6.89016050628899e-05
OTU1483	Fungi	Ascomycota	Sordariomycetes	Hypocreales	Hypocreales_family_Incertae_sedis	Myrothecium	Myrothecium_tongaense	105	4.01926029533525e-05
OTU1484	Fungi	Basidiomycota	Agaricomycetes	Trechisporales	Hydnodontaceae	Trechispora	Trechispora_sp_MA_76222	87	3.33024424470635e-05
OTU1485	Fungi	Basidiomycota	Tremellomycetes	Tremellales	Tremellales_family_Incertae_sedis	Dioszegia	unclassified	80	3.06229355835066e-05
OTU1486	Fungi	Ascomycota	Dothideomycetes	Dothideales	Dothioraceae	Aureobasidium	Aureobasidium_sp_04ING_D4	96	3.6747522700208e-05
OTU1487	Fungi	Basidiomycota	Agaricomycetes	Thelephorales	Thelephoraceae	Tomentella	unclassified	335	0.000128233542755934
OTU1488	Fungi	Ascomycota	unclassified	unclassified	unclassified	unclassified	unclassified	134	5.12934171023736e-05
OTU1489	Fungi	Ascomycota	Eurotiomycetes	Chaetothyriales	Herpotrichiellaceae	Phialophora	Phialophora_reptans	136	5.20589904919613e-05
OTU1490	Fungi	Basidiomycota	Agaricomycetes	Agaricales	Hygrophoraceae	Hygrocybe	Hygrocybe_citrina	229	8.76581531077878e-05
OTU1491	Fungi	Basidiomycota	Ustilaginomycetes	Ustilaginales	Anthracoideaceae	Moreaua	Moreaua_fimbristylidis	132	5.0527843712786e-05
OTU1492	Fungi	Basidiomycota	Agaricomycetes	unclassified	unclassified	unclassified	unclassified	117	4.47860432908785e-05
OTU1493	Fungi	unclassified	unclassified	unclassified	unclassified	unclassified	fungal_sp_ANTELF6	103	3.94270295637648e-05
OTU1494	Fungi	Ascomycota	Eurotiomycetes	Chaetothyriales	Herpotrichiellaceae	unclassified	unclassified	117	4.47860432908785e-05
OTU1495	Fungi	Basidiomycota	Agaricomycetes	Thelephorales	Thelephoraceae	unclassified	unclassified	153	5.85663643034564e-05
OTU1496	Fungi	Ascomycota	Lecanoromycetes	Lecanorales	Lecanoraceae	unclassified	unclassified	301	0.000115218795132944
OTU1497	Fungi	Ascomycota	Eurotiomycetes	Verrucariales	Verrucariaceae	Verrucaria	unclassified	531	0.000203259734935525
OTU1498	Fungi	unclassified	unclassified	unclassified	unclassified	unclassified	unclassified	158	6.04802977774256e-05
OTU1499	Fungi	Basidiomycota	Agaricomycetes	unclassified	unclassified	unclassified	unclassified	147	5.62696441346935e-05
OTU1500	Fungi	Ascomycota	Dothideomycetes	Pleosporales	Tubeufiaceae	unclassified	unclassified	153	5.85663643034564e-05
OTU1501	Fungi	Basidiomycota	unclassified	unclassified	unclassified	unclassified	unclassified	99	3.78958827845895e-05
OTU1502	Fungi	Basidiomycota	Agaricomycetes	Cantharellales	Ceratobasidiaceae	Thanatephorus	Thanatephorus_fusisporus	130	4.97622703231983e-05
OTU1503	Fungi	unclassified	unclassified	unclassified	unclassified	unclassified	unclassified	101	3.86614561741771e-05
OTU1504	Fungi	unclassified	unclassified	unclassified	unclassified	unclassified	unclassified	131	5.01450570179921e-05
OTU1505	Fungi	Basidiomycota	unclassified	unclassified	unclassified	unclassified	unclassified	94	3.59819493106203e-05
OTU1506	Fungi	unclassified	unclassified	unclassified	unclassified	unclassified	fungal_endophyte_sp_gbM16	147	5.62696441346935e-05
OTU1507	Fungi	Ascomycota	Lecanoromycetes	Lecanorales	Lecanoraceae	Lecanora	unclassified	104	3.98098162585586e-05
OTU1508	Fungi	Basidiomycota	Agaricomycetes	unclassified	unclassified	unclassified	unclassified	122	4.66999767648476e-05
OTU1509	Fungi	Ascomycota	unclassified	unclassified	unclassified	unclassified	unclassified	95	3.63647360054141e-05
OTU1510	Fungi	Basidiomycota	Agaricomycetes	Sebacinales	Sebacinaceae	unclassified	unclassified	257	9.83761805620151e-05
OTU1511	Fungi	Ascomycota	unclassified	unclassified	unclassified	unclassified	unclassified	75	2.87090021095375e-05
OTU1512	Fungi	Basidiomycota	Microbotryomycetes	Leucosporidiales	Leucosporidiaceae	Mastigobasidium	Mastigobasidium_sp	183	7.00499651472714e-05
OTU1513	Fungi	Basidiomycota	Agaricomycetes	Russulales	Russulaceae	Lactarius	Lactarius_hysginoides	152	5.81835776086626e-05
OTU1514	Fungi	Ascomycota	Sordariomycetes	Sordariales	Sordariaceae	Neurospora	unclassified	241	9.22515934453138e-05
OTU1515	Fungi	Basidiomycota	Tremellomycetes	Tremellales	Tremellales_family_Incertae_sedis	unclassified	unclassified	78	2.9857362193919e-05
OTU1516	Fungi	Ascomycota	unclassified	unclassified	unclassified	unclassified	unclassified	214	8.19163526858803e-05
OTU1517	Fungi	Ascomycota	Eurotiomycetes	Verrucariales	Verrucariaceae	Placidium	Placidium_lacinulatum	93	3.55991626158265e-05
OTU1518	Fungi	Basidiomycota	Agaricomycetes	Agaricales	Mycenaceae	Mycena	unclassified	94	3.59819493106203e-05
OTU1519	Fungi	Basidiomycota	Agaricomycetes	Agaricales	Clavariaceae	unclassified	unclassified	272	0.000104117980983923
OTU1520	Fungi	Basidiomycota	Agaricomycetes	Sebacinales	Sebacinaceae	unclassified	unclassified	87	3.33024424470635e-05
OTU1521	Fungi	Ascomycota	unclassified	unclassified	unclassified	unclassified	unclassified	190	7.27294720108283e-05
OTU1522	Fungi	Ascomycota	Leotiomycetes	Helotiales	unclassified	unclassified	unclassified	84	3.2154082362682e-05
OTU1523	Fungi	unclassified	unclassified	unclassified	unclassified	unclassified	unclassified	161	6.16286578618071e-05
OTU1524	Fungi	Basidiomycota	Microbotryomycetes	unclassified	unclassified	unclassified	unclassified	467	0.00017876138646872
OTU1526	Fungi	Ascomycota	Dothideomycetes	Pleosporales	unclassified	unclassified	unclassified	139	5.32073505763428e-05
OTU1527	Fungi	Basidiomycota	Microbotryomycetes	Sporidiobolales	unclassified	unclassified	unclassified	283	0.000108328634626655
OTU1528	Fungi	Ascomycota	unclassified	unclassified	unclassified	unclassified	unclassified	64	2.44983484668053e-05
OTU1529	Fungi	Ascomycota	Leotiomycetes	Helotiales	unclassified	unclassified	unclassified	82	3.13885089730943e-05
OTU1530	Fungi	Ascomycota	unclassified	unclassified	unclassified	unclassified	unclassified	84	3.2154082362682e-05
OTU1531	Fungi	unclassified	unclassified	unclassified	unclassified	unclassified	unclassified	265	0.000101438474120366
OTU1532	Fungi	unclassified	unclassified	unclassified	unclassified	unclassified	unclassified	102	3.9044242868971e-05
OTU1533	Fungi	unclassified	unclassified	unclassified	unclassified	unclassified	unclassified	105	4.01926029533525e-05
OTU1534	Fungi	Ascomycota	Pezizomycetes	Pezizales	Pyronemataceae	Pseudaleuria	Pseudaleuria_sp_MF_3	89	3.40680158366511e-05
OTU1535	Fungi	Ascomycota	Dothideomycetes	Pleosporales	Massarinaceae	Massarina	Massarina_sp_JP_2013	186	7.11983252316529e-05
OTU1536	Fungi	Basidiomycota	Agaricomycetes	Thelephorales	Thelephoraceae	unclassified	unclassified	178	6.81360316733023e-05
OTU1537	Fungi	Ascomycota	unclassified	unclassified	unclassified	unclassified	unclassified	100	3.82786694793833e-05
OTU1538	Fungi	Ascomycota	Eurotiomycetes	Verrucariales	Verrucariaceae	Staurothele	Staurothele_frustulenta	98	3.75130960897956e-05
OTU1539	Fungi	Ascomycota	unclassified	unclassified	unclassified	unclassified	unclassified	86	3.29196557522696e-05
OTU1540	Fungi	Ascomycota	Lecanoromycetes	Lecanorales	Parmeliaceae	Cetraria	Cetraria_sp	353	0.000135123703262223
OTU1541	Fungi	Ascomycota	Dothideomycetes	Capnodiales	Mycosphaerellaceae	Mycosphaerella	Mycosphaerella_pomi	169	6.46909514201578e-05
OTU1543	Fungi	unclassified	unclassified	unclassified	unclassified	unclassified	unclassified	85	3.25368690574758e-05
OTU1544	Fungi	Ascomycota	Lecanoromycetes	unclassified	unclassified	unclassified	unclassified	166	6.35425913357763e-05
OTU1545	Fungi	Ascomycota	Dothideomycetes	Pleosporales	unclassified	unclassified	unclassified	122	4.66999767648476e-05
OTU1546	Fungi	unclassified	unclassified	unclassified	unclassified	unclassified	unclassified	128	4.89966969336106e-05
OTU1547	Fungi	Ascomycota	Pezizomycetes	Pezizales	Helvellaceae	unclassified	unclassified	114	4.3637683206497e-05
OTU1548	Fungi	Ascomycota	Sordariomycetes	unclassified	unclassified	unclassified	unclassified	70	2.67950686355683e-05
OTU1549	Fungi	unclassified	unclassified	unclassified	unclassified	unclassified	unclassified	265	0.000101438474120366
OTU1550	Fungi	Basidiomycota	Agaricomycetes	unclassified	unclassified	unclassified	unclassified	101	3.86614561741771e-05
OTU1551	Fungi	Basidiomycota	Tremellomycetes	Tremellales	unclassified	unclassified	unclassified	72	2.7560642025156e-05
OTU1552	Fungi	Ascomycota	Dothideomycetes	Pleosporales	Massarinaceae	Massarina	Massarina_sp_JP_2013	87	3.33024424470635e-05
OTU1553	Fungi	unclassified	unclassified	unclassified	unclassified	unclassified	unclassified	76	2.90917888043313e-05
OTU1554	Fungi	unclassified	unclassified	unclassified	unclassified	unclassified	unclassified	124	4.74655501544353e-05
OTU1555	Fungi	Ascomycota	unclassified	unclassified	unclassified	unclassified	unclassified	74	2.83262154147436e-05
OTU1556	Fungi	unclassified	unclassified	unclassified	unclassified	unclassified	unclassified	142	5.43557106607243e-05
OTU1557	Fungi	Basidiomycota	Agaricomycetes	Cantharellales	Ceratobasidiaceae	unclassified	unclassified	109	4.17237497325278e-05
OTU1558	Fungi	Basidiomycota	unclassified	unclassified	unclassified	unclassified	unclassified	84	3.2154082362682e-05
OTU1559	Fungi	unclassified	unclassified	unclassified	unclassified	unclassified	unclassified	80	3.06229355835066e-05
OTU1560	Fungi	unclassified	unclassified	unclassified	unclassified	unclassified	unclassified	86	3.29196557522696e-05
OTU1561	Fungi	Basidiomycota	Agaricomycetes	Agaricales	Clavariaceae	Clavaria	Clavaria_sp_PDD_89863	79	3.02401488887128e-05
OTU1562	Fungi	Ascomycota	Sordariomycetes	unclassified	unclassified	unclassified	unclassified	121	4.63171900700538e-05
OTU1563	Fungi	unclassified	unclassified	unclassified	unclassified	unclassified	unclassified	95	3.63647360054141e-05
OTU1564	Fungi	Ascomycota	Lecanoromycetes	Rhizocarpales	Rhizocarpaceae	Rhizocarpon	Rhizocarpon_geographicum	88	3.36852291418573e-05
OTU1565	Fungi	Ascomycota	Leotiomycetes	Helotiales	unclassified	unclassified	unclassified	125	4.78483368492291e-05
OTU1566	Fungi	unclassified	unclassified	unclassified	unclassified	unclassified	unclassified	179	6.85188183680961e-05
OTU1567	Fungi	Ascomycota	unclassified	unclassified	unclassified	unclassified	unclassified	184	7.04327518420653e-05
OTU1568	Fungi	Ascomycota	unclassified	unclassified	unclassified	unclassified	unclassified	94	3.59819493106203e-05
OTU1569	Fungi	unclassified	unclassified	unclassified	unclassified	unclassified	unclassified	157	6.00975110826318e-05
OTU1570	Fungi	Ascomycota	Eurotiomycetes	Eurotiales	Trichocomaceae	Penicillium	Penicillium_wellingtonense	99	3.78958827845895e-05
OTU1571	Fungi	Basidiomycota	Agaricomycetes	Agaricales	Clavariaceae	unclassified	unclassified	203	7.77056990431481e-05
OTU1572	Fungi	Mucoromycota	Zygomycota_class_Incertae_sedis	Mucorales	Mucoraceae	Mucor	Mucor_zonatus	139	5.32073505763428e-05
OTU1573	Fungi	unclassified	unclassified	unclassified	unclassified	unclassified	unclassified	64	2.44983484668053e-05
OTU1574	Fungi	Basidiomycota	Agaricomycetes	unclassified	unclassified	unclassified	unclassified	123	4.70827634596415e-05
OTU1575	Fungi	Ascomycota	Eurotiomycetes	Chaetothyriales	Herpotrichiellaceae	Exophiala	Exophiala_moniliae	121	4.63171900700538e-05
OTU1576	Fungi	Basidiomycota	Agaricomycetes	unclassified	unclassified	unclassified	unclassified	475	0.000181823680027071
OTU1577	Fungi	Basidiomycota	Agaricomycetes	Agaricales	unclassified	unclassified	unclassified	97	3.71303093950018e-05
OTU1578	Fungi	Basidiomycota	Agaricomycetes	Agaricales	Mycenaceae	Mycena	unclassified	81	3.10057222783005e-05
OTU1579	Fungi	Basidiomycota	unclassified	unclassified	unclassified	unclassified	unclassified	63	2.41155617720115e-05
OTU1581	Fungi	Ascomycota	unclassified	unclassified	unclassified	unclassified	unclassified	269	0.000102969620899541
OTU1582	Fungi	unclassified	unclassified	unclassified	unclassified	unclassified	fungal_sp_6_GM_15_19	213	8.15335659910864e-05
OTU1583	Fungi	Basidiomycota	Microbotryomycetes	unclassified	unclassified	unclassified	unclassified	116	4.44032565960846e-05
OTU1584	Fungi	Basidiomycota	Agaricomycetes	Agaricales	Mycenaceae	Mycena	unclassified	163	6.23942312513948e-05
OTU1585	Fungi	unclassified	unclassified	unclassified	unclassified	unclassified	unclassified	176	6.73704582837146e-05
OTU1586	Fungi	Ascomycota	unclassified	unclassified	unclassified	unclassified	unclassified	161	6.16286578618071e-05
OTU1587	Fungi	Ascomycota	Leotiomycetes	unclassified	unclassified	unclassified	unclassified	83	3.17712956678881e-05
OTU1588	Fungi	Ascomycota	unclassified	unclassified	unclassified	unclassified	unclassified	63	2.41155617720115e-05
OTU1589	Fungi	Basidiomycota	unclassified	unclassified	unclassified	unclassified	unclassified	99	3.78958827845895e-05
OTU1590	Fungi	Basidiomycota	Agaricomycetes	Agaricales	Mycenaceae	Mycena	unclassified	95	3.63647360054141e-05
OTU1591	Fungi	Ascomycota	unclassified	unclassified	unclassified	unclassified	unclassified	71	2.71778553303621e-05
OTU1592	Fungi	Ascomycota	unclassified	unclassified	unclassified	unclassified	salal_root_associated_fungus_UBCtraSeq46	117	4.47860432908785e-05
OTU1593	Fungi	unclassified	unclassified	unclassified	unclassified	unclassified	unclassified	96	3.6747522700208e-05
OTU1594	Fungi	unclassified	unclassified	unclassified	unclassified	unclassified	unclassified	64	2.44983484668053e-05
OTU1595	Fungi	unclassified	unclassified	unclassified	unclassified	unclassified	unclassified	77	2.94745754991251e-05
OTU1596	Fungi	Ascomycota	unclassified	unclassified	unclassified	unclassified	unclassified	121	4.63171900700538e-05
OTU1597	Fungi	unclassified	unclassified	unclassified	unclassified	unclassified	unclassified	530	0.000202876948240731
OTU1598	Fungi	unclassified	unclassified	unclassified	unclassified	unclassified	unclassified	108	4.1340963037734e-05
OTU1599	Fungi	unclassified	unclassified	unclassified	unclassified	unclassified	unclassified	300	0.00011483600843815
OTU1600	Fungi	unclassified	unclassified	unclassified	unclassified	unclassified	unclassified	90	3.4450802531445e-05
OTU1601	Fungi	Ascomycota	unclassified	unclassified	unclassified	unclassified	unclassified	88	3.36852291418573e-05
OTU1602	Fungi	unclassified	unclassified	unclassified	unclassified	unclassified	unclassified	215	8.22991393806741e-05
OTU1603	Fungi	Ascomycota	Dothideomycetes	Pleosporales	Sporormiaceae	Sporormiella	Sporormiella_sp_NY301b	83	3.17712956678881e-05
OTU1604	Fungi	Ascomycota	Dothideomycetes	Dothideales	Dothioraceae	Aureobasidium	Aureobasidium_sp_N5	63	2.41155617720115e-05
OTU1605	Fungi	unclassified	unclassified	unclassified	unclassified	unclassified	unclassified	63	2.41155617720115e-05
OTU1606	Fungi	Ascomycota	unclassified	unclassified	unclassified	unclassified	unclassified	160	6.12458711670133e-05
OTU1607	Fungi	Basidiomycota	Agaricomycetes	Boletales	Boletaceae	Boletus	Boletus_cf_pinophilus_LM_UNAH_0057	100	3.82786694793833e-05
OTU1608	Fungi	Ascomycota	Leotiomycetes	Helotiales	unclassified	unclassified	unclassified	95	3.63647360054141e-05
OTU1609	Fungi	Basidiomycota	Agaricomycetes	Agaricales	unclassified	unclassified	unclassified	90	3.4450802531445e-05
OTU1610	Fungi	Ascomycota	Dothideomycetes	unclassified	unclassified	unclassified	unclassified	84	3.2154082362682e-05
OTU1611	Fungi	Ascomycota	Leotiomycetes	Helotiales	unclassified	unclassified	unclassified	95	3.63647360054141e-05
OTU1612	Fungi	Ascomycota	unclassified	unclassified	unclassified	unclassified	unclassified	72	2.7560642025156e-05
OTU1613	Fungi	Ascomycota	Lecanoromycetes	Agyriales	unclassified	unclassified	unclassified	118	4.51688299856723e-05
OTU1614	Fungi	unclassified	unclassified	unclassified	unclassified	unclassified	unclassified	96	3.6747522700208e-05
OTU1615	Fungi	Ascomycota	Dothideomycetes	unclassified	unclassified	unclassified	unclassified	68	2.60294952459806e-05
OTU1616	Fungi	Basidiomycota	Agaricomycetes	Trechisporales	Hydnodontaceae	Trechispora	unclassified	85	3.25368690574758e-05
OTU1617	Fungi	unclassified	unclassified	unclassified	unclassified	unclassified	unclassified	155	5.93319376930441e-05
OTU1618	Fungi	Ascomycota	unclassified	unclassified	unclassified	unclassified	unclassified	195	7.46434054847974e-05
OTU1619	Fungi	Basidiomycota	Agaricomycetes	Agaricales	Mycenaceae	Mycena	Mycena_maurella	267	0.000102204047509953
OTU1620	Fungi	unclassified	unclassified	unclassified	unclassified	unclassified	unclassified	207	7.92368458223234e-05
OTU1621	Fungi	Ascomycota	unclassified	unclassified	unclassified	unclassified	unclassified	106	4.05753896481463e-05
OTU1622	Fungi	unclassified	unclassified	unclassified	unclassified	unclassified	unclassified	181	6.92843917576838e-05
OTU1623	Fungi	Ascomycota	unclassified	unclassified	unclassified	unclassified	unclassified	96	3.6747522700208e-05
OTU1624	Fungi	unclassified	unclassified	unclassified	unclassified	unclassified	unclassified	73	2.79434287199498e-05
OTU1625	Fungi	Ascomycota	unclassified	unclassified	unclassified	unclassified	unclassified	65	2.48811351615991e-05
OTU1626	Fungi	Ascomycota	unclassified	unclassified	unclassified	unclassified	unclassified	106	4.05753896481463e-05
OTU1627	Fungi	Basidiomycota	Tremellomycetes	Tremellales	unclassified	unclassified	unclassified	154	5.89491509982503e-05
OTU1628	Fungi	Ascomycota	unclassified	unclassified	unclassified	unclassified	unclassified	103	3.94270295637648e-05
OTU1629	Fungi	Ascomycota	Lecanoromycetes	Lecanorales	unclassified	unclassified	unclassified	75	2.87090021095375e-05
OTU1630	Fungi	unclassified	unclassified	unclassified	unclassified	unclassified	unclassified	122	4.66999767648476e-05
OTU1631	Fungi	Ascomycota	Dothideomycetes	Capnodiales	unclassified	unclassified	unclassified	80	3.06229355835066e-05
OTU1632	Fungi	unclassified	unclassified	unclassified	unclassified	unclassified	unclassified	223	8.53614329390248e-05
OTU1633	Fungi	unclassified	unclassified	unclassified	unclassified	unclassified	unclassified	63	2.41155617720115e-05
OTU1634	Fungi	Basidiomycota	Agaricomycetes	unclassified	unclassified	unclassified	unclassified	83	3.17712956678881e-05
OTU1635	Fungi	Basidiomycota	Agaricomycetes	unclassified	unclassified	unclassified	unclassified	88	3.36852291418573e-05
OTU1636	Fungi	Basidiomycota	Agaricomycetes	unclassified	unclassified	unclassified	unclassified	123	4.70827634596415e-05
OTU1637	Fungi	Ascomycota	unclassified	unclassified	unclassified	unclassified	unclassified	127	4.86139102388168e-05
OTU1638	Fungi	Basidiomycota	Agaricomycetes	Agaricales	Inocybaceae	Inocybe	unclassified	90	3.4450802531445e-05
OTU1639	Fungi	Ascomycota	Dothideomycetes	Pleosporales	Venturiaceae	Venturia	Venturia_hystrioides	105	4.01926029533525e-05
OTU1640	Fungi	unclassified	unclassified	unclassified	unclassified	unclassified	unclassified	153	5.85663643034564e-05
OTU1641	Fungi	Ascomycota	Leotiomycetes	Helotiales	unclassified	unclassified	unclassified	89	3.40680158366511e-05
OTU1642	Fungi	Ascomycota	unclassified	unclassified	unclassified	unclassified	unclassified	77	2.94745754991251e-05
OTU1643	Fungi	Ascomycota	unclassified	unclassified	unclassified	unclassified	unclassified	108	4.1340963037734e-05
OTU1644	Fungi	Ascomycota	unclassified	unclassified	unclassified	unclassified	unclassified	190	7.27294720108283e-05
OTU1645	Fungi	Basidiomycota	Agaricomycetes	Sebacinales	Sebacinaceae	Sebacina	unclassified	166	6.35425913357763e-05
OTU1646	Fungi	Basidiomycota	Agaricomycetes	Agaricales	Entolomataceae	Clitopilopsis	Clitopilopsis_hirneola	128	4.89966969336106e-05
OTU1647	Fungi	Basidiomycota	unclassified	unclassified	unclassified	unclassified	unclassified	160	6.12458711670133e-05
OTU1648	Fungi	Ascomycota	unclassified	unclassified	unclassified	unclassified	unclassified	61	2.33499883824238e-05
OTU1649	Fungi	Ascomycota	Leotiomycetes	Helotiales	Vibrisseaceae	Acephala	Acephala_sp_WGS11780	90	3.4450802531445e-05
OTU1650	Fungi	unclassified	unclassified	unclassified	unclassified	unclassified	unclassified	74	2.83262154147436e-05
OTU1651	Fungi	Mucoromycota	Zygomycota_class_Incertae_sedis	Mortierellales	Mortierellaceae	Mortierella	unclassified	235	8.99548732765507e-05
OTU1652	Fungi	Ascomycota	unclassified	unclassified	unclassified	unclassified	unclassified	117	4.47860432908785e-05
OTU1653	Fungi	Ascomycota	Dothideomycetes	unclassified	unclassified	unclassified	unclassified	105	4.01926029533525e-05
OTU1654	Fungi	Ascomycota	Eurotiomycetes	Chaetothyriales	Herpotrichiellaceae	unclassified	unclassified	94	3.59819493106203e-05
OTU1655	Fungi	unclassified	unclassified	unclassified	unclassified	unclassified	unclassified	178	6.81360316733023e-05
OTU1656	Fungi	Ascomycota	unclassified	unclassified	unclassified	unclassified	unclassified	232	8.88065131921693e-05
OTU1657	Fungi	Ascomycota	unclassified	unclassified	unclassified	unclassified	unclassified	159	6.08630844722194e-05
OTU1659	Fungi	unclassified	unclassified	unclassified	unclassified	unclassified	unclassified	135	5.16762037971675e-05
OTU1660	Fungi	Ascomycota	Lecanoromycetes	Peltigerales	Peltigeraceae	Peltigera	Peltigera_sp_AR4a	101	3.86614561741771e-05
OTU1661	Fungi	Basidiomycota	Agaricomycetes	Thelephorales	Thelephoraceae	Tomentella	Tomentella_sp_29B	147	5.62696441346935e-05
OTU1662	Fungi	Basidiomycota	Agaricomycetes	Agaricales	Clavariaceae	Ramariopsis	Ramariopsis_laeticolor	144	5.5121284050312e-05
OTU1663	Fungi	unclassified	unclassified	unclassified	unclassified	unclassified	unclassified	71	2.71778553303621e-05
OTU1664	Fungi	Ascomycota	Leotiomycetes	Helotiales	unclassified	unclassified	Helotiales_sp_SB53	212	8.11507792962926e-05
OTU1665	Fungi	unclassified	unclassified	unclassified	unclassified	unclassified	unclassified	94	3.59819493106203e-05
OTU1666	Fungi	Basidiomycota	Agaricomycetes	Atheliales	Atheliaceae	Athelopsis	Athelopsis_sp	389	0.000148904024274801
OTU1667	Fungi	Ascomycota	unclassified	unclassified	unclassified	unclassified	unclassified	53	2.02876948240731e-05
OTU1668	Fungi	unclassified	unclassified	unclassified	unclassified	unclassified	unclassified	82	3.13885089730943e-05
OTU1669	Fungi	Basidiomycota	Agaricomycetes	Agaricales	Clavariaceae	Ramariopsis	Ramariopsis_kunzei	133	5.09106304075798e-05
OTU1670	Fungi	Basidiomycota	Agaricomycetes	Sebacinales	Sebacinaceae	Sebacina	salal_root_associated_fungus_UBCtra14421	128	4.89966969336106e-05
OTU1671	Fungi	Ascomycota	unclassified	unclassified	unclassified	unclassified	unclassified	58	2.22016282980423e-05
OTU1672	Fungi	unclassified	unclassified	unclassified	unclassified	unclassified	unclassified	70	2.67950686355683e-05
OTU1673	Fungi	Ascomycota	Lecanoromycetes	Ostropales	unclassified	unclassified	Ostropales_sp	135	5.16762037971675e-05
OTU1674	Fungi	Ascomycota	unclassified	unclassified	unclassified	unclassified	unclassified	61	2.33499883824238e-05
OTU1675	Fungi	Ascomycota	unclassified	unclassified	unclassified	unclassified	unclassified	97	3.71303093950018e-05
OTU1676	Fungi	unclassified	unclassified	unclassified	unclassified	unclassified	unclassified	90	3.4450802531445e-05
OTU1677	Fungi	Ascomycota	unclassified	unclassified	unclassified	unclassified	unclassified	136	5.20589904919613e-05
OTU1678	Fungi	Ascomycota	unclassified	unclassified	unclassified	unclassified	unclassified	129	4.93794836284045e-05
OTU1679	Fungi	Basidiomycota	unclassified	unclassified	unclassified	unclassified	unclassified	105	4.01926029533525e-05
OTU1680	Fungi	Ascomycota	Leotiomycetes	Helotiales	Helotiaceae	unclassified	unclassified	218	8.34474994650556e-05
OTU1681	Fungi	Ascomycota	unclassified	unclassified	unclassified	unclassified	unclassified	71	2.71778553303621e-05
OTU1682	Fungi	Ascomycota	Dothideomycetes	unclassified	unclassified	unclassified	unclassified	122	4.66999767648476e-05
OTU1683	Fungi	unclassified	unclassified	unclassified	unclassified	unclassified	unclassified	104	3.98098162585586e-05
OTU1684	Fungi	Ascomycota	unclassified	unclassified	unclassified	unclassified	unclassified	77	2.94745754991251e-05
OTU1685	Fungi	Ascomycota	Eurotiomycetes	Eurotiales	Trichocomaceae	unclassified	unclassified	103	3.94270295637648e-05
OTU1686	Fungi	Ascomycota	Leotiomycetes	unclassified	unclassified	unclassified	unclassified	251	9.60794603932521e-05
OTU1687	Fungi	Ascomycota	Dothideomycetes	Dothideomycetes_order_Incertae_sedis	Myxotrichaceae	Oidiodendron	unclassified	69	2.64122819407745e-05
OTU1688	Fungi	Ascomycota	Leotiomycetes	Helotiales	unclassified	unclassified	Helotiales_sp_SB53	67	2.56467085511868e-05
OTU1689	Fungi	unclassified	unclassified	unclassified	unclassified	unclassified	unclassified	54	2.0670481518867e-05
OTU1690	Fungi	Basidiomycota	Wallemiomycetes	Geminibasidiales	unclassified	unclassified	Geminibasidiales_sp	87	3.33024424470635e-05
OTU1691	Fungi	unclassified	unclassified	unclassified	unclassified	unclassified	unclassified	91	3.48335892262388e-05
OTU1692	Fungi	unclassified	unclassified	unclassified	unclassified	unclassified	unclassified	54	2.0670481518867e-05
OTU1694	Fungi	unclassified	unclassified	unclassified	unclassified	unclassified	unclassified	138	5.2824563881549e-05
OTU1695	Fungi	Ascomycota	Leotiomycetes	Helotiales	unclassified	unclassified	Helotiales_sp_SB53	62	2.37327750772176e-05
OTU1696	Fungi	Basidiomycota	Tremellomycetes	unclassified	unclassified	unclassified	unclassified	108	4.1340963037734e-05
OTU1697	Fungi	Ascomycota	unclassified	unclassified	unclassified	unclassified	unclassified	216	8.26819260754679e-05
OTU1698	Fungi	Basidiomycota	Agaricomycetes	Sebacinales	unclassified	unclassified	Sebacinales_sp_PC38	319	0.000122108955639233
OTU1699	Fungi	Basidiomycota	Agaricomycetes	unclassified	unclassified	unclassified	unclassified	122	4.66999767648476e-05
OTU1700	Fungi	Ascomycota	Leotiomycetes	Helotiales	unclassified	unclassified	unclassified	94	3.59819493106203e-05
OTU1701	Fungi	Ascomycota	Dothideomycetes	Pleosporales	unclassified	unclassified	unclassified	143	5.47384973555181e-05
OTU1702	Fungi	Basidiomycota	Agaricomycetes	Trechisporales	unclassified	unclassified	unclassified	89	3.40680158366511e-05
OTU1704	Fungi	Ascomycota	unclassified	unclassified	unclassified	unclassified	unclassified	49	1.87565480448978e-05
OTU1705	Fungi	Basidiomycota	Agaricomycetes	Sebacinales	unclassified	unclassified	unclassified	87	3.33024424470635e-05
OTU1706	Fungi	Ascomycota	Leotiomycetes	Helotiales	unclassified	unclassified	unclassified	68	2.60294952459806e-05
OTU1707	Fungi	Ascomycota	Leotiomycetes	Helotiales	Loramycetaceae	Loramyces	Loramyces_macrosporus	59	2.25844149928361e-05
OTU1708	Fungi	Ascomycota	Sordariomycetes	unclassified	unclassified	unclassified	unclassified	118	4.51688299856723e-05
OTU1709	Fungi	Ascomycota	Dothideomycetes	Capnodiales	Teratosphaeriaceae	Devriesia	Devriesia_sp	66	2.5263921856393e-05
OTU1710	Fungi	Ascomycota	Dothideomycetes	Capnodiales	unclassified	unclassified	unclassified	155	5.93319376930441e-05
OTU1711	Fungi	Ascomycota	unclassified	unclassified	unclassified	unclassified	unclassified	80	3.06229355835066e-05
OTU1712	Fungi	Ascomycota	Eurotiomycetes	Chaetothyriales	Herpotrichiellaceae	unclassified	Herpotrichiellaceae_sp_Leo16	190	7.27294720108283e-05
OTU1713	Fungi	Ascomycota	Leotiomycetes	Helotiales	unclassified	unclassified	unclassified	429	0.000164215492066554
OTU1714	Fungi	unclassified	unclassified	unclassified	unclassified	unclassified	unclassified	64	2.44983484668053e-05
OTU1715	Fungi	Ascomycota	Dothideomycetes	Dothideomycetes_order_Incertae_sedis	Dothideomycetes_family_Incertae_sedis	Rosasphaeria	Rosasphaeria_moravica	83	3.17712956678881e-05
OTU1716	Fungi	Ascomycota	Leotiomycetes	Geoglossales	Geoglossaceae	Geoglossum	unclassified	147	5.62696441346935e-05
OTU1718	Fungi	Basidiomycota	Agaricomycetes	Agaricales	unclassified	unclassified	unclassified	118	4.51688299856723e-05
OTU1719	Fungi	Ascomycota	unclassified	unclassified	unclassified	unclassified	unclassified	160	6.12458711670133e-05
OTU1720	Fungi	Basidiomycota	Agaricomycetes	Sebacinales	Sebacinaceae	unclassified	unclassified	116	4.44032565960846e-05
OTU1721	Fungi	unclassified	unclassified	unclassified	unclassified	unclassified	unclassified	56	2.14360549084546e-05
OTU1722	Fungi	Ascomycota	Dothideomycetes	Jahnulales	Aliquandostipitaceae	Xylomyces	Xylomyces_sp	154	5.89491509982503e-05
OTU1723	Fungi	unclassified	unclassified	unclassified	unclassified	unclassified	unclassified	261	9.99073273411904e-05
OTU1724	Fungi	Ascomycota	Leotiomycetes	Helotiales	Helotiaceae	unclassified	unclassified	218	8.34474994650556e-05
OTU1725	Fungi	Ascomycota	unclassified	unclassified	unclassified	unclassified	unclassified	174	6.66048848941269e-05
OTU1726	Fungi	Ascomycota	unclassified	unclassified	unclassified	unclassified	unclassified	3479	0.00133171491118774
OTU1727	Fungi	Basidiomycota	Agaricomycetes	Sebacinales	Sebacinaceae	Sebacina	Sebacina_sp_LM4914	193	7.38778320952098e-05
OTU1728	Fungi	Ascomycota	Leotiomycetes	Geoglossales	Geoglossaceae	Glutinoglossum	Glutinoglossum_glutinosum	114	4.3637683206497e-05
OTU1729	Fungi	Ascomycota	unclassified	unclassified	unclassified	unclassified	unclassified	72	2.7560642025156e-05
OTU1730	Fungi	unclassified	unclassified	unclassified	unclassified	unclassified	unclassified	151	5.78007909138688e-05
OTU1731	Fungi	Ascomycota	Dothideomycetes	Pleosporales	Lophiostomataceae	Lophiostoma	unclassified	180	6.89016050628899e-05
OTU1732	Fungi	unclassified	unclassified	unclassified	unclassified	unclassified	unclassified	59	2.25844149928361e-05
OTU1733	Fungi	Basidiomycota	Agaricomycetes	Agaricales	Mycenaceae	Mycena	Mycena_amicta	248	9.49311003088706e-05
OTU1734	Fungi	Ascomycota	Eurotiomycetes	Verrucariales	Verrucariaceae	unclassified	unclassified	141	5.39729239659305e-05
OTU1735	Fungi	unclassified	unclassified	unclassified	unclassified	unclassified	unclassified	74	2.83262154147436e-05
OTU1736	Fungi	Basidiomycota	unclassified	unclassified	unclassified	unclassified	unclassified	147	5.62696441346935e-05
OTU1737	Fungi	unclassified	unclassified	unclassified	unclassified	unclassified	unclassified	184	7.04327518420653e-05
OTU1738	Fungi	unclassified	unclassified	unclassified	unclassified	unclassified	unclassified	149	5.70352175242811e-05
OTU1739	Fungi	Ascomycota	unclassified	unclassified	unclassified	unclassified	unclassified	58	2.22016282980423e-05
OTU1741	Fungi	unclassified	unclassified	unclassified	unclassified	unclassified	unclassified	58	2.22016282980423e-05
OTU1742	Fungi	unclassified	unclassified	unclassified	unclassified	unclassified	unclassified	104	3.98098162585586e-05
OTU1743	Fungi	Ascomycota	Leotiomycetes	Helotiales	unclassified	unclassified	unclassified	75	2.87090021095375e-05
OTU1744	Fungi	Ascomycota	unclassified	unclassified	unclassified	unclassified	unclassified	132	5.0527843712786e-05
OTU1746	Fungi	Ascomycota	Sordariomycetes	Xylariales	Xylariales_family_Incertae_sedis	Microdochium	Microdochium_sp_5/97_48	130	4.97622703231983e-05
OTU1747	Fungi	Ascomycota	Lecanoromycetes	Lecanorales	Parmeliaceae	Pseudephebe	Pseudephebe_pubescens	205	7.84712724327358e-05
OTU1748	Fungi	Ascomycota	Pezizomycetes	Pezizales	Pyronemataceae	Geopora	unclassified	58	2.22016282980423e-05
OTU1749	Fungi	Ascomycota	unclassified	unclassified	unclassified	unclassified	unclassified	117	4.47860432908785e-05
OTU1750	Fungi	Ascomycota	Dothideomycetes	Capnodiales	Mycosphaerellaceae	Ramularia	Ramularia_calcea	100	3.82786694793833e-05
OTU1751	Fungi	Ascomycota	Eurotiomycetes	Chaetothyriales	Herpotrichiellaceae	unclassified	unclassified	138	5.2824563881549e-05
OTU1752	Fungi	Ascomycota	Leotiomycetes	Helotiales	Helotiales_family_Incertae_sedis	Tetracladium	unclassified	56	2.14360549084546e-05
OTU1753	Fungi	Ascomycota	Leotiomycetes	Helotiales	Sclerotiniaceae	unclassified	unclassified	68	2.60294952459806e-05
OTU1754	Fungi	Basidiomycota	Agaricomycetes	Thelephorales	Thelephoraceae	Tomentella	unclassified	114	4.3637683206497e-05
OTU1755	Fungi	Ascomycota	Lecanoromycetes	Peltigerales	Pannariaceae	Protopannaria	Protopannaria_pezizoides	85	3.25368690574758e-05
OTU1756	Fungi	unclassified	unclassified	unclassified	unclassified	unclassified	unclassified	60	2.296720168763e-05
OTU1757	Fungi	unclassified	unclassified	unclassified	unclassified	unclassified	unclassified	96	3.6747522700208e-05
OTU1758	Fungi	unclassified	unclassified	unclassified	unclassified	unclassified	unclassified	95	3.63647360054141e-05
OTU1759	Fungi	Basidiomycota	Tremellomycetes	Tremellales	Tremellales_family_Incertae_sedis	Tremella	Tremella_sp_H_08013	65	2.48811351615991e-05
OTU1760	Fungi	Basidiomycota	Agaricomycetes	unclassified	unclassified	unclassified	unclassified	82	3.13885089730943e-05
OTU1761	Fungi	unclassified	unclassified	unclassified	unclassified	unclassified	unclassified	47	1.79909746553101e-05
OTU1762	Fungi	Ascomycota	Leotiomycetes	Helotiales	unclassified	unclassified	unclassified	73	2.79434287199498e-05
OTU1763	Fungi	unclassified	unclassified	unclassified	unclassified	unclassified	unclassified	63	2.41155617720115e-05
OTU1764	Fungi	Ascomycota	Leotiomycetes	Helotiales	unclassified	unclassified	unclassified	76	2.90917888043313e-05
OTU1765	Fungi	Ascomycota	Leotiomycetes	Helotiales	unclassified	unclassified	unclassified	60	2.296720168763e-05
OTU1766	Fungi	Ascomycota	Leotiomycetes	Helotiales	unclassified	unclassified	unclassified	146	5.58868574398996e-05
OTU1767	Fungi	Ascomycota	unclassified	unclassified	unclassified	unclassified	unclassified	80	3.06229355835066e-05
OTU1768	Fungi	Ascomycota	unclassified	unclassified	unclassified	unclassified	unclassified	65	2.48811351615991e-05
OTU1769	Fungi	unclassified	unclassified	unclassified	unclassified	unclassified	fungal_sp_M22	140	5.35901372711366e-05
OTU1770	Fungi	unclassified	unclassified	unclassified	unclassified	unclassified	unclassified	144	5.5121284050312e-05
OTU1772	Fungi	unclassified	unclassified	unclassified	unclassified	unclassified	unclassified	110	4.21065364273216e-05
OTU1773	Fungi	Basidiomycota	Microbotryomycetes	Sporidiobolales	Sporidiobolales_family_Incertae_sedis	Rhodotorula	unclassified	104	3.98098162585586e-05
OTU1774	Fungi	Ascomycota	unclassified	unclassified	unclassified	unclassified	unclassified	68	2.60294952459806e-05
OTU1775	Fungi	Ascomycota	unclassified	unclassified	unclassified	unclassified	unclassified	120	4.593440337526e-05
OTU1776	Fungi	Ascomycota	Leotiomycetes	Helotiales	unclassified	unclassified	unclassified	108	4.1340963037734e-05
OTU1777	Fungi	unclassified	unclassified	unclassified	unclassified	unclassified	unclassified	96	3.6747522700208e-05
OTU1778	Fungi	unclassified	unclassified	unclassified	unclassified	unclassified	unclassified	66	2.5263921856393e-05
OTU1779	Fungi	Ascomycota	Lecanoromycetes	Lecanorales	Lecanoraceae	Lecidella	Lecidella_wulfenii	81	3.10057222783005e-05
OTU1780	Fungi	Ascomycota	Dothideomycetes	Pleosporales	unclassified	unclassified	unclassified	91	3.48335892262388e-05
OTU1781	Fungi	unclassified	unclassified	unclassified	unclassified	unclassified	unclassified	49	1.87565480448978e-05
OTU1782	Fungi	unclassified	unclassified	unclassified	unclassified	unclassified	unclassified	77	2.94745754991251e-05
OTU1783	Fungi	Ascomycota	Eurotiomycetes	Chaetothyriales	Chaetothyriales_family_Incertae_sedis	Coniosporium	Coniosporium_sp_MA_4597	108	4.1340963037734e-05
OTU1784	Fungi	Ascomycota	Lecanoromycetes	Teloschistales	Physciaceae	unclassified	unclassified	113	4.32548965117031e-05
OTU1785	Fungi	Ascomycota	unclassified	unclassified	unclassified	unclassified	unclassified	49	1.87565480448978e-05
OTU1786	Fungi	Basidiomycota	Agaricomycetes	Agaricales	Clavariaceae	unclassified	unclassified	68	2.60294952459806e-05
OTU1787	Fungi	Basidiomycota	Agaricomycetes	Cantharellales	Hydnaceae	Sistotrema	Sistotrema_sernanderi	110	4.21065364273216e-05
OTU1788	Fungi	Ascomycota	Dothideomycetes	unclassified	unclassified	unclassified	Dothideomycetes_sp_WF116	61	2.33499883824238e-05
OTU1789	Fungi	Ascomycota	Eurotiomycetes	Verrucariales	Verrucariaceae	Verrucaria	unclassified	105	4.01926029533525e-05
OTU1790	Fungi	Basidiomycota	Tremellomycetes	Tremellales	Tremellales_family_Incertae_sedis	unclassified	unclassified	56	2.14360549084546e-05
OTU1791	Fungi	Basidiomycota	Agaricomycetes	unclassified	unclassified	unclassified	unclassified	104	3.98098162585586e-05
OTU1792	Fungi	Ascomycota	Eurotiomycetes	Chaetothyriales	Herpotrichiellaceae	unclassified	unclassified	63	2.41155617720115e-05
OTU1793	Fungi	Ascomycota	unclassified	unclassified	unclassified	unclassified	unclassified	82	3.13885089730943e-05
OTU1794	Fungi	unclassified	unclassified	unclassified	unclassified	unclassified	unclassified	84	3.2154082362682e-05
OTU1795	Fungi	Basidiomycota	Agaricomycetes	Agaricales	Strophariaceae	unclassified	unclassified	87	3.33024424470635e-05
OTU1796	Fungi	unclassified	unclassified	unclassified	unclassified	unclassified	unclassified	83	3.17712956678881e-05
OTU1797	Fungi	unclassified	unclassified	unclassified	unclassified	unclassified	unclassified	50	1.91393347396917e-05
OTU1798	Fungi	Ascomycota	unclassified	unclassified	unclassified	unclassified	unclassified	75	2.87090021095375e-05
OTU1799	Fungi	Basidiomycota	unclassified	unclassified	unclassified	unclassified	basidiomycete_sp_IasaF07	67	2.56467085511868e-05
OTU1800	Fungi	unclassified	unclassified	unclassified	unclassified	unclassified	unclassified	54	2.0670481518867e-05
OTU1801	Fungi	Ascomycota	unclassified	unclassified	unclassified	unclassified	unclassified	55	2.10532682136608e-05
OTU1802	Fungi	unclassified	unclassified	unclassified	unclassified	unclassified	unclassified	121	4.63171900700538e-05
OTU1803	Fungi	unclassified	unclassified	unclassified	unclassified	unclassified	unclassified	123	4.70827634596415e-05
OTU1805	Fungi	Ascomycota	unclassified	unclassified	unclassified	unclassified	unclassified	63	2.41155617720115e-05
OTU1806	Fungi	Ascomycota	Leotiomycetes	Helotiales	unclassified	unclassified	unclassified	78	2.9857362193919e-05
OTU1807	Fungi	Ascomycota	Eurotiomycetes	Eurotiales	Trichocomaceae	Penicillium	Penicillium_sp_VegaE2_22	87	3.33024424470635e-05
OTU1808	Fungi	Ascomycota	Dothideomycetes	Dothideomycetes_order_Incertae_sedis	Myxotrichaceae	Oidiodendron	unclassified	182	6.96671784524776e-05
OTU1809	Fungi	Ascomycota	Leotiomycetes	Helotiales	unclassified	unclassified	ericoid_mycorrhizal_sp_Sm2	57	2.18188416032485e-05
OTU1810	Fungi	Ascomycota	unclassified	unclassified	unclassified	unclassified	unclassified	43	1.64598278761348e-05
OTU1811	Fungi	Basidiomycota	Agaricomycetes	Cantharellales	Tulasnellaceae	Epulorhiza	Epulorhiza_sp_SO_035	74	2.83262154147436e-05
OTU1812	Fungi	Ascomycota	Eurotiomycetes	Verrucariales	Verrucariaceae	unclassified	unclassified	100	3.82786694793833e-05
OTU1813	Fungi	unclassified	unclassified	unclassified	unclassified	unclassified	unclassified	80	3.06229355835066e-05
OTU1814	Fungi	Basidiomycota	Agaricomycetes	Cantharellales	Ceratobasidiaceae	unclassified	unclassified	112	4.28721098169093e-05
OTU1815	Fungi	Ascomycota	Leotiomycetes	Helotiales	unclassified	unclassified	unclassified	81	3.10057222783005e-05
OTU1816	Fungi	unclassified	unclassified	unclassified	unclassified	unclassified	unclassified	178	6.81360316733023e-05
OTU1817	Fungi	Ascomycota	Leotiomycetes	Helotiales	unclassified	unclassified	unclassified	169	6.46909514201578e-05
OTU1819	Fungi	Ascomycota	Eurotiomycetes	Verrucariales	Verrucariaceae	unclassified	unclassified	61	2.33499883824238e-05
OTU1820	Fungi	Basidiomycota	Agaricomycetes	Agaricales	Typhulaceae	Typhula	Typhula_ishikariensis_var_canadensis	51	1.95221214344855e-05
OTU1821	Fungi	Ascomycota	unclassified	unclassified	unclassified	unclassified	unclassified	56	2.14360549084546e-05
OTU1822	Fungi	Ascomycota	unclassified	unclassified	unclassified	unclassified	unclassified	67	2.56467085511868e-05
OTU1823	Fungi	Basidiomycota	Agaricomycetes	Thelephorales	Thelephoraceae	Tomentella	unclassified	85	3.25368690574758e-05
OTU1824	Fungi	unclassified	unclassified	unclassified	unclassified	unclassified	unclassified	96	3.6747522700208e-05
OTU1825	Fungi	Ascomycota	unclassified	unclassified	unclassified	unclassified	unclassified	73	2.79434287199498e-05
OTU1826	Fungi	Ascomycota	Sordariomycetes	unclassified	unclassified	unclassified	unclassified	59	2.25844149928361e-05
OTU1827	Fungi	Basidiomycota	Agaricomycetes	Sebacinales	Sebacinaceae	Sebacina	Sebacina_sp_X3_15	75	2.87090021095375e-05
OTU1828	Fungi	Ascomycota	Sordariomycetes	unclassified	unclassified	unclassified	unclassified	57	2.18188416032485e-05
OTU1829	Fungi	Basidiomycota	Agaricomycetes	Cantharellales	Hydnaceae	Sistotrema	unclassified	154	5.89491509982503e-05
OTU1830	Fungi	Mucoromycota	Zygomycota_class_Incertae_sedis	Mortierellales	Mortierellaceae	Mortierella	unclassified	89	3.40680158366511e-05
OTU1831	Fungi	Ascomycota	unclassified	unclassified	unclassified	unclassified	unclassified	56	2.14360549084546e-05
OTU1832	Fungi	Basidiomycota	Agaricomycetes	unclassified	unclassified	unclassified	unclassified	66	2.5263921856393e-05
OTU1833	Fungi	Ascomycota	Leotiomycetes	Helotiales	unclassified	unclassified	unclassified	865	0.000331110490996666
OTU1834	Fungi	unclassified	unclassified	unclassified	unclassified	unclassified	unclassified	54	2.0670481518867e-05
OTU1835	Fungi	Ascomycota	Leotiomycetes	Helotiales	unclassified	unclassified	unclassified	57	2.18188416032485e-05
OTU1836	Fungi	Basidiomycota	Agaricomycetes	Boletales	Suillaceae	Suillus	Suillus_grevillei	103	3.94270295637648e-05
OTU1837	Fungi	unclassified	unclassified	unclassified	unclassified	unclassified	unclassified	65	2.48811351615991e-05
OTU1838	Fungi	unclassified	unclassified	unclassified	unclassified	unclassified	unclassified	43	1.64598278761348e-05
OTU1839	Fungi	Ascomycota	unclassified	unclassified	unclassified	unclassified	unclassified	145	5.55040707451058e-05
OTU1840	Fungi	Ascomycota	Pezizomycetes	Pezizales	Helvellaceae	Helvella	Helvella_lacunosa	96	3.6747522700208e-05
OTU1841	Fungi	unclassified	unclassified	unclassified	unclassified	unclassified	unclassified	75	2.87090021095375e-05
OTU1842	Fungi	Ascomycota	Eurotiomycetes	Chaetothyriales	Herpotrichiellaceae	Cladophialophora	unclassified	139	5.32073505763428e-05
OTU1843	Fungi	Ascomycota	Leotiomycetes	Helotiales	Hyaloscyphaceae	Clathrosphaerina	Clathrosphaerina_zalewskii	84	3.2154082362682e-05
OTU1844	Fungi	Basidiomycota	Agaricomycetes	Thelephorales	Thelephoraceae	Tomentella	unclassified	103	3.94270295637648e-05
OTU1845	Fungi	Basidiomycota	Agaricomycetes	Auriculariales	Auriculariales_family_Incertae_sedis	Oliveonia	Oliveonia_pauxilla	73	2.79434287199498e-05
OTU1846	Fungi	Ascomycota	Leotiomycetes	Helotiales	unclassified	unclassified	unclassified	57	2.18188416032485e-05
OTU1847	Fungi	Ascomycota	Dothideomycetes	Pleosporales	unclassified	unclassified	unclassified	66	2.5263921856393e-05
OTU1848	Fungi	Ascomycota	Sordariomycetes	Sordariomycetes_order_Incertae_sedis	Magnaporthaceae	unclassified	unclassified	94	3.59819493106203e-05
OTU1849	Fungi	Ascomycota	unclassified	unclassified	unclassified	unclassified	unclassified	60	2.296720168763e-05
OTU1850	Fungi	Ascomycota	Taphrinomycetes	Taphrinales	unclassified	unclassified	unclassified	58	2.22016282980423e-05
OTU1851	Fungi	Ascomycota	Eurotiomycetes	Verrucariales	Verrucariaceae	Psoroglaena	Psoroglaena_sp_BGK_2011	98	3.75130960897956e-05
OTU1852	Fungi	unclassified	unclassified	unclassified	unclassified	unclassified	unclassified	90	3.4450802531445e-05
OTU1853	Fungi	Ascomycota	Ascomycota_class_Incertae_sedis	Ascomycota_order_Incertae_sedis	Ascomycota_family_Incertae_sedis	Furcaspora	Furcaspora_eucalypti	90	3.4450802531445e-05
OTU1854	Fungi	Ascomycota	Dothideomycetes	Pleosporales	unclassified	unclassified	unclassified	114	4.3637683206497e-05
OTU1855	Fungi	Ascomycota	Eurotiomycetes	Chaetothyriales	Herpotrichiellaceae	Capronia	unclassified	73	2.79434287199498e-05
OTU1856	Fungi	unclassified	unclassified	unclassified	unclassified	unclassified	unclassified	58	2.22016282980423e-05
OTU1857	Fungi	unclassified	unclassified	unclassified	unclassified	unclassified	unclassified	54	2.0670481518867e-05
OTU1858	Fungi	Ascomycota	Leotiomycetes	Helotiales	unclassified	unclassified	unclassified	57	2.18188416032485e-05
OTU1859	Fungi	unclassified	unclassified	unclassified	unclassified	unclassified	unclassified	65	2.48811351615991e-05
OTU1860	Fungi	unclassified	unclassified	unclassified	unclassified	unclassified	unclassified	79	3.02401488887128e-05
OTU1861	Fungi	Ascomycota	Eurotiomycetes	unclassified	unclassified	unclassified	unclassified	66	2.5263921856393e-05
OTU1862	Fungi	Basidiomycota	Agaricomycetes	Corticiales	Corticiaceae	Marchandiomyces	Marchandiomyces_sp	61	2.33499883824238e-05
OTU1863	Fungi	Ascomycota	unclassified	unclassified	unclassified	unclassified	unclassified	44	1.68426145709287e-05
OTU1864	Fungi	Ascomycota	Lecanoromycetes	Lecanorales	Stereocaulaceae	Lepraria	Lepraria_sp_BG	60	2.296720168763e-05
OTU1865	Fungi	Ascomycota	Eurotiomycetes	Chaetothyriales	Herpotrichiellaceae	unclassified	unclassified	61	2.33499883824238e-05
OTU1866	Fungi	Basidiomycota	Agaricomycetes	Sebacinales	Sebacinaceae	unclassified	unclassified	55	2.10532682136608e-05
OTU1867	Fungi	Ascomycota	unclassified	unclassified	unclassified	unclassified	unclassified	94	3.59819493106203e-05
OTU1868	Fungi	Basidiomycota	Agaricomycetes	Cantharellales	Hydnaceae	Sistotrema	Sistotrema_sernanderi	46	1.76081879605163e-05
OTU1869	Fungi	Ascomycota	Leotiomycetes	Helotiales	unclassified	unclassified	unclassified	62	2.37327750772176e-05
OTU1870	Fungi	Ascomycota	unclassified	unclassified	unclassified	unclassified	unclassified	60	2.296720168763e-05
OTU1871	Fungi	Basidiomycota	Agaricomycetes	Thelephorales	Thelephoraceae	Tomentella	unclassified	121	4.63171900700538e-05
OTU1872	Fungi	Ascomycota	Dothideomycetes	Pleosporales	unclassified	unclassified	unclassified	50	1.91393347396917e-05
OTU1873	Fungi	Ascomycota	unclassified	unclassified	unclassified	unclassified	unclassified	48	1.8373761350104e-05
OTU1874	Fungi	Basidiomycota	Agaricomycetes	Sebacinales	Sebacinaceae	Sebacina	Sebacina_sp_154	51	1.95221214344855e-05
OTU1875	Fungi	Basidiomycota	Microbotryomycetes	unclassified	unclassified	unclassified	unclassified	169	6.46909514201578e-05
OTU1876	Fungi	unclassified	unclassified	unclassified	unclassified	unclassified	unclassified	175	6.69876715889208e-05
OTU1877	Fungi	Basidiomycota	Agaricomycetes	Sebacinales	unclassified	unclassified	Sebacinales_sp_PC38	58	2.22016282980423e-05
OTU1878	Fungi	unclassified	unclassified	unclassified	unclassified	unclassified	unclassified	98	3.75130960897956e-05
OTU1879	Fungi	Ascomycota	Dothideomycetes	unclassified	unclassified	unclassified	unclassified	902	0.000345273598704037
OTU1880	Fungi	Basidiomycota	unclassified	unclassified	unclassified	unclassified	unclassified	48	1.8373761350104e-05
OTU1881	Fungi	unclassified	unclassified	unclassified	unclassified	unclassified	unclassified	50	1.91393347396917e-05
OTU1882	Fungi	Basidiomycota	Agaricomycetes	Agaricales	Clavariaceae	unclassified	unclassified	85	3.25368690574758e-05
OTU1883	Fungi	Ascomycota	unclassified	unclassified	unclassified	unclassified	unclassified	2454	0.000939358549024066
OTU1884	Fungi	unclassified	unclassified	unclassified	unclassified	unclassified	unclassified	77	2.94745754991251e-05
OTU1885	Fungi	Ascomycota	Sordariomycetes	unclassified	unclassified	unclassified	unclassified	67	2.56467085511868e-05
OTU1886	Fungi	Basidiomycota	Exobasidiomycetes	Entylomatales	Entylomataceae	Entyloma	Entyloma_madiae	42	1.6077041181341e-05
OTU1887	Fungi	Ascomycota	Leotiomycetes	Helotiales	Helotiales_family_Incertae_sedis	Tetracladium	Tetracladium_sp_GPO_LL_01_C8	2605	0.000997159339937935
OTU1888	Fungi	Ascomycota	unclassified	unclassified	unclassified	unclassified	unclassified	68	2.60294952459806e-05
OTU1889	Fungi	Ascomycota	Eurotiomycetes	Chaetothyriales	Chaetothyriales_family_Incertae_sedis	Coniosporium	Coniosporium_sp_SL1131	54	2.0670481518867e-05
OTU1890	Fungi	Ascomycota	unclassified	unclassified	unclassified	unclassified	unclassified	99	3.78958827845895e-05
OTU1891	Fungi	Ascomycota	unclassified	unclassified	unclassified	unclassified	unclassified	66	2.5263921856393e-05
OTU1892	Fungi	Ascomycota	Sordariomycetes	Hypocreales	Hypocreaceae	unclassified	unclassified	53	2.02876948240731e-05
OTU1893	Fungi	unclassified	unclassified	unclassified	unclassified	unclassified	unclassified	70	2.67950686355683e-05
OTU1894	Fungi	Ascomycota	Leotiomycetes	Helotiales	unclassified	unclassified	unclassified	65	2.48811351615991e-05
OTU1895	Fungi	Basidiomycota	Agaricomycetes	unclassified	unclassified	unclassified	unclassified	130	4.97622703231983e-05
OTU1896	Fungi	Ascomycota	Lecanoromycetes	Lecideales	Porpidiaceae	Porpidia	Porpidia_macrocarpa	44	1.68426145709287e-05
OTU1897	Fungi	unclassified	unclassified	unclassified	unclassified	unclassified	unclassified	75	2.87090021095375e-05
OTU1898	Fungi	Basidiomycota	Agaricomycetes	unclassified	unclassified	unclassified	unclassified	79	3.02401488887128e-05
OTU1899	Fungi	unclassified	unclassified	unclassified	unclassified	unclassified	unclassified	47	1.79909746553101e-05
OTU1900	Fungi	unclassified	unclassified	unclassified	unclassified	unclassified	unclassified	101	3.86614561741771e-05
OTU1901	Fungi	Basidiomycota	Ustilaginomycetes	Urocystidales	Urocystidaceae	Vankya	unclassified	96	3.6747522700208e-05
OTU1902	Fungi	Ascomycota	unclassified	unclassified	unclassified	unclassified	unclassified	46	1.76081879605163e-05
OTU1903	Fungi	unclassified	unclassified	unclassified	unclassified	unclassified	unclassified	50	1.91393347396917e-05
OTU1904	Fungi	Ascomycota	Lecanoromycetes	Ostropales	Stictidaceae	Cryptodiscus	Cryptodiscus_rhopaloides	60	2.296720168763e-05
OTU1905	Fungi	Basidiomycota	Microbotryomycetes	Leucosporidiales	unclassified	unclassified	Antarctic_yeast_CBS_8941	111	4.24893231221155e-05
OTU1906	Fungi	unclassified	unclassified	unclassified	unclassified	unclassified	unclassified	158	6.04802977774256e-05
OTU1907	Fungi	Ascomycota	Leotiomycetes	Helotiales	unclassified	unclassified	unclassified	296	0.000113304861658975
OTU1908	Fungi	unclassified	unclassified	unclassified	unclassified	unclassified	unclassified	143	5.47384973555181e-05
OTU1909	Fungi	Basidiomycota	Agaricomycetes	Agaricales	Clavariaceae	Clavaria	Clavaria_sp	103	3.94270295637648e-05
OTU1910	Fungi	Ascomycota	Leotiomycetes	Helotiales	unclassified	unclassified	unclassified	52	1.99049081292793e-05
OTU1911	Fungi	unclassified	unclassified	unclassified	unclassified	unclassified	unclassified	73	2.79434287199498e-05
OTU1912	Fungi	unclassified	unclassified	unclassified	unclassified	unclassified	unclassified	102	3.9044242868971e-05
OTU1913	Fungi	Ascomycota	Eurotiomycetes	Chaetothyriales	unclassified	unclassified	unclassified	90	3.4450802531445e-05
OTU1914	Fungi	unclassified	unclassified	unclassified	unclassified	unclassified	unclassified	51	1.95221214344855e-05
OTU1915	Fungi	unclassified	unclassified	unclassified	unclassified	unclassified	unclassified	80	3.06229355835066e-05
OTU1916	Fungi	Ascomycota	Dothideomycetes	Capnodiales	unclassified	unclassified	unclassified	73	2.79434287199498e-05
OTU1917	Fungi	Ascomycota	unclassified	unclassified	unclassified	unclassified	unclassified	76	2.90917888043313e-05
OTU1918	Fungi	Ascomycota	Dothideomycetes	Pleosporales	Phaeosphaeriaceae	unclassified	unclassified	66	2.5263921856393e-05
OTU1919	Fungi	Basidiomycota	Agaricomycetes	Cantharellales	Ceratobasidiaceae	unclassified	unclassified	178	6.81360316733023e-05
OTU1920	Fungi	unclassified	unclassified	unclassified	unclassified	unclassified	unclassified	91	3.48335892262388e-05
OTU1921	Fungi	Ascomycota	Sordariomycetes	Trichosphaeriales	Trichosphaeriales_family_Incertae_sedis	Nigrospora	Nigrospora_sp_1_MJ_2014	62	2.37327750772176e-05
OTU1922	Fungi	Ascomycota	Leotiomycetes	Helotiales	unclassified	unclassified	unclassified	89	3.40680158366511e-05
OTU1923	Fungi	Ascomycota	unclassified	unclassified	unclassified	unclassified	unclassified	84	3.2154082362682e-05
OTU1924	Fungi	Basidiomycota	Agaricomycetes	Russulales	Stephanosporaceae	Stephanospora	Stephanospora_caroticolor	62	2.37327750772176e-05
OTU1925	Fungi	Ascomycota	Leotiomycetes	Helotiales	unclassified	unclassified	unclassified	127	4.86139102388168e-05
OTU1926	Fungi	unclassified	unclassified	unclassified	unclassified	unclassified	unclassified	85	3.25368690574758e-05
OTU1928	Fungi	Ascomycota	Leotiomycetes	Helotiales	unclassified	unclassified	unclassified	79	3.02401488887128e-05
OTU1929	Fungi	unclassified	unclassified	unclassified	unclassified	unclassified	unclassified	55	2.10532682136608e-05
OTU1930	Fungi	Ascomycota	unclassified	unclassified	unclassified	unclassified	unclassified	60	2.296720168763e-05
OTU1931	Fungi	Ascomycota	unclassified	unclassified	unclassified	unclassified	unclassified	87	3.33024424470635e-05
OTU1932	Fungi	Ascomycota	Dothideomycetes	Pleosporales	Massarinaceae	Massarina	Massarina_sp_JP_2013	96	3.6747522700208e-05
OTU1933	Fungi	Ascomycota	Dothideomycetes	unclassified	unclassified	unclassified	unclassified	190	7.27294720108283e-05
OTU1934	Fungi	Basidiomycota	Agaricomycetes	Thelephorales	Thelephoraceae	unclassified	unclassified	89	3.40680158366511e-05
OTU1935	Fungi	Ascomycota	Eurotiomycetes	Chaetothyriales	Herpotrichiellaceae	unclassified	unclassified	143	5.47384973555181e-05
OTU1936	Fungi	unclassified	unclassified	unclassified	unclassified	unclassified	unclassified	135	5.16762037971675e-05
OTU1937	Fungi	Ascomycota	unclassified	unclassified	unclassified	unclassified	unclassified	89	3.40680158366511e-05
OTU1938	Fungi	unclassified	unclassified	unclassified	unclassified	unclassified	unclassified	106	4.05753896481463e-05
OTU1939	Fungi	Basidiomycota	Agaricomycetes	unclassified	unclassified	unclassified	unclassified	86	3.29196557522696e-05
OTU1940	Fungi	unclassified	unclassified	unclassified	unclassified	unclassified	unclassified	53	2.02876948240731e-05
OTU1941	Fungi	Ascomycota	Leotiomycetes	Helotiales	unclassified	unclassified	unclassified	66	2.5263921856393e-05
OTU1942	Fungi	Ascomycota	unclassified	unclassified	unclassified	unclassified	unclassified	107	4.09581763429401e-05
OTU1943	Fungi	unclassified	unclassified	unclassified	unclassified	unclassified	unclassified	55	2.10532682136608e-05
OTU1944	Fungi	Basidiomycota	Agaricomycetes	Agaricales	Inocybaceae	Inocybe	unclassified	83	3.17712956678881e-05
OTU1945	Fungi	unclassified	unclassified	unclassified	unclassified	unclassified	unclassified	150	5.7418004219075e-05
OTU1946	Fungi	Ascomycota	Lecanoromycetes	Teloschistales	Physciaceae	unclassified	unclassified	57	2.18188416032485e-05
OTU1947	Fungi	Ascomycota	unclassified	unclassified	unclassified	unclassified	unclassified	56	2.14360549084546e-05
OTU1948	Fungi	Basidiomycota	Agaricomycetes	Sebacinales	unclassified	unclassified	unclassified	111	4.24893231221155e-05
OTU1950	Fungi	Ascomycota	unclassified	unclassified	unclassified	unclassified	unclassified	48	1.8373761350104e-05
OTU1951	Fungi	Basidiomycota	Agaricomycetes	Agaricales	Clavariaceae	Clavaria	Clavaria_sp_MA_Fungi_40230	48	1.8373761350104e-05
OTU1952	Fungi	Basidiomycota	Agaricomycetes	Auriculariales	unclassified	unclassified	unclassified	62	2.37327750772176e-05
OTU1953	Fungi	unclassified	unclassified	unclassified	unclassified	unclassified	unclassified	113	4.32548965117031e-05
OTU1954	Fungi	Ascomycota	Eurotiomycetes	Chaetothyriales	Herpotrichiellaceae	unclassified	unclassified	142	5.43557106607243e-05
OTU1955	Fungi	Ascomycota	Dothideomycetes	unclassified	unclassified	unclassified	Dothideomycetes_sp_genotype_114	89	3.40680158366511e-05
OTU1956	Fungi	unclassified	unclassified	unclassified	unclassified	unclassified	unclassified	122	4.66999767648476e-05
OTU1957	Fungi	Ascomycota	Dothideomycetes	Pleosporales	Sporormiaceae	Preussia	Preussia_pilosella	39	1.49286810969595e-05
OTU1958	Fungi	unclassified	unclassified	unclassified	unclassified	unclassified	unclassified	53	2.02876948240731e-05
OTU1959	Fungi	unclassified	unclassified	unclassified	unclassified	unclassified	unclassified	50	1.91393347396917e-05
OTU1960	Fungi	Basidiomycota	Agaricomycetes	Agaricales	unclassified	unclassified	unclassified	64	2.44983484668053e-05
OTU1961	Fungi	Basidiomycota	Agaricomycetes	Agaricales	Clavariaceae	Ramariopsis	Ramariopsis_kunzei	157	6.00975110826318e-05
OTU1962	Fungi	Ascomycota	unclassified	unclassified	unclassified	unclassified	unclassified	103	3.94270295637648e-05
OTU1963	Fungi	Basidiomycota	Microbotryomycetes	Sporidiobolales	Sporidiobolales_family_Incertae_sedis	Rhodotorula	unclassified	59	2.25844149928361e-05
OTU1964	Fungi	unclassified	unclassified	unclassified	unclassified	unclassified	unclassified	53	2.02876948240731e-05
OTU1965	Fungi	Ascomycota	Leotiomycetes	Leotiomycetes_order_Incertae_sedis	Leotiomycetes_family_Incertae_sedis	Leohumicola	unclassified	573	0.000219336776116866
OTU1966	Fungi	Ascomycota	Leotiomycetes	unclassified	unclassified	unclassified	unclassified	48	1.8373761350104e-05
OTU1967	Fungi	unclassified	unclassified	unclassified	unclassified	unclassified	unclassified	50	1.91393347396917e-05
OTU1968	Fungi	Ascomycota	Lecanoromycetes	Pertusariales	Megasporaceae	unclassified	Megasporaceae_sp	118	4.51688299856723e-05
OTU1969	Fungi	unclassified	unclassified	unclassified	unclassified	unclassified	unclassified	76	2.90917888043313e-05
OTU1970	Fungi	Ascomycota	Sordariomycetes	Sordariales	Lasiosphaeriaceae	Cladorrhinum	Cladorrhinum_foecundissimum	53	2.02876948240731e-05
OTU1971	Fungi	Ascomycota	unclassified	unclassified	unclassified	unclassified	unclassified	51	1.95221214344855e-05
OTU1972	Fungi	Ascomycota	Ascomycota_class_Incertae_sedis	Ascomycota_order_Incertae_sedis	Ascomycota_family_Incertae_sedis	Scolecobasidium	Scolecobasidium_excentricum	93	3.55991626158265e-05
OTU1973	Fungi	Ascomycota	Leotiomycetes	Helotiales	unclassified	unclassified	unclassified	56	2.14360549084546e-05
OTU1974	Fungi	Ascomycota	Dothideomycetes	Capnodiales	Mycosphaerellaceae	unclassified	unclassified	98	3.75130960897956e-05
OTU1975	Fungi	Basidiomycota	unclassified	unclassified	unclassified	unclassified	Basidiomycota_sp_CC_15_08	91	3.48335892262388e-05
OTU1976	Fungi	Ascomycota	unclassified	unclassified	unclassified	unclassified	unclassified	80	3.06229355835066e-05
OTU1977	Fungi	Basidiomycota	Microbotryomycetes	unclassified	unclassified	unclassified	unclassified	85	3.25368690574758e-05
OTU1978	Fungi	Ascomycota	Lecanoromycetes	Lecanorales	Cladoniaceae	Cladonia	unclassified	417	0.000159622051729028
OTU1979	Fungi	Ascomycota	unclassified	unclassified	unclassified	unclassified	unclassified	75	2.87090021095375e-05
OTU1980	Fungi	unclassified	unclassified	unclassified	unclassified	unclassified	unclassified	80	3.06229355835066e-05
OTU1982	Fungi	Ascomycota	Orbiliomycetes	Orbiliales	Orbiliaceae	Gamsylella	Gamsylella_gephyropaga	98	3.75130960897956e-05
OTU1983	Fungi	unclassified	unclassified	unclassified	unclassified	unclassified	fungal_sp_UFMGCB_2473	65	2.48811351615991e-05
OTU1984	Fungi	Ascomycota	unclassified	unclassified	unclassified	unclassified	unclassified	128	4.89966969336106e-05
OTU1985	Fungi	Ascomycota	Sordariomycetes	Hypocreales	Hypocreales_family_Incertae_sedis	Myrothecium	Myrothecium_sp_FF16	45	1.72254012657225e-05
OTU1986	Fungi	Basidiomycota	Agaricomycetes	Agaricales	Clavariaceae	unclassified	unclassified	55	2.10532682136608e-05
OTU1987	Fungi	Ascomycota	Dothideomycetes	Pleosporales	unclassified	unclassified	unclassified	52	1.99049081292793e-05
OTU1988	Fungi	Ascomycota	unclassified	unclassified	unclassified	unclassified	unclassified	84	3.2154082362682e-05
OTU1989	Fungi	unclassified	unclassified	unclassified	unclassified	unclassified	unclassified	72	2.7560642025156e-05
OTU1990	Fungi	Ascomycota	unclassified	unclassified	unclassified	unclassified	unclassified	56	2.14360549084546e-05
OTU1991	Fungi	Ascomycota	unclassified	unclassified	unclassified	unclassified	unclassified	58	2.22016282980423e-05
OTU1992	Fungi	unclassified	unclassified	unclassified	unclassified	unclassified	unclassified	110	4.21065364273216e-05
OTU1993	Fungi	Ascomycota	Dothideomycetes	Pleosporales	unclassified	unclassified	unclassified	58	2.22016282980423e-05
OTU1994	Fungi	Ascomycota	Eurotiomycetes	Verrucariales	Verrucariaceae	Verrucaria	Verrucaria_sp_A_Orange_17054	86	3.29196557522696e-05
OTU1995	Fungi	unclassified	unclassified	unclassified	unclassified	unclassified	unclassified	139	5.32073505763428e-05
OTU1996	Fungi	Ascomycota	Leotiomycetes	unclassified	unclassified	unclassified	unclassified	54	2.0670481518867e-05
OTU1997	Fungi	unclassified	unclassified	unclassified	unclassified	unclassified	unclassified	78	2.9857362193919e-05
OTU1998	Fungi	Ascomycota	Leotiomycetes	Helotiales	unclassified	unclassified	Helotiales_sp_SB53	77	2.94745754991251e-05
OTU1999	Fungi	unclassified	unclassified	unclassified	unclassified	unclassified	unclassified	68	2.60294952459806e-05
OTU2000	Fungi	unclassified	unclassified	unclassified	unclassified	unclassified	unclassified	56	2.14360549084546e-05
OTU2001	Fungi	unclassified	unclassified	unclassified	unclassified	unclassified	unclassified	69	2.64122819407745e-05
OTU2002	Fungi	unclassified	unclassified	unclassified	unclassified	unclassified	unclassified	61	2.33499883824238e-05
OTU2003	Fungi	unclassified	unclassified	unclassified	unclassified	unclassified	unclassified	54	2.0670481518867e-05
OTU2004	Fungi	Ascomycota	unclassified	unclassified	unclassified	unclassified	unclassified	71	2.71778553303621e-05
OTU2005	Fungi	Basidiomycota	Agaricomycetes	Agaricales	Inocybaceae	Inocybe	Inocybe_sp_B350	61	2.33499883824238e-05
OTU2006	Fungi	Basidiomycota	unclassified	unclassified	unclassified	unclassified	unclassified	34	1.30147476229903e-05
OTU2007	Fungi	Basidiomycota	Agaricomycetes	Thelephorales	Thelephoraceae	Tomentella	unclassified	80	3.06229355835066e-05
OTU2008	Fungi	unclassified	unclassified	unclassified	unclassified	unclassified	unclassified	69	2.64122819407745e-05
OTU2009	Fungi	Basidiomycota	Agaricomycetes	Agaricales	Tricholomataceae	Ripartites	Ripartites_tricholoma	111	4.24893231221155e-05
OTU2010	Fungi	unclassified	unclassified	unclassified	unclassified	unclassified	unclassified	46	1.76081879605163e-05
OTU2012	Fungi	unclassified	unclassified	unclassified	unclassified	unclassified	unclassified	58	2.22016282980423e-05
OTU2013	Fungi	Basidiomycota	Agaricomycetes	Agaricales	Clavariaceae	Ramariopsis	Ramariopsis_sp	67	2.56467085511868e-05
OTU2014	Fungi	Ascomycota	unclassified	unclassified	unclassified	unclassified	unclassified	88	3.36852291418573e-05
OTU2015	Fungi	Ascomycota	Eurotiomycetes	Verrucariales	Verrucariaceae	unclassified	unclassified	50	1.91393347396917e-05
OTU2016	Fungi	Ascomycota	Eurotiomycetes	unclassified	unclassified	unclassified	unclassified	51	1.95221214344855e-05
OTU2017	Fungi	Ascomycota	unclassified	unclassified	unclassified	unclassified	unclassified	72	2.7560642025156e-05
OTU2018	Fungi	Ascomycota	Sordariomycetes	Hypocreales	Clavicipitaceae	unclassified	unclassified	49	1.87565480448978e-05
OTU2019	Fungi	Basidiomycota	Agaricomycetes	Agaricales	unclassified	unclassified	unclassified	63	2.41155617720115e-05
OTU2020	Fungi	Ascomycota	Dothideomycetes	Pleosporales	Massarinaceae	Massarina	Massarina_sp_JP_2013	76	2.90917888043313e-05
OTU2021	Fungi	unclassified	unclassified	unclassified	unclassified	unclassified	unclassified	67	2.56467085511868e-05
OTU2022	Fungi	unclassified	unclassified	unclassified	unclassified	unclassified	unclassified	50	1.91393347396917e-05
OTU2023	Fungi	unclassified	unclassified	unclassified	unclassified	unclassified	unclassified	98	3.75130960897956e-05
OTU2024	Fungi	Ascomycota	unclassified	unclassified	unclassified	unclassified	unclassified	70	2.67950686355683e-05
OTU2025	Fungi	Ascomycota	Pezizomycetes	Pezizales	Pyronemataceae	Cheilymenia	Cheilymenia_sp	225	8.61270063286124e-05
OTU2026	Fungi	unclassified	unclassified	unclassified	unclassified	unclassified	unclassified	53	2.02876948240731e-05
OTU2027	Fungi	Ascomycota	Lecanoromycetes	Pertusariales	Ochrolechiaceae	Ochrolechia	Ochrolechia_tartarea	74	2.83262154147436e-05
OTU2028	Fungi	unclassified	unclassified	unclassified	unclassified	unclassified	unclassified	56	2.14360549084546e-05
OTU2029	Fungi	unclassified	unclassified	unclassified	unclassified	unclassified	fungal_sp_P8N2	618	0.000236562177382589
[truncated: 4,292 more rows]
