# Supplementary material for: The Soil Microbiome of GLORIA Mountain Summits in the Swiss Alps
Source: Front Microbiol. 2019 May 15;10:1080. doi: 10.3389/fmicb.2019.01080 (PMC6529532; doi:10.3389/fmicb.2019.01080)
Supplement: Supplementary file 4 [file Data_Sheet_4.CSV]

	Kingdom	Phylum	Class	Order	Family	Genus	Species	calcareous	siliceous	p.value	q.value	RelAbundance
OTU00001	Bacteria	Proteobacteria	Alphaproteobacteria	Rhizobiales	Bradyrhizobiaceae	Bradyrhizobium	unclassified	-0.758080013431142	0.758080013431142	1e-04	0.000274058467210956	2.89934185469791
OTU00002	Bacteria	Proteobacteria	Betaproteobacteria	Burkholderiales	Alcaligenaceae	unclassified	unclassified	0.873751327729998	-0.873751327729998	1e-04	0.000274058467210956	0.538896243154055
OTU00003	Bacteria	Verrucomicrobia	Spartobacteria	Chthoniobacterales	Xiphinematobacteraceae	Candidatus_Xiphinematobacter	unclassified	0.722579028770979	-0.722579028770979	1e-04	0.000274058467210956	1.03526165904357
OTU00004	Bacteria	Chloroflexi	Ktedonobacteria	Ktedonobacterales	Ktedonobacteraceae	Ktedonobacter	unclassified	-0.499251015421991	0.499251015421991	1e-04	0.000274058467210956	2.45096829559778
OTU00005	Bacteria	Proteobacteria	Gammaproteobacteria	Xanthomonadales	unclassified	unclassified	unclassified	-0.798079331341152	0.798079331341152	1e-04	0.000274058467210956	0.764862050329826
OTU00007	Bacteria	Chloroflexi	Ktedonobacteria	Ktedonobacterales	HSB_OF53-F07	unclassified	unclassified	-0.552400885571474	0.552400885571474	1e-04	0.000274058467210956	0.764751353105126
OTU00008	Bacteria	Actinobacteria	Actinobacteria	Frankiales	Acidothermaceae	Acidothermus	unclassified	-0.755343725208279	0.755343725208279	1e-04	0.000274058467210956	0.948976668536044
OTU00009	Bacteria	Verrucomicrobia	Spartobacteria	Chthoniobacterales	DA101_soil_group	unclassified	unclassified	-0.68873460277639	0.68873460277639	1e-04	0.000274058467210956	0.689948858474812
OTU00010	Bacteria	Chloroflexi	Ktedonobacteria	Ktedonobacterales	HSB_OF53-F07	unclassified	unclassified	-0.54362777955594	0.54362777955594	1e-04	0.000274058467210956	0.526936270679986
OTU00011	Bacteria	Acidobacteria	Acidobacteria	Acidobacteriales	Acidobacteriaceae_(Subgroup_1)	unclassified	unclassified	-0.861335542760172	0.861335542760172	1e-04	0.000274058467210956	0.441448352985012
OTU00012	Bacteria	Verrucomicrobia	Spartobacteria	Chthoniobacterales	Xiphinematobacteraceae	Candidatus_Xiphinematobacter	unclassified	-0.731533366464838	0.731533366464838	1e-04	0.000274058467210956	1.11465631156978
OTU00013	Bacteria	Acidobacteria	Acidobacteria	Subgroup_3	unclassified	Bryobacter	unclassified	-0.795426158650226	0.795426158650226	1e-04	0.000274058467210956	0.398181598167825
OTU00014	Bacteria	Actinobacteria	Actinobacteria	Corynebacteriales	Mycobacteriaceae	Mycobacterium	Mycobacterium_moriokaense	0.647035586193766	-0.647035586193766	1e-04	0.000274058467210956	0.556663169726208
OTU00015	Bacteria	Proteobacteria	Alphaproteobacteria	Rhodospirillales	Rhodospirillales_Incertae_Sedis	Reyranella	unclassified	-0.30840709751011	0.30840709751011	0.0017	0.00357449989896949	0.214368171478613
OTU00016	Bacteria	Proteobacteria	Alphaproteobacteria	Rhizobiales	alphaI_cluster	unclassified	unclassified	-0.725829789788322	0.725829789788322	1e-04	0.000274058467210956	0.291941543279095
OTU00017	Bacteria	Proteobacteria	Gammaproteobacteria	Pseudomonadales	Pseudomonadaceae	Pseudomonas	Pseudomonas_frederiksbergensis	0.221051485849532	-0.221051485849532	0.0236	0.0391677192982456	0.41515562869122
OTU00018	Bacteria	Acidobacteria	Acidobacteria	Subgroup_4	RB41	unclassified	unclassified	0.818486901042284	-0.818486901042283	1e-04	0.000274058467210956	0.569387747910066
OTU00019	Bacteria	Verrucomicrobia	Spartobacteria	Chthoniobacterales	DA101_soil_group	unclassified	unclassified	0.452966131193574	-0.452966131193574	1e-04	0.000274058467210956	0.491826833771385
OTU00020	Bacteria	Chloroflexi	Ktedonobacteria	Ktedonobacterales	HSB_OF53-F07	unclassified	unclassified	-0.245234219602832	0.245234219602832	6e-04	0.00140116696588869	0.154429144251492
OTU00021	Bacteria	Proteobacteria	Alphaproteobacteria	Rhizobiales	Xanthobacteraceae	unclassified	unclassified	-0.561284860851953	0.561284860851952	1e-04	0.000274058467210956	0.741814878913011
OTU00022	Bacteria	Acidobacteria	Acidobacteria	Acidobacteriales	Acidobacteriaceae_(Subgroup_1)	unclassified	unclassified	-0.757495597020381	0.757495597020381	1e-04	0.000274058467210956	0.592680934715737
OTU00023	Bacteria	Verrucomicrobia	Spartobacteria	Chthoniobacterales	DA101_soil_group	unclassified	unclassified	-0.438876473493772	0.438876473493772	1e-04	0.000274058467210956	0.261452291271309
OTU00024	Bacteria	Cyanobacteria	Cyanobacteria	SubsectionIII	FamilyI	Microcoleus	unclassified	0.348555632229398	-0.348555632229398	1e-04	0.000274058467210956	0.0926772280208534
OTU00025	Bacteria	Proteobacteria	Alphaproteobacteria	Rhizobiales	MNG7	unclassified	unclassified	0.682041332637672	-0.682041332637672	1e-04	0.000274058467210956	0.173388751315214
OTU00027	Bacteria	Verrucomicrobia	Spartobacteria	Chthoniobacterales	DA101_soil_group	unclassified	unclassified	0.631070620468884	-0.631070620468884	1e-04	0.000274058467210956	0.474846433524708
OTU00028	Bacteria	Proteobacteria	Alphaproteobacteria	Rhizobiales	Methylobacteriaceae	Microvirga	Microvirga_aerilata	0.74539148653679	-0.74539148653679	1e-04	0.000274058467210956	0.111699490468078
OTU00029	Bacteria	Proteobacteria	Alphaproteobacteria	Sphingomonadales	unclassified	unclassified	unclassified	0.836327133987514	-0.836327133987515	1e-04	0.000274058467210956	0.534937928731154
OTU00030	Bacteria	Proteobacteria	Alphaproteobacteria	Rhizobiales	Rhodobiaceae	unclassified	unclassified	0.743009468555904	-0.743009468555904	1e-04	0.000274058467210956	0.0927292444193957
OTU00031	Bacteria	Acidobacteria	Acidobacteria	Subgroup_4	unclassified	Blastocatella	unclassified	0.857767937270035	-0.857767937270035	1e-04	0.000274058467210956	0.147451669389737
OTU00032	Bacteria	Acidobacteria	Acidobacteria	Subgroup_2	unclassified	unclassified	unclassified	-0.817170824916322	0.817170824916322	1e-04	0.000274058467210956	0.531600001222231
OTU00033	Bacteria	Chloroflexi	Anaerolineae	Anaerolineales	Anaerolineaceae	unclassified	unclassified	0.594940397618281	-0.594940397618281	1e-04	0.000274058467210956	0.11603214421588
OTU00034	Bacteria	Acidobacteria	Acidobacteria	Subgroup_3	unclassified	Bryobacter	unclassified	-0.847779714552327	0.847779714552327	1e-04	0.000274058467210956	0.202342211462998
OTU00035	Bacteria	Proteobacteria	Gammaproteobacteria	Chromatiales	Chromatiaceae	Nitrosococcus	unclassified	0.637780997189939	-0.637780997189939	1e-04	0.000274058467210956	0.103768705037464
OTU00037	Bacteria	Gemmatimonadetes	Gemmatimonadetes	Gemmatimonadales	Gemmatimonadaceae	unclassified	unclassified	0.886000517818093	-0.886000517818093	1e-04	0.000274058467210956	0.198704823391399
OTU00038	Bacteria	Proteobacteria	Alphaproteobacteria	Rhizobiales	Hyphomicrobiaceae	Rhodomicrobium	unclassified	0.697248823666328	-0.697248823666327	1e-04	0.000274058467210956	0.15985726785656
OTU00039	Bacteria	Proteobacteria	Betaproteobacteria	unclassified	unclassified	unclassified	unclassified	0.590226716518293	-0.590226716518293	1e-04	0.000274058467210956	0.094364587863668
OTU00040	Bacteria	Actinobacteria	Actinobacteria	Pseudonocardiales	Pseudonocardiaceae	Crossiella	unclassified	0.432628826554112	-0.432628826554112	1e-04	0.000274058467210956	0.242642064679832
OTU00041	Bacteria	Proteobacteria	Betaproteobacteria	Burkholderiales	Burkholderiaceae	Burkholderia	unclassified	-0.636393760085698	0.636393760085698	1e-04	0.000274058467210956	0.139705236582245
OTU00042	Bacteria	Actinobacteria	Actinobacteria	Frankiales	Acidothermaceae	Acidothermus	unclassified	-0.57211115196352	0.57211115196352	1e-04	0.000274058467210956	0.090124205796742
OTU00043	Bacteria	Planctomycetes	Planctomycetacia	Planctomycetales	Planctomycetaceae	unclassified	unclassified	-0.61759371222598	0.617593712225981	1e-04	0.000274058467210956	0.280169930759256
OTU00044	Bacteria	Acidobacteria	Acidobacteria	Subgroup_2	bacterium_Ellin7505	unclassified	unclassified	-0.579253375932259	0.579253375932259	1e-04	0.000274058467210956	0.10603656322478
OTU00045	Bacteria	Verrucomicrobia	Spartobacteria	Chthoniobacterales	unclassified	unclassified	unclassified	0.547008156422438	-0.547008156422438	1e-04	0.000274058467210956	0.105845788447858
OTU00046	Bacteria	Verrucomicrobia	Spartobacteria	Chthoniobacterales	DA101_soil_group	unclassified	unclassified	-0.599543476925425	0.599543476925425	1e-04	0.000274058467210956	0.190536139969084
OTU00047	Bacteria	Proteobacteria	Betaproteobacteria	TRA3-20	unclassified	unclassified	unclassified	0.734170906462311	-0.734170906462311	1e-04	0.000274058467210956	0.121084736491071
OTU00048	Bacteria	Acidobacteria	Acidobacteria	Subgroup_3	unclassified	Candidatus_Solibacter	unclassified	-0.741734349215165	0.741734349215165	1e-04	0.000274058467210956	0.282853962661256
OTU00049	Bacteria	Acidobacteria	Holophagae	Subgroup_7	unclassified	unclassified	unclassified	-0.573508032486125	0.573508032486125	1e-04	0.000274058467210956	0.0899058887601429
OTU00050	Bacteria	Acidobacteria	Acidobacteria	Acidobacteriales	Acidobacteriaceae_(Subgroup_1)	unclassified	unclassified	-0.791612303854224	0.791612303854224	1e-04	0.000274058467210956	0.252198074263141
OTU00051	Bacteria	Acidobacteria	Acidobacteria	Subgroup_2	unclassified	unclassified	unclassified	-0.584003106199189	0.584003106199189	1e-04	0.000274058467210956	0.214987080957751
OTU00052	Bacteria	Proteobacteria	Alphaproteobacteria	Rhizobiales	Bradyrhizobiaceae	unclassified	unclassified	0.621814206411473	-0.621814206411473	1e-04	0.000274058467210956	0.0797454387285647
OTU00054	Bacteria	WD272	unclassified	unclassified	unclassified	unclassified	unclassified	-0.706991749437434	0.706991749437434	1e-04	0.000274058467210956	0.118462648541033
OTU00055	Bacteria	Proteobacteria	Gammaproteobacteria	Xanthomonadales	Xanthomonadaceae	Rhodanobacter	unclassified	-0.749561772687087	0.749561772687087	1e-04	0.000274058467210956	0.202633939457746
OTU00056	Bacteria	Acidobacteria	Acidobacteria	Subgroup_3	unclassified	Candidatus_Solibacter	unclassified	-0.811172673237242	0.811172673237242	1e-04	0.000274058467210956	0.399473214863785
OTU00057	Bacteria	Proteobacteria	Alphaproteobacteria	Sphingomonadales	Sphingomonadaceae	Sphingomonas	unclassified	0.589484039822583	-0.589484039822583	1e-04	0.000274058467210956	0.270480723527958
OTU00058	Bacteria	Proteobacteria	Alphaproteobacteria	Rhizobiales	Phyllobacteriaceae	Phyllobacterium	unclassified	0.701578418778195	-0.701578418778195	1e-04	0.000274058467210956	0.101509613126387
OTU00060	Bacteria	Firmicutes	Bacilli	Bacillales	Bacillaceae	Bacillus	unclassified	-0.400522953028605	0.400522953028605	2e-04	0.000514384577360356	0.239990257341763
OTU00062	Bacteria	Proteobacteria	Deltaproteobacteria	Myxococcales	BIrii41	unclassified	unclassified	-0.67988305826248	0.679883058262481	1e-04	0.000274058467210956	0.10857828540938
OTU00063	Bacteria	Planctomycetes	Phycisphaerae	WD2101_soil_group	unclassified	unclassified	unclassified	-0.525779656992413	0.525779656992413	1e-04	0.000274058467210956	0.0904113369682219
OTU00064	Bacteria	Proteobacteria	Alphaproteobacteria	Rhodospirillales	Acetobacteraceae	unclassified	unclassified	-0.704042914028559	0.704042914028559	1e-04	0.000274058467210956	0.243960182513792
OTU00065	Bacteria	Actinobacteria	Actinobacteria	Micrococcales	Micrococcaceae	Arthrobacter	unclassified	0.638597558189504	-0.638597558189504	1e-04	0.000274058467210956	0.0778139627463454
OTU00066	Bacteria	Actinobacteria	Thermoleophilia	Solirubrobacterales	YNPFFP1	unclassified	unclassified	-0.774678229239499	0.774678229239499	1e-04	0.000274058467210956	0.481322529072237
OTU00067	Bacteria	Verrucomicrobia	Spartobacteria	Chthoniobacterales	Chthoniobacteraceae	Chthoniobacter	unclassified	0.825056060624763	-0.825056060624763	1e-04	0.000274058467210956	0.334845926250766
OTU00068	Bacteria	Actinobacteria	Actinobacteria	Frankiales	Frankiaceae	Jatrophihabitans	unclassified	-0.670104059125319	0.670104059125319	1e-04	0.000274058467210956	0.161739432015146
OTU00069	Bacteria	Chloroflexi	Ktedonobacteria	Ktedonobacterales	unclassified	unclassified	unclassified	-0.451130765586111	0.451130765586111	1e-04	0.000274058467210956	0.0814495500313731
OTU00070	Bacteria	Chloroflexi	Ktedonobacteria	Ktedonobacterales	Ktedonobacteraceae	unclassified	unclassified	-0.614461454032143	0.614461454032143	1e-04	0.000274058467210956	0.142148353958152
OTU00071	Bacteria	Verrucomicrobia	Spartobacteria	Chthoniobacterales	DA101_soil_group	unclassified	unclassified	0.259277521825736	-0.259277521825736	0.0071	0.0132216535433071	0.224757254016475
OTU00072	Bacteria	Chloroflexi	Ktedonobacteria	Ktedonobacterales	JG30a-KF-32	unclassified	unclassified	-0.409666542765867	0.409666542765867	1e-04	0.000274058467210956	0.109249285439443
OTU00073	Bacteria	Nitrospirae	Nitrospira	Nitrospirales	0319-6A21	unclassified	unclassified	0.609980612451374	-0.609980612451373	1e-04	0.000274058467210956	0.122386813386978
OTU00074	Bacteria	Verrucomicrobia	OPB35_soil_group	unclassified	unclassified	unclassified	unclassified	-0.683587264591283	0.683587264591283	1e-04	0.000274058467210956	0.235864377723261
OTU00075	Bacteria	Actinobacteria	Actinobacteria	Micrococcales	Micrococcaceae	Arthrobacter	Arthrobacter_oryzae	0.631938076713235	-0.631938076713235	1e-04	0.000274058467210956	0.0673810863067804
OTU00076	Bacteria	Proteobacteria	Alphaproteobacteria	Rhodospirillales	Acetobacteraceae	unclassified	unclassified	-0.803618217300815	0.803618217300815	1e-04	0.000274058467210956	0.281167998076008
OTU00077	Bacteria	Proteobacteria	Gammaproteobacteria	Xanthomonadales	Xanthomonadaceae	Rhodanobacter	unclassified	-0.398837879567792	0.398837879567792	1e-04	0.000274058467210956	0.0668270456391968
OTU00079	Bacteria	Planctomycetes	Phycisphaerae	WD2101_soil_group	unclassified	unclassified	unclassified	-0.646724728756377	0.646724728756377	1e-04	0.000274058467210956	0.0851152242611068
OTU00080	Bacteria	Acidobacteria	Acidobacteria	Acidobacteriales	Acidobacteriaceae_(Subgroup_1)	Granulicella	unclassified	-0.747998469406839	0.747998469406839	1e-04	0.000274058467210956	0.293373530036066
OTU00081	Bacteria	Proteobacteria	Alphaproteobacteria	Rhizobiales	Rhizobiaceae	Rhizobium	unclassified	0.519281147343096	-0.519281147343096	1e-04	0.000274058467210956	0.0994333532308188
OTU00082	Bacteria	Proteobacteria	Alphaproteobacteria	Rhizobiales	Hyphomicrobiaceae	Blastochloris	unclassified	-0.638039329104877	0.638039329104877	1e-04	0.000274058467210956	0.0757334182614675
OTU00083	Bacteria	Acidobacteria	Acidobacteria	Subgroup_3	unclassified	Candidatus_Solibacter	unclassified	-0.652817634256793	0.652817634256793	1e-04	0.000274058467210956	0.194789430428671
OTU00084	Bacteria	Bacteroidetes	Sphingobacteriia	Sphingobacteriales	Chitinophagaceae	unclassified	unclassified	-0.752410377571386	0.752410377571386	1e-04	0.000274058467210956	0.27873253748349
OTU00085	Bacteria	Proteobacteria	Alphaproteobacteria	Rhodospirillales	JG37-AG-20	unclassified	unclassified	-0.6225201820744	0.6225201820744	1e-04	0.000274058467210956	0.0874286450900517
OTU00086	Bacteria	Proteobacteria	Alphaproteobacteria	Sphingomonadales	Sphingomonadaceae	Sphingomonas	unclassified	0.904213901389731	-0.904213901389731	1e-04	0.000274058467210956	0.155645757230013
OTU00087	Bacteria	Chloroflexi	Anaerolineae	Anaerolineales	Anaerolineaceae	unclassified	unclassified	0.731337285273351	-0.731337285273351	1e-04	0.000274058467210956	0.117175297413046
OTU00088	Bacteria	Chloroflexi	Ktedonobacteria	Ktedonobacterales	unclassified	unclassified	unclassified	-0.227198787021148	0.227198787021148	0.0043	0.00839508442776736	0.243283383037185
OTU00089	Bacteria	Actinobacteria	Acidimicrobiia	Acidimicrobiales	unclassified	unclassified	unclassified	-0.53775756525981	0.53775756525981	1e-04	0.000274058467210956	0.0889358516658452
OTU00090	Bacteria	Proteobacteria	Alphaproteobacteria	Rhizobiales	Hyphomicrobiaceae	Pedomicrobium	unclassified	0.892396690286135	-0.892396690286135	1e-04	0.000274058467210956	0.074965967994771
OTU00091	Bacteria	Chloroflexi	Anaerolineae	Anaerolineales	Anaerolineaceae	unclassified	unclassified	0.808434321319469	-0.808434321319469	1e-04	0.000274058467210956	0.039883935957083
OTU00092	Bacteria	Chloroflexi	Ktedonobacteria	Ktedonobacterales	JG30a-KF-32	unclassified	unclassified	-0.378127506936657	0.378127506936657	1e-04	0.000274058467210956	0.0772017522298945
OTU00093	Bacteria	Proteobacteria	Alphaproteobacteria	Rhodospirillales	Rhodospirillales_Incertae_Sedis	Reyranella	unclassified	-0.557934491165626	0.557934491165626	1e-04	0.000274058467210956	0.0843030002465418
OTU00094	Bacteria	Acidobacteria	Acidobacteria	Subgroup_2	unclassified	unclassified	unclassified	-0.633003395926253	0.633003395926253	1e-04	0.000274058467210956	0.0611532900915163
OTU00095	Bacteria	Acidobacteria	Holophagae	Subgroup_7	unclassified	unclassified	unclassified	-0.384157621656948	0.384157621656948	1e-04	0.000274058467210956	0.085640553347731
OTU00096	Bacteria	Verrucomicrobia	Spartobacteria	Chthoniobacterales	Chthoniobacteraceae	Chthoniobacter	unclassified	0.854784623553786	-0.854784623553786	1e-04	0.000274058467210956	0.171951766316338
OTU00097	Bacteria	Planctomycetes	Phycisphaerae	WD2101_soil_group	unclassified	unclassified	unclassified	0.550041304536104	-0.550041304536104	1e-04	0.000274058467210956	0.128698056470103
OTU00098	Bacteria	Proteobacteria	Alphaproteobacteria	Rhizobiales	Hyphomicrobiaceae	Pedomicrobium	unclassified	0.517873512275831	-0.517873512275831	1e-04	0.000274058467210956	0.138296905216687
OTU00099	Bacteria	Proteobacteria	Betaproteobacteria	Nitrosomonadales	Nitrosomonadaceae	unclassified	unclassified	0.702633944842288	-0.702633944842288	1e-04	0.000274058467210956	0.067545271486901
OTU00100	Bacteria	Chloroflexi	KD4-96	unclassified	unclassified	unclassified	unclassified	0.537226103257081	-0.537226103257081	1e-04	0.000274058467210956	0.205103643191048
OTU00101	Bacteria	Actinobacteria	Thermoleophilia	Gaiellales	unclassified	unclassified	unclassified	0.667678419617467	-0.667678419617467	1e-04	0.000274058467210956	0.061006459754845
OTU00103	Bacteria	Planctomycetes	Phycisphaerae	WD2101_soil_group	unclassified	unclassified	unclassified	-0.734916242317303	0.734916242317303	1e-04	0.000274058467210956	0.11882982499178
OTU00104	Bacteria	Actinobacteria	Actinobacteria	Corynebacteriales	unclassified	unclassified	unclassified	0.682010893269422	-0.682010893269423	1e-04	0.000274058467210956	0.108681457834469
OTU00105	Bacteria	Proteobacteria	Alphaproteobacteria	Rhizobiales	Rhodobiaceae	unclassified	unclassified	0.373460554237417	-0.373460554237417	1e-04	0.000274058467210956	0.089498734965072
OTU00106	Bacteria	Proteobacteria	Alphaproteobacteria	Rhodospirillales	DA111	unclassified	unclassified	-0.570467522924389	0.570467522924389	1e-04	0.000274058467210956	0.259368134278001
OTU00107	Bacteria	Proteobacteria	Alphaproteobacteria	Rhizobiales	Rhizobiales_Incertae_Sedis	Rhizomicrobium	unclassified	-0.805639423707763	0.805639423707763	1e-04	0.000274058467210956	0.343745906624888
OTU00108	Bacteria	Proteobacteria	Gammaproteobacteria	Xanthomonadales	Xanthomonadaceae	Pseudoxanthomonas	Pseudoxanthomonas_ginsengisoli	0.719758241373232	-0.719758241373232	1e-04	0.000274058467210956	0.0363662427011408
OTU00110	Bacteria	Planctomycetes	Planctomycetacia	Planctomycetales	Planctomycetaceae	Pir4_lineage	unclassified	0.583814188763966	-0.583814188763966	1e-04	0.000274058467210956	0.111015866575795
OTU00111	Bacteria	Chloroflexi	TK10	unclassified	unclassified	unclassified	unclassified	-0.774053138305865	0.774053138305865	1e-04	0.000274058467210956	0.351505291782008
OTU00113	Bacteria	Proteobacteria	Betaproteobacteria	TRA3-20	unclassified	unclassified	unclassified	0.814999947191136	-0.814999947191135	1e-04	0.000274058467210956	0.13323397826353
OTU00114	Bacteria	Proteobacteria	Betaproteobacteria	SC-I-84	unclassified	unclassified	unclassified	-0.806527373447471	0.806527373447471	1e-04	0.000274058467210956	0.246565968904252
OTU00115	Bacteria	Planctomycetes	Planctomycetacia	Planctomycetales	Planctomycetaceae	unclassified	unclassified	0.6626432574316	-0.6626432574316	1e-04	0.000274058467210956	0.0316939793407905
OTU00116	Bacteria	Proteobacteria	Betaproteobacteria	Nitrosomonadales	Nitrosomonadaceae	unclassified	unclassified	0.467968337714761	-0.467968337714762	1e-04	0.000274058467210956	0.0308454610671915
OTU00117	Bacteria	Acidobacteria	Acidobacteria	Subgroup_3	unclassified	Bryobacter	unclassified	-0.636737913321924	0.636737913321924	1e-04	0.000274058467210956	0.485140523977071
OTU00118	Bacteria	Planctomycetes	Phycisphaerae	WD2101_soil_group	unclassified	unclassified	unclassified	-0.556709305064438	0.556709305064438	1e-04	0.000274058467210956	0.155406875407794
OTU00119	Bacteria	Proteobacteria	Gammaproteobacteria	Xanthomonadales	Xanthomonadaceae	Luteibacter	Luteibacter_rhizovicinus	-0.394041184607565	0.394041184607565	1e-04	0.000274058467210956	0.0342301952599279
OTU00120	Bacteria	Acidobacteria	Acidobacteria	Subgroup_3	unclassified	Bryobacter	unclassified	-0.643229227703652	0.643229227703652	1e-04	0.000274058467210956	0.307855913161084
OTU00121	Bacteria	Chloroflexi	Ktedonobacteria	Ktedonobacterales	Ktedonobacteraceae	unclassified	unclassified	-0.25885395818604	0.25885395818604	0.0014	0.00300131850020602	0.233208421531164
OTU00122	Bacteria	Proteobacteria	Alphaproteobacteria	Caulobacterales	Caulobacteraceae	unclassified	unclassified	-0.747558808087651	0.747558808087651	1e-04	0.000274058467210956	0.180120163666705
OTU00123	Bacteria	Planctomycetes	Phycisphaerae	WD2101_soil_group	unclassified	unclassified	unclassified	-0.658577743550326	0.658577743550326	1e-04	0.000274058467210956	0.0713624364598707
OTU00124	Bacteria	Chloroflexi	Ktedonobacteria	Ktedonobacterales	Ktedonobacteraceae	Ktedonobacter	unclassified	-0.579615521281011	0.579615521281011	1e-04	0.000274058467210956	0.0830192680664527
OTU00125	Bacteria	Actinobacteria	Actinobacteria	Pseudonocardiales	Pseudonocardiaceae	Pseudonocardia	unclassified	-0.405845225658077	0.405845225658077	1e-04	0.000274058467210956	0.151981967342848
OTU00126	Bacteria	Proteobacteria	Alphaproteobacteria	Rhizobiales	JG34-KF-361	unclassified	unclassified	0.792818727567242	-0.792818727567242	1e-04	0.000274058467210956	0.0896408265186358
OTU00127	Bacteria	Proteobacteria	Deltaproteobacteria	Myxococcales	Haliangiaceae	Haliangium	unclassified	0.394870282348928	-0.394870282348927	1e-04	0.000274058467210956	0.0421059964693374
OTU00128	Bacteria	Chloroflexi	Ktedonobacteria	Ktedonobacterales	HSB_OF53-F07	unclassified	unclassified	-0.501909046525979	0.501909046525979	1e-04	0.000274058467210956	0.264505362831329
OTU00129	Bacteria	Chloroflexi	Ktedonobacteria	Ktedonobacterales	JG30a-KF-32	unclassified	unclassified	-0.376997147093303	0.376997147093303	1e-04	0.000274058467210956	0.176435469771525
OTU00130	Bacteria	WD272	unclassified	unclassified	unclassified	unclassified	unclassified	-0.596323574126159	0.596323574126159	1e-04	0.000274058467210956	0.0597505088790577
OTU00131	Bacteria	Actinobacteria	Acidimicrobiia	Acidimicrobiales	unclassified	unclassified	unclassified	-0.430238574758955	0.430238574758955	1e-04	0.000274058467210956	0.0465940112447116
OTU00132	Bacteria	Proteobacteria	Betaproteobacteria	TRA3-20	unclassified	unclassified	unclassified	0.89303710744363	-0.89303710744363	1e-04	0.000274058467210956	0.129099322498949
OTU00133	Bacteria	WD272	unclassified	unclassified	unclassified	unclassified	unclassified	-0.4457754151853	0.4457754151853	1e-04	0.000274058467210956	0.0605071955155783
OTU00134	Bacteria	Acidobacteria	Holophagae	Subgroup_7	unclassified	unclassified	unclassified	0.219893134301679	-0.219893134301679	0.0212	0.0355359536082474	0.306304167097181
OTU00135	Bacteria	Acidobacteria	Acidobacteria	Acidobacteriales	Acidobacteriaceae_(Subgroup_1)	unclassified	unclassified	-0.536212654384982	0.536212654384982	1e-04	0.000274058467210956	0.087955166427866
OTU00136	Bacteria	Acidobacteria	Acidobacteria	Subgroup_2	unclassified	unclassified	unclassified	-0.663811763225405	0.663811763225405	1e-04	0.000274058467210956	0.107073344439992
OTU00138	Bacteria	WD272	unclassified	unclassified	unclassified	unclassified	unclassified	-0.448309659125835	0.448309659125835	1e-04	0.000274058467210956	0.322942055533988
OTU00139	Bacteria	Firmicutes	Clostridia	Clostridiales	Clostridiaceae_1	Clostridium_sensu_stricto_13	unclassified	-0.43713009287075	0.43713009287075	1e-04	0.000274058467210956	0.0300470495561957
OTU00140	Bacteria	Acidobacteria	Acidobacteria	Subgroup_6	unclassified	unclassified	unclassified	0.916618719277732	-0.916618719277732	1e-04	0.000274058467210956	0.147569257124697
OTU00141	Bacteria	Proteobacteria	Alphaproteobacteria	Rhizobiales	Phyllobacteriaceae	Mesorhizobium	unclassified	0.566421431552672	-0.566421431552673	1e-04	0.000274058467210956	0.101713894504342
OTU00142	Bacteria	Gemmatimonadetes	Gemmatimonadetes	Gemmatimonadales	Gemmatimonadaceae	unclassified	unclassified	0.583058964513578	-0.583058964513578	1e-04	0.000274058467210956	0.137706256012441
OTU00143	Bacteria	Proteobacteria	Gammaproteobacteria	Xanthomonadales	Xanthomonadales_Incertae_Sedis	Acidibacter	unclassified	0.603478467038351	-0.603478467038351	1e-04	0.000274058467210956	0.092649253475103
OTU00144	Bacteria	Verrucomicrobia	Spartobacteria	Chthoniobacterales	unclassified	unclassified	unclassified	-0.616687985808784	0.616687985808784	1e-04	0.000274058467210956	0.0749499878471373
OTU00145	Bacteria	Proteobacteria	Alphaproteobacteria	Rhizobiales	Rhizobiales_Incertae_Sedis	Rhizomicrobium	unclassified	-0.691056737002678	0.691056737002678	1e-04	0.000274058467210956	0.0603783302665091
OTU00146	Bacteria	Proteobacteria	Deltaproteobacteria	Myxococcales	Phaselicystidaceae	Phaselicystis	unclassified	-0.2783308657024	0.2783308657024	0.0039	0.00771694238448374	0.0456699881898215
OTU00147	Bacteria	Acidobacteria	Acidobacteria	Subgroup_4	RB41	unclassified	unclassified	0.535381744916318	-0.535381744916318	1e-04	0.000274058467210956	0.166760840632437
OTU00148	Bacteria	Acidobacteria	Acidobacteria	Subgroup_4	unclassified	Blastocatella	Ictalurus_punctatus_(channel_catfish)	0.471174123527823	-0.471174123527822	1e-04	0.000274058467210956	0.214379334953526
OTU00149	Bacteria	Acidobacteria	Acidobacteria	Subgroup_3	unclassified	Bryobacter	unclassified	0.821090508314925	-0.821090508314925	1e-04	0.000274058467210956	0.0420699999641666
OTU00150	Bacteria	Proteobacteria	Deltaproteobacteria	Myxococcales	unclassified	unclassified	unclassified	-0.390102323953926	0.390102323953926	1e-04	0.000274058467210956	0.0552103264684263
OTU00152	Bacteria	Chloroflexi	Anaerolineae	Anaerolineales	Anaerolineaceae	unclassified	unclassified	0.842766877142028	-0.842766877142028	1e-04	0.000274058467210956	0.156020106971527
OTU00153	Bacteria	Chloroflexi	Ktedonobacteria	Ktedonobacterales	Ktedonobacteraceae	unclassified	unclassified	-0.41244526170602	0.41244526170602	1e-04	0.000274058467210956	0.22281009804173
OTU00154	Bacteria	Acidobacteria	Acidobacteria	Subgroup_6	unclassified	unclassified	unclassified	0.837501700087314	-0.837501700087314	1e-04	0.000274058467210956	0.0383797112388397
OTU00155	Bacteria	Actinobacteria	Thermoleophilia	Gaiellales	unclassified	bacterium_Ellin6517	unclassified	-0.541195605652302	0.541195605652302	1e-04	0.000274058467210956	0.0259701077093562
OTU00156	Bacteria	Actinobacteria	Thermoleophilia	Solirubrobacterales	480-2	unclassified	unclassified	-0.327108914281276	0.327108914281276	5e-04	0.00118519362186788	0.0675278100154831
OTU00157	Bacteria	Acidobacteria	Acidobacteria	Acidobacteriales	Acidobacteriaceae_(Subgroup_1)	Acidobacterium	unclassified	-0.497563369878409	0.497563369878409	1e-04	0.000274058467210956	0.078398791313959
OTU00158	Bacteria	Planctomycetes	Planctomycetacia	Planctomycetales	Planctomycetaceae	unclassified	unclassified	-0.494211995850994	0.494211995850994	1e-04	0.000274058467210956	0.12016963797467
OTU00160	Bacteria	Actinobacteria	Thermoleophilia	Solirubrobacterales	288-2	unclassified	unclassified	0.726233393034564	-0.726233393034564	1e-04	0.000274058467210956	0.099906907596807
OTU00161	Bacteria	Chloroflexi	Ktedonobacteria	Ktedonobacterales	Ktedonobacteraceae	Ktedonobacter	unclassified	-0.387491480529265	0.387491480529265	1e-04	0.000274058467210956	0.39224890552135
OTU00162	Bacteria	Planctomycetes	Planctomycetacia	Planctomycetales	Planctomycetaceae	unclassified	unclassified	-0.674229139469071	0.674229139469071	1e-04	0.000274058467210956	0.0895797049808969
OTU00163	Bacteria	Proteobacteria	Gammaproteobacteria	Chromatiales	Chromatiaceae	Nitrosococcus	unclassified	0.739103618462264	-0.739103618462264	1e-04	0.000274058467210956	0.113889754746867
OTU00164	Bacteria	Proteobacteria	Alphaproteobacteria	Rhizobiales	A0839	unclassified	unclassified	0.256707649931643	-0.256707649931642	0.009	0.0164883802816901	0.0431306233335282
OTU00165	Bacteria	Proteobacteria	Alphaproteobacteria	Rhizobiales	JG34-KF-361	unclassified	unclassified	0.866460052362495	-0.866460052362496	1e-04	0.000274058467210956	0.0465053342141126
OTU00166	Bacteria	Proteobacteria	Alphaproteobacteria	Sphingomonadales	Sphingomonadaceae	Novosphingobium	unclassified	-0.308961175342547	0.308961175342547	0.0012	0.00261238493723849	0.067813466309663
OTU00167	Bacteria	Proteobacteria	Alphaproteobacteria	Rhodospirillales	KCM-B-15	unclassified	unclassified	-0.543817770304446	0.543817770304446	1e-04	0.000274058467210956	0.0219094879326482
OTU00168	Bacteria	Proteobacteria	Gammaproteobacteria	Xanthomonadales	Xanthomonadaceae	Lysobacter	unclassified	0.786421203023302	-0.786421203023302	1e-04	0.000274058467210956	0.0365811204901506
OTU00169	Bacteria	Planctomycetes	Planctomycetacia	Planctomycetales	Planctomycetaceae	unclassified	unclassified	-0.68458852172041	0.68458852172041	1e-04	0.000274058467210956	0.0981390462140421
OTU00170	Bacteria	Acidobacteria	Acidobacteria	Subgroup_6	unclassified	unclassified	unclassified	0.626151244274233	-0.626151244274233	1e-04	0.000274058467210956	0.332921883195161
OTU00171	Bacteria	Acidobacteria	Acidobacteria	Acidobacteriales	Acidobacteriaceae_(Subgroup_1)	Candidatus_Koribacter	unclassified	-0.748418019826979	0.748418019826979	1e-04	0.000274058467210956	0.163936248159648
OTU00172	Bacteria	Proteobacteria	Betaproteobacteria	Nitrosomonadales	Nitrosomonadaceae	unclassified	unclassified	0.364659466158686	-0.364659466158687	2e-04	0.000514384577360356	0.169536240510548
OTU00174	Bacteria	Proteobacteria	Betaproteobacteria	Burkholderiales	Oxalobacteraceae	Massilia	unclassified	0.443945180218463	-0.443945180218463	1e-04	0.000274058467210956	0.150745957390911
OTU00175	Bacteria	Actinobacteria	Thermoleophilia	Solirubrobacterales	288-2	unclassified	unclassified	0.813672550864327	-0.813672550864326	1e-04	0.000274058467210956	0.0604435230537619
OTU00176	Bacteria	Chloroflexi	Ktedonobacteria	Ktedonobacterales	HSB_OF53-F07	unclassified	unclassified	-0.392421490618651	0.392421490618651	1e-04	0.000274058467210956	0.0649526064556311
OTU00177	Bacteria	Planctomycetes	Phycisphaerae	WD2101_soil_group	unclassified	unclassified	unclassified	-0.767940897390127	0.767940897390127	1e-04	0.000274058467210956	0.16501520990445
OTU00178	Bacteria	Bacteroidetes	Sphingobacteriia	Sphingobacteriales	Chitinophagaceae	unclassified	unclassified	-0.781923843982396	0.781923843982396	1e-04	0.000274058467210956	0.173192710152508
OTU00179	Bacteria	Chloroflexi	Gitt-GS-136	unclassified	unclassified	unclassified	unclassified	0.589793081228952	-0.589793081228952	1e-04	0.000274058467210956	0.0399763543855836
OTU00180	Bacteria	Proteobacteria	Betaproteobacteria	Burkholderiales	Comamonadaceae	Aquincola	unclassified	-0.721080825792265	0.721080825792265	1e-04	0.000274058467210956	0.0598773752869664
OTU00181	Bacteria	Planctomycetes	Planctomycetacia	Planctomycetales	Planctomycetaceae	unclassified	unclassified	-0.560936985904374	0.560936985904374	1e-04	0.000274058467210956	0.0461339066703609
OTU00182	Bacteria	Proteobacteria	Gammaproteobacteria	Xanthomonadales	Xanthomonadales_Incertae_Sedis	Acidibacter	unclassified	-0.621639236524926	0.621639236524926	1e-04	0.000274058467210956	0.0524248866317244
OTU00183	Bacteria	Chloroflexi	Ktedonobacteria	Ktedonobacterales	Ktedonobacteraceae	unclassified	unclassified	-0.319086019553302	0.319086019553302	1e-04	0.000274058467210956	0.325030566526576
OTU00184	Bacteria	Planctomycetes	Planctomycetacia	Planctomycetales	Planctomycetaceae	unclassified	unclassified	-0.347326747589045	0.347326747589046	3e-04	0.000742225392296719	0.153639450997199
OTU00185	Bacteria	Acidobacteria	Acidobacteria	Subgroup_6	unclassified	unclassified	unclassified	-0.726141674586599	0.7261416745866	1e-04	0.000274058467210956	0.0965229550146482
OTU00186	Bacteria	Proteobacteria	Gammaproteobacteria	Xanthomonadales	Xanthomonadaceae	Xanthomonas	unclassified	0.739475815555647	-0.739475815555648	1e-04	0.000274058467210956	0.038926077300668
OTU00187	Bacteria	Chloroflexi	Ktedonobacteria	Ktedonobacterales	unclassified	unclassified	unclassified	-0.356841343252903	0.356841343252903	1e-04	0.000274058467210956	0.198061093804715
OTU00188	Bacteria	Planctomycetes	Planctomycetacia	Planctomycetales	Planctomycetaceae	unclassified	unclassified	-0.650129484983795	0.650129484983795	1e-04	0.000274058467210956	0.0530486574180735
OTU00190	Bacteria	Planctomycetes	Phycisphaerae	WD2101_soil_group	unclassified	unclassified	unclassified	-0.569285358787501	0.569285358787501	1e-04	0.000274058467210956	0.192147344586672
OTU00191	Bacteria	Chloroflexi	Ktedonobacteria	Thermogemmatisporales	1921-2	unclassified	unclassified	-0.530375976362346	0.530375976362346	1e-04	0.000274058467210956	0.0920689421750846
OTU00192	Bacteria	Planctomycetes	Planctomycetacia	Planctomycetales	Planctomycetaceae	Pirellula	agricultural_soil_bacterium_SC-I-28	0.582992214069233	-0.582992214069233	1e-04	0.000274058467210956	0.0287588776090328
OTU00193	Bacteria	Verrucomicrobia	Spartobacteria	Chthoniobacterales	Chthoniobacteraceae	Chthoniobacter	unclassified	0.724655594618193	-0.724655594618193	1e-04	0.000274058467210956	0.0439081558625926
OTU00194	Bacteria	Proteobacteria	Alphaproteobacteria	Rhizobiales	unclassified	unclassified	unclassified	-0.656424317154388	0.656424317154388	1e-04	0.000274058467210956	0.0592441552630531
OTU00195	Bacteria	Chloroflexi	Anaerolineae	Anaerolineales	Anaerolineaceae	unclassified	unclassified	0.746387411761428	-0.746387411761428	1e-04	0.000274058467210956	0.0598916218335066
OTU00196	Bacteria	Planctomycetes	Phycisphaerae	WD2101_soil_group	unclassified	unclassified	unclassified	-0.798311610191048	0.798311610191048	1e-04	0.000274058467210956	0.165357093987051
OTU00197	Bacteria	Actinobacteria	Actinobacteria	Micromonosporales	Micromonosporaceae	Asanoa	unclassified	0.486944237003537	-0.486944237003537	1e-04	0.000274058467210956	0.0563818010362235
OTU00198	Bacteria	Actinobacteria	Actinobacteria	Pseudonocardiales	Pseudonocardiaceae	Pseudonocardia	Pseudonocardia_alaniniphila	0.556233267449925	-0.556233267449925	1e-04	0.000274058467210956	0.0616507921070221
OTU00199	Bacteria	Chloroflexi	Ktedonobacteria	Ktedonobacterales	Ktedonobacteraceae	Ktedonobacter	unclassified	-0.419384730514305	0.419384730514305	1e-04	0.000274058467210956	0.0772103477819019
OTU00201	Bacteria	Proteobacteria	Alphaproteobacteria	Rhizobiales	alphaI_cluster	unclassified	unclassified	-0.710282051471693	0.710282051471693	1e-04	0.000274058467210956	0.046425375572102
OTU00202	Bacteria	Chloroflexi	Ktedonobacteria	Thermogemmatisporales	1921-2	unclassified	unclassified	-0.27880612171384	0.27880612171384	5e-04	0.00118519362186788	0.0822187998320793
OTU00203	Bacteria	Proteobacteria	Alphaproteobacteria	Rhizobiales	Rhizobiales_Incertae_Sedis	Nordella	unclassified	0.762903497292766	-0.762903497292766	1e-04	0.000274058467210956	0.0413185543587689
OTU00204	Bacteria	Acidobacteria	Acidobacteria	Subgroup_6	unclassified	unclassified	unclassified	0.843043700526122	-0.843043700526122	1e-04	0.000274058467210956	0.0547549404378063
OTU00205	Bacteria	Chloroflexi	Ktedonobacteria	Ktedonobacterales	HSB_OF53-F07	unclassified	unclassified	-0.392713249010185	0.392713249010185	1e-04	0.000274058467210956	0.140866780790068
OTU00207	Bacteria	Planctomycetes	Planctomycetacia	Planctomycetales	Planctomycetaceae	unclassified	unclassified	-0.480525539375339	0.480525539375339	1e-04	0.000274058467210956	0.0440019792594083
OTU00208	Bacteria	Proteobacteria	Alphaproteobacteria	Sphingomonadales	Sphingomonadaceae	Sphingomonas	Sphingomonas_faeni	-0.261834017567141	0.261834017567141	0.0064	0.0119802842237813	0.037325986840178
OTU00209	Bacteria	Proteobacteria	Alphaproteobacteria	Sphingomonadales	Sphingomonadaceae	Polymorphobacter	unclassified	-0.330487078863843	0.330487078863843	2e-04	0.000514384577360356	0.0719432595672036
OTU00210	Bacteria	Gemmatimonadetes	Gemmatimonadetes	Gemmatimonadales	Gemmatimonadaceae	unclassified	unclassified	0.86174602941808	-0.86174602941808	1e-04	0.000274058467210956	0.0201255627424208
OTU00212	Bacteria	Verrucomicrobia	Spartobacteria	Chthoniobacterales	Chthoniobacteraceae	Chthoniobacter	bacterium_Ellin506	-0.670706264437018	0.670706264437018	1e-04	0.000274058467210956	0.0374010558453039
OTU00213	Bacteria	Actinobacteria	MB-A2-108	unclassified	unclassified	unclassified	unclassified	0.71711670872609	-0.71711670872609	1e-04	0.000274058467210956	0.0486802877050314
OTU00214	Bacteria	Chloroflexi	Gitt-GS-136	unclassified	unclassified	unclassified	unclassified	0.881385160518689	-0.881385160518689	1e-04	0.000274058467210956	0.0644439831760729
OTU00215	Bacteria	Proteobacteria	Alphaproteobacteria	Rhodospirillales	Acetobacteraceae	unclassified	unclassified	-0.542936239427053	0.542936239427053	1e-04	0.000274058467210956	0.0311697170585484
OTU00216	Bacteria	Acidobacteria	Acidobacteria	Subgroup_2	unclassified	unclassified	unclassified	-0.589181665549042	0.589181665549042	1e-04	0.000274058467210956	0.140671659828132
OTU00217	Bacteria	Proteobacteria	Alphaproteobacteria	Rhizobiales	Rhizobiales_Incertae_Sedis	Rhizomicrobium	unclassified	-0.595314317131911	0.595314317131911	1e-04	0.000274058467210956	0.128549191819648
OTU00218	Bacteria	Verrucomicrobia	Spartobacteria	Chthoniobacterales	DA101_soil_group	unclassified	unclassified	0.592855214008454	-0.592855214008455	1e-04	0.000274058467210956	0.0577502823169656
OTU00219	Bacteria	Planctomycetes	Planctomycetacia	Planctomycetales	Planctomycetaceae	unclassified	unclassified	0.2869372146575	-0.2869372146575	0.0026	0.0053301024428684	0.0588942886762005
OTU00220	Bacteria	Proteobacteria	Alphaproteobacteria	Rhodospirillales	Rhodospirillaceae	unclassified	unclassified	0.684850292069623	-0.684850292069622	1e-04	0.000274058467210956	0.0551054257938536
OTU00221	Bacteria	Acidobacteria	Acidobacteria	Subgroup_3	unclassified	Candidatus_Solibacter	unclassified	-0.742948897196472	0.742948897196472	1e-04	0.000274058467210956	0.0546670792229299
OTU00222	Bacteria	Chloroflexi	Anaerolineae	Anaerolineales	Anaerolineaceae	unclassified	unclassified	0.832627008852912	-0.832627008852912	1e-04	0.000274058467210956	0.0280003996167576
OTU00223	Bacteria	Chloroflexi	Anaerolineae	Anaerolineales	Anaerolineaceae	unclassified	unclassified	0.688699156483473	-0.688699156483473	1e-04	0.000274058467210956	0.0223974922056295
OTU00224	Bacteria	Verrucomicrobia	OPB35_soil_group	unclassified	unclassified	unclassified	unclassified	0.710734435905998	-0.710734435905997	1e-04	0.000274058467210956	0.0637317614846657
OTU00225	Bacteria	Bacteroidetes	Flavobacteriia	Flavobacteriales	Flavobacteriaceae	Flavobacterium	unclassified	0.388333768479014	-0.388333768479014	1e-04	0.000274058467210956	0.0608410755456925
OTU00226	Bacteria	Actinobacteria	Acidimicrobiia	Acidimicrobiales	Acidimicrobiaceae	unclassified	unclassified	0.846256384668574	-0.846256384668574	1e-04	0.000274058467210956	0.130495636281703
OTU00227	Bacteria	Planctomycetes	Phycisphaerae	WD2101_soil_group	unclassified	unclassified	unclassified	0.562423392730447	-0.562423392730447	1e-04	0.000274058467210956	0.0402531577036062
OTU00228	Bacteria	Chloroflexi	KD4-96	unclassified	unclassified	unclassified	unclassified	-0.623998607766465	0.623998607766465	1e-04	0.000274058467210956	0.0306384812896491
OTU00229	Bacteria	Proteobacteria	Deltaproteobacteria	Myxococcales	Haliangiaceae	Haliangium	unclassified	0.554178780427962	-0.554178780427961	1e-04	0.000274058467210956	0.0322840445934634
OTU00230	Bacteria	Acidobacteria	Holophagae	Subgroup_7	unclassified	unclassified	unclassified	0.713132930972721	-0.713132930972721	1e-04	0.000274058467210956	0.0482457116353585
OTU00231	Bacteria	Caldiserica	Caldisericia	Caldisericales	08D2Z23	unclassified	unclassified	0.805351052754603	-0.805351052754603	1e-04	0.000274058467210956	0.0622652418556097
OTU00232	Bacteria	Nitrospirae	Nitrospira	Nitrospirales	0319-6A21	unclassified	unclassified	0.420619713537099	-0.420619713537099	1e-04	0.000274058467210956	0.128118608483146
OTU00233	Bacteria	WD272	unclassified	unclassified	unclassified	unclassified	unclassified	-0.598511861028974	0.598511861028974	1e-04	0.000274058467210956	0.102192061251282
OTU00235	Bacteria	Planctomycetes	Planctomycetacia	Planctomycetales	Planctomycetaceae	unclassified	unclassified	-0.697758092812905	0.697758092812904	1e-04	0.000274058467210956	0.0802820219500135
OTU00236	Bacteria	Firmicutes	Clostridia	Clostridiales	Peptostreptococcaceae	Romboutsia	unclassified	-0.247992770359387	0.247992770359387	6e-04	0.00140116696588869	0.0180748342554759
OTU00237	Bacteria	Gemmatimonadetes	Gemmatimonadetes	Gemmatimonadales	Gemmatimonadaceae	unclassified	unclassified	0.340623116217374	-0.340623116217374	1e-04	0.000274058467210956	0.0193966649331536
OTU00239	Bacteria	Acidobacteria	Holophagae	Subgroup_7	unclassified	unclassified	unclassified	0.481651685255491	-0.481651685255491	1e-04	0.000274058467210956	0.0117448454686349
OTU00240	Bacteria	Planctomycetes	Phycisphaerae	WD2101_soil_group	unclassified	unclassified	unclassified	-0.732519564906657	0.732519564906657	1e-04	0.000274058467210956	0.125336839671414
OTU00242	Bacteria	Verrucomicrobia	OPB35_soil_group	unclassified	unclassified	unclassified	unclassified	-0.713903711251251	0.713903711251251	1e-04	0.000274058467210956	0.0733104561425344
OTU00243	Bacteria	Actinobacteria	Actinobacteria	Frankiales	Acidothermaceae	Acidothermus	unclassified	-0.76251982972896	0.76251982972896	1e-04	0.000274058467210956	0.202951240810408
OTU00244	Bacteria	Nitrospirae	Nitrospira	Nitrospirales	Nitrospiraceae	Nitrospira	unclassified	0.632753404534206	-0.632753404534206	1e-04	0.000274058467210956	0.0983071225318956
OTU00245	Bacteria	Proteobacteria	Betaproteobacteria	TRA3-20	unclassified	unclassified	unclassified	0.630154037406464	-0.630154037406464	1e-04	0.000274058467210956	0.0834601593445873
OTU00247	Bacteria	Actinobacteria	Acidimicrobiia	Acidimicrobiales	unclassified	unclassified	unclassified	-0.569504152473248	0.569504152473248	1e-04	0.000274058467210956	0.079235180231205
OTU00248	Bacteria	Acidobacteria	Acidobacteria	Subgroup_4	unclassified	Blastocatella	unclassified	0.756049254048329	-0.756049254048329	1e-04	0.000274058467210956	0.0362679652115182
OTU00249	Bacteria	Proteobacteria	Betaproteobacteria	SC-I-84	unclassified	unclassified	unclassified	-0.566622110807397	0.566622110807397	1e-04	0.000274058467210956	0.0507154867798956
OTU00250	Bacteria	Acidobacteria	Acidobacteria	Acidobacteriales	Acidobacteriaceae_(Subgroup_1)	unclassified	unclassified	-0.696728481966422	0.696728481966422	1e-04	0.000274058467210956	0.0483194943505097
OTU00251	Bacteria	Actinobacteria	Thermoleophilia	Solirubrobacterales	480-2	unclassified	unclassified	-0.23265115223123	0.23265115223123	0.0162	0.0283037609133647	0.0774576237332515
OTU00252	Bacteria	Verrucomicrobia	Spartobacteria	Chthoniobacterales	Xiphinematobacteraceae	Candidatus_Xiphinematobacter	unclassified	-0.379962062334031	0.379962062334031	1e-04	0.000274058467210956	0.0290833492292154
OTU00253	Bacteria	Actinobacteria	Acidimicrobiia	Acidimicrobiales	unclassified	unclassified	unclassified	0.726322296296057	-0.726322296296057	1e-04	0.000274058467210956	0.0460569679112335
OTU00255	Bacteria	Acidobacteria	Acidobacteria	Acidobacteriales	Acidobacteriaceae_(Subgroup_1)	Acidobacterium	unclassified	-0.636583511652319	0.636583511652319	1e-04	0.000274058467210956	0.0478776270105549
OTU00256	Bacteria	Armatimonadetes	unclassified	unclassified	unclassified	unclassified	unclassified	-0.571608009841411	0.571608009841411	1e-04	0.000274058467210956	0.0437140885258198
OTU00257	Bacteria	Planctomycetes	Phycisphaerae	WD2101_soil_group	unclassified	unclassified	unclassified	0.863361884541658	-0.863361884541658	1e-04	0.000274058467210956	0.0320328431147067
OTU00258	Bacteria	Nitrospirae	Nitrospira	Nitrospirales	Nitrospiraceae	Nitrospira	unclassified	0.785588468671853	-0.785588468671854	1e-04	0.000274058467210956	0.0792283655523541
OTU00260	Bacteria	Planctomycetes	Planctomycetacia	Planctomycetales	Planctomycetaceae	Isosphaera	unclassified	-0.686197824765003	0.686197824765003	1e-04	0.000274058467210956	0.100151972806904
OTU00262	Bacteria	Proteobacteria	Betaproteobacteria	Burkholderiales	Comamonadaceae	Variovorax	unclassified	0.400713936947123	-0.400713936947124	1e-04	0.000274058467210956	0.0671607072453449
OTU00263	Bacteria	Planctomycetes	Planctomycetacia	Planctomycetales	Planctomycetaceae	Zavarzinella	unclassified	-0.231851479450933	0.231851479450934	0.0034	0.00683019305019305	0.0570720937659701
OTU00265	Bacteria	Proteobacteria	Deltaproteobacteria	GR-WP33-30	unclassified	unclassified	unclassified	0.80057956017791	-0.800579560177911	1e-04	0.000274058467210956	0.08070777972768
OTU00266	Bacteria	Verrucomicrobia	Spartobacteria	Chthoniobacterales	DA101_soil_group	unclassified	unclassified	-0.50862092045982	0.50862092045982	1e-04	0.000274058467210956	0.0332869798335356
OTU00267	Bacteria	Proteobacteria	Alphaproteobacteria	Caulobacterales	Caulobacteraceae	Caulobacter	Caulobacter_henricii	0.350247857263397	-0.350247857263397	3e-04	0.000742225392296719	0.0453586039951229
OTU00269	Bacteria	Bacteroidetes	Sphingobacteriia	Sphingobacteriales	Sphingobacteriaceae	Mucilaginibacter	unclassified	-0.462019648540157	0.462019648540157	1e-04	0.000274058467210956	0.0604557996367579
OTU00270	Bacteria	Proteobacteria	Alphaproteobacteria	Rhizobiales	KF-JG30-B3	unclassified	unclassified	0.413095346352606	-0.413095346352606	1e-04	0.000274058467210956	0.106047389719531
OTU00272	Bacteria	Acidobacteria	Acidobacteria	Subgroup_3	SJA-149	unclassified	unclassified	0.797186833575017	-0.797186833575017	1e-04	0.000274058467210956	0.0247982259121411
OTU00273	Bacteria	Proteobacteria	Alphaproteobacteria	Rhodospirillales	I-10	unclassified	unclassified	0.832263940528658	-0.832263940528658	1e-04	0.000274058467210956	0.0219983477649411
OTU00274	Bacteria	Proteobacteria	Deltaproteobacteria	Desulfobacterales	Nitrospinaceae	unclassified	unclassified	0.64774650245038	-0.64774650245038	1e-04	0.000274058467210956	0.0311749122692573
OTU00275	Bacteria	Chloroflexi	Anaerolineae	Anaerolineales	Anaerolineaceae	unclassified	unclassified	0.778407214437528	-0.778407214437528	1e-04	0.000274058467210956	0.0180112307871415
OTU00276	Bacteria	Planctomycetes	Planctomycetacia	Planctomycetales	Planctomycetaceae	Pir4_lineage	unclassified	0.831093110964208	-0.831093110964209	1e-04	0.000274058467210956	0.0452661094942524
OTU00278	Bacteria	Proteobacteria	Alphaproteobacteria	Caulobacterales	Caulobacteraceae	Brevundimonas	Brevundimonas_subvibrioides	0.753181056202689	-0.753181056202689	1e-04	0.000274058467210956	0.0320480222116157
OTU00279	Bacteria	Proteobacteria	Gammaproteobacteria	Xanthomonadales	Xanthomonadales_Incertae_Sedis	Acidibacter	unclassified	-0.760463015305089	0.760463015305089	1e-04	0.000274058467210956	0.0927298572563583
OTU00280	Bacteria	Acidobacteria	Acidobacteria	Subgroup_17	unclassified	unclassified	unclassified	0.884036336113984	-0.884036336113984	1e-04	0.000274058467210956	0.0217643306811914
OTU00281	Bacteria	Chloroflexi	Anaerolineae	Anaerolineales	Anaerolineaceae	unclassified	unclassified	0.802152582699349	-0.802152582699349	1e-04	0.000274058467210956	0.0176830150037591
OTU00282	Bacteria	Proteobacteria	Gammaproteobacteria	Xanthomonadales	Xanthomonadaceae	Lysobacter	unclassified	0.400618564893496	-0.400618564893496	1e-04	0.000274058467210956	0.0144381392587606
OTU00283	Bacteria	Planctomycetes	Planctomycetacia	Planctomycetales	Planctomycetaceae	unclassified	unclassified	0.874749999875351	-0.874749999875351	1e-04	0.000274058467210956	0.078920779724489
OTU00284	Bacteria	Proteobacteria	Betaproteobacteria	Nitrosomonadales	Nitrosomonadaceae	unclassified	unclassified	0.77625906865807	-0.776259068658071	1e-04	0.000274058467210956	0.0469970157414629
OTU00285	Bacteria	Acidobacteria	Acidobacteria	Subgroup_4	11-24	unclassified	unclassified	0.226094531111705	-0.226094531111706	0.0104	0.0188803907885555	0.0572837048405664
OTU00286	Bacteria	Planctomycetes	Phycisphaerae	WD2101_soil_group	unclassified	unclassified	unclassified	-0.398295407553547	0.398295407553547	1e-04	0.000274058467210956	0.0449051577926822
OTU00287	Bacteria	Proteobacteria	Alphaproteobacteria	Rhizobiales	Beijerinckiaceae	unclassified	unclassified	-0.68582923316672	0.68582923316672	1e-04	0.000274058467210956	0.130373862313286
OTU00288	Bacteria	Proteobacteria	Gammaproteobacteria	Xanthomonadales	Xanthomonadales_Incertae_Sedis	Steroidobacter	unclassified	0.758487679296436	-0.758487679296436	1e-04	0.000274058467210956	0.043536660939721
OTU00291	Bacteria	Proteobacteria	Deltaproteobacteria	Myxococcales	BIrii41	unclassified	unclassified	0.775079667957308	-0.775079667957308	1e-04	0.000274058467210956	0.0194604841042912
OTU00293	Bacteria	Parcubacteria	unclassified	unclassified	unclassified	unclassified	unclassified	-0.527503875895206	0.527503875895206	1e-04	0.000274058467210956	0.0505313416965882
OTU00294	Bacteria	Chloroflexi	Ktedonobacteria	Ktedonobacterales	HSB_OF53-F07	unclassified	unclassified	-0.235000918405391	0.235000918405391	0.003	0.00609012875536481	0.0276404427801162
OTU00295	Bacteria	Acidobacteria	Acidobacteria	Subgroup_4	unclassified	Blastocatella	unclassified	0.686596091826439	-0.686596091826439	1e-04	0.000274058467210956	0.014666178532094
OTU00296	Bacteria	Acidobacteria	Acidobacteria	Subgroup_4	11-24	unclassified	unclassified	0.888000770292384	-0.888000770292384	1e-04	0.000274058467210956	0.0333696458457449
OTU00297	Bacteria	WD272	unclassified	unclassified	unclassified	unclassified	unclassified	-0.677038184733973	0.677038184733973	1e-04	0.000274058467210956	0.0723509403914258
OTU00298	Bacteria	Acidobacteria	Acidobacteria	Subgroup_6	unclassified	unclassified	unclassified	0.763305600101735	-0.763305600101735	1e-04	0.000274058467210956	0.0637438871472165
OTU00299	Bacteria	Chloroflexi	Anaerolineae	Anaerolineales	Anaerolineaceae	unclassified	unclassified	-0.617823526924167	0.617823526924167	1e-04	0.000274058467210956	0.0801524446103127
OTU00301	Bacteria	Acidobacteria	Acidobacteria	Subgroup_3	unclassified	Candidatus_Solibacter	unclassified	-0.692260416081217	0.692260416081217	1e-04	0.000274058467210956	0.0521329994318358
OTU00302	Bacteria	Acidobacteria	Acidobacteria	Subgroup_4	RB41	unclassified	unclassified	0.717372544002701	-0.717372544002701	1e-04	0.000274058467210956	0.0767019157258646
OTU00303	Bacteria	Verrucomicrobia	Spartobacteria	Chthoniobacterales	Xiphinematobacteraceae	Candidatus_Xiphinematobacter	unclassified	-0.380942459524924	0.380942459524924	1e-04	0.000274058467210956	0.0984144550152543
OTU00304	Bacteria	Proteobacteria	Gammaproteobacteria	Xanthomonadales	unclassified	unclassified	unclassified	0.818727285120432	-0.818727285120432	1e-04	0.000274058467210956	0.0656032100271952
OTU00305	Bacteria	Planctomycetes	Planctomycetacia	Planctomycetales	Planctomycetaceae	unclassified	unclassified	0.360471712412826	-0.360471712412825	4e-04	0.000965754060324826	0.0759799323260546
OTU00306	Bacteria	Planctomycetes	Planctomycetacia	Planctomycetales	Planctomycetaceae	Blastopirellula	unclassified	0.826647164085397	-0.826647164085397	1e-04	0.000274058467210956	0.0129671532605153
OTU00307	Bacteria	Planctomycetes	Phycisphaerae	Phycisphaerales	Phycisphaeraceae	AKYG587	unclassified	0.796074958286487	-0.796074958286487	1e-04	0.000274058467210956	0.05204456841904
OTU00308	Bacteria	Proteobacteria	Alphaproteobacteria	Rhodobacterales	Rhodobacteraceae	Amaricoccus	unclassified	0.814499969541418	-0.814499969541418	1e-04	0.000274058467210956	0.0264326648331598
OTU00309	Bacteria	Chloroflexi	Ktedonobacteria	Ktedonobacterales	unclassified	unclassified	unclassified	-0.221710103142556	0.221710103142556	0.0059	0.0111223550724638	0.0441126413245287
OTU00310	Bacteria	Chloroflexi	Ktedonobacteria	Ktedonobacterales	Ktedonobacteraceae	unclassified	unclassified	-0.214849477802068	0.214849477802068	0.0106	0.0192233530846985	0.0305707853446668
OTU00311	Bacteria	Chloroflexi	Ktedonobacteria	Ktedonobacterales	Ktedonobacteraceae	Ktedonobacter	unclassified	-0.219468152613349	0.219468152613349	0.0051	0.00972701612903226	0.0390317397209958
OTU00312	Bacteria	Chloroflexi	Ktedonobacteria	Ktedonobacterales	HSB_OF53-F07	unclassified	unclassified	-0.35169743854254	0.35169743854254	1e-04	0.000274058467210956	0.0590460546026455
OTU00313	Bacteria	Chloroflexi	Ktedonobacteria	Ktedonobacterales	1959-1	unclassified	unclassified	-0.49626421120622	0.49626421120622	1e-04	0.000274058467210956	0.0556765237411241
OTU00314	Bacteria	Actinobacteria	Thermoleophilia	Gaiellales	unclassified	unclassified	unclassified	0.69814152166502	-0.69814152166502	1e-04	0.000274058467210956	0.0195827358197981
OTU00315	Bacteria	Chloroflexi	Ktedonobacteria	Ktedonobacterales	Thermosporotrichaceae	unclassified	unclassified	-0.217800768872926	0.217800768872926	0.0068	0.0126993539124192	0.0500685850778114
OTU00317	Bacteria	Proteobacteria	Alphaproteobacteria	Sphingomonadales	Sphingomonadaceae	Sphingomonas	Sphingomonas_sp._PAMC26560	-0.528322161948273	0.528322161948273	1e-04	0.000274058467210956	0.0237524299654901
OTU00318	Bacteria	Acidobacteria	Acidobacteria	Acidobacteriales	Acidobacteriaceae_(Subgroup_1)	unclassified	unclassified	-0.725424354083496	0.725424354083496	1e-04	0.000274058467210956	0.333117621978033
OTU00319	Bacteria	Actinobacteria	Thermoleophilia	Gaiellales	unclassified	unclassified	unclassified	0.656611638086106	-0.656611638086106	1e-04	0.000274058467210956	0.0181756678698132
OTU00320	Bacteria	Acidobacteria	Acidobacteria	Subgroup_4	11-24	unclassified	unclassified	0.414016506705138	-0.414016506705138	1e-04	0.000274058467210956	0.0572280512431279
OTU00321	Bacteria	Proteobacteria	Betaproteobacteria	Burkholderiales	Oxalobacteraceae	Collimonas	Collimonas_fungivorans	-0.359926748796338	0.359926748796338	1e-04	0.000274058467210956	0.0288106427802768
OTU00322	Bacteria	Verrucomicrobia	Spartobacteria	Chthoniobacterales	Chthoniobacteraceae	Chthoniobacter	unclassified	-0.414697967424442	0.414697967424442	1e-04	0.000274058467210956	0.0211020482709264
OTU00323	Bacteria	Chloroflexi	Anaerolineae	Anaerolineales	Anaerolineaceae	unclassified	unclassified	-0.559143247436256	0.559143247436256	1e-04	0.000274058467210956	0.0345226266384001
OTU00324	Bacteria	Verrucomicrobia	Spartobacteria	Chthoniobacterales	DA101_soil_group	unclassified	unclassified	0.255112633355155	-0.255112633355155	0.0094	0.0171728230337079	0.201028425233315
OTU00325	Bacteria	Verrucomicrobia	OPB35_soil_group	unclassified	unclassified	unclassified	unclassified	0.476202255920503	-0.476202255920503	1e-04	0.000274058467210956	0.062729376628267
OTU00326	Bacteria	Chloroflexi	Ktedonobacteria	Ktedonobacterales	Ktedonobacteraceae	unclassified	unclassified	-0.255365730461163	0.255365730461163	0.0011	0.00241795521757499	0.0441570075943693
OTU00327	Bacteria	Actinobacteria	Actinobacteria	Frankiales	Sporichthyaceae	unclassified	unclassified	-0.451049555742007	0.451049555742007	1e-04	0.000274058467210956	0.0447936476823472
OTU00328	Bacteria	Acidobacteria	Holophagae	Subgroup_7	unclassified	unclassified	unclassified	0.448500741548873	-0.448500741548872	1e-04	0.000274058467210956	0.0428843878537672
OTU00329	Bacteria	Nitrospirae	Nitrospira	Nitrospirales	0319-6A21	unclassified	unclassified	0.736017430040919	-0.736017430040919	1e-04	0.000274058467210956	0.0173274666554534
OTU00330	Bacteria	Chloroflexi	KD4-96	unclassified	unclassified	unclassified	unclassified	0.875608868863803	-0.875608868863803	1e-04	0.000274058467210956	0.0449239387831338
OTU00332	Bacteria	Chloroflexi	KD4-96	unclassified	unclassified	unclassified	unclassified	0.722662905380261	-0.722662905380261	1e-04	0.000274058467210956	0.084200486919512
OTU00333	Bacteria	Chloroflexi	Ktedonobacteria	Ktedonobacterales	HSB_OF53-F07	unclassified	unclassified	-0.253470877395478	0.253470877395478	0.004	0.00788781504642789	0.0378917164987149
OTU00334	Bacteria	Acidobacteria	Acidobacteria	Subgroup_3	unclassified	Bryobacter	unclassified	-0.238899875778943	0.238899875778944	0.0141	0.0249150280183393	0.0332909252810475
OTU00335	Bacteria	Planctomycetes	Planctomycetacia	Planctomycetales	Planctomycetaceae	unclassified	unclassified	-0.70653144583207	0.70653144583207	1e-04	0.000274058467210956	0.056047295195363
OTU00336	Bacteria	Actinobacteria	Acidimicrobiia	Acidimicrobiales	unclassified	unclassified	unclassified	-0.761085204546764	0.761085204546764	1e-04	0.000274058467210956	0.0368804293863927
OTU00337	Bacteria	Proteobacteria	Alphaproteobacteria	Caulobacterales	Hyphomonadaceae	Hirschia	unclassified	0.687600260684385	-0.687600260684385	1e-04	0.000274058467210956	0.0643689001364817
OTU00338	Bacteria	Gemmatimonadetes	Gemmatimonadetes	Gemmatimonadales	Gemmatimonadaceae	Gemmatimonas	unclassified	-0.629525828930089	0.629525828930089	1e-04	0.000274058467210956	0.0775170110047288
OTU00340	Bacteria	Proteobacteria	Alphaproteobacteria	Rhodospirillales	DA111	unclassified	unclassified	-0.684729165473591	0.684729165473591	1e-04	0.000274058467210956	0.0325015308680234
OTU00342	Bacteria	Firmicutes	Bacilli	Bacillales	Planococcaceae	Sporosarcina	unclassified	-0.311786157941658	0.311786157941658	0.0012	0.00261238493723849	0.0743430028491581
OTU00343	Bacteria	Chloroflexi	Ktedonobacteria	Thermogemmatisporales	1921-2	unclassified	unclassified	-0.375753319408384	0.375753319408384	1e-04	0.000274058467210956	0.0542199871503447
OTU00344	Bacteria	Actinobacteria	Actinobacteria	Streptosporangiales	Streptosporangiaceae	Streptosporangium	Streptosporangium_vulgare	0.20085360686278	-0.20085360686278	0.0217	0.0362863892013498	0.0108404712382654
OTU00345	Bacteria	Nitrospirae	Nitrospira	Nitrospirales	0319-6A21	unclassified	unclassified	0.616959323659949	-0.616959323659949	1e-04	0.000274058467210956	0.0288488204398792
OTU00346	Bacteria	Planctomycetes	Planctomycetacia	Planctomycetales	Planctomycetaceae	unclassified	unclassified	-0.657917228383715	0.657917228383715	1e-04	0.000274058467210956	0.157218858618401
OTU00347	Bacteria	Actinobacteria	Acidimicrobiia	Acidimicrobiales	unclassified	unclassified	unclassified	-0.291827834838599	0.291827834838599	0.0024	0.00493858018588096	0.0354849814246313
OTU00348	Bacteria	Acidobacteria	Acidobacteria	Subgroup_4	RB41	unclassified	unclassified	0.890634162256174	-0.890634162256174	1e-04	0.000274058467210956	0.060393491710919
OTU00349	Bacteria	Nitrospirae	Nitrospira	Nitrospirales	0319-6A21	unclassified	unclassified	0.800868438399451	-0.800868438399451	1e-04	0.000274058467210956	0.0312006910835909
OTU00350	Bacteria	Actinobacteria	Actinobacteria	Corynebacteriales	Mycobacteriaceae	Mycobacterium	Mycobacterium_cookii	-0.694718203180619	0.694718203180619	1e-04	0.000274058467210956	0.0481021753306262
OTU00351	Bacteria	Acidobacteria	Acidobacteria	Subgroup_2	unclassified	unclassified	unclassified	-0.494525175730998	0.494525175730998	1e-04	0.000274058467210956	0.0454168091900186
OTU00352	Bacteria	Acidobacteria	Acidobacteria	Acidobacteriales	Acidobacteriaceae_(Subgroup_1)	Edaphobacter	unclassified	-0.770842782961052	0.770842782961052	1e-04	0.000274058467210956	0.0811881883970908
OTU00353	Bacteria	Planctomycetes	Phycisphaerae	WD2101_soil_group	unclassified	unclassified	unclassified	-0.632825663347239	0.632825663347239	1e-04	0.000274058467210956	0.102923052040148
OTU00355	Bacteria	Acidobacteria	Holophagae	Subgroup_7	unclassified	unclassified	unclassified	-0.262117357195143	0.262117357195143	0.0071	0.0132216535433071	0.0605166444754896
OTU00356	Bacteria	Actinobacteria	Actinobacteria	Micromonosporales	Micromonosporaceae	Rhizocola	unclassified	0.583871893238011	-0.583871893238011	1e-04	0.000274058467210956	0.0187160998758463
OTU00358	Bacteria	Chloroflexi	Anaerolineae	Anaerolineales	Anaerolineaceae	unclassified	unclassified	0.799878245562723	-0.799878245562722	1e-04	0.000274058467210956	0.0186627746177575
OTU00360	Bacteria	WD272	unclassified	unclassified	unclassified	unclassified	unclassified	-0.468136384563256	0.468136384563256	1e-04	0.000274058467210956	0.0153466923896645
OTU00361	Bacteria	Planctomycetes	Planctomycetacia	Planctomycetales	Planctomycetaceae	unclassified	unclassified	-0.680104182591622	0.680104182591621	1e-04	0.000274058467210956	0.105308148606467
OTU00362	Bacteria	Verrucomicrobia	Spartobacteria	Chthoniobacterales	DA101_soil_group	unclassified	unclassified	-0.40808681328844	0.408086813288441	1e-04	0.000274058467210956	0.344712235443853
OTU00363	Bacteria	WD272	unclassified	unclassified	unclassified	unclassified	unclassified	-0.555307071990804	0.555307071990804	1e-04	0.000274058467210956	0.102286418201766
OTU00364	Bacteria	Actinobacteria	Actinobacteria	Micrococcales	Cellulomonadaceae	Cellulomonas	unclassified	-0.265899527500608	0.265899527500608	0.0063	0.0118058346839546	0.0173574265867106
OTU00365	Bacteria	Actinobacteria	Actinobacteria	Propionibacteriales	Nocardioidaceae	Nocardioides	unclassified	-0.426653718947504	0.426653718947504	1e-04	0.000274058467210956	0.00969583490728664
OTU00366	Bacteria	Chloroflexi	Ktedonobacteria	Ktedonobacterales	Ktedonobacteraceae	unclassified	unclassified	-0.239772167376372	0.239772167376372	0.0033	0.00665113306217316	0.0353682020801825
OTU00367	Bacteria	Verrucomicrobia	Spartobacteria	Chthoniobacterales	Chthoniobacteraceae	Chthoniobacter	unclassified	0.691353409435249	-0.691353409435249	1e-04	0.000274058467210956	0.0343128196107089
OTU00368	Bacteria	Proteobacteria	Betaproteobacteria	unclassified	unclassified	unclassified	unclassified	0.499121767200757	-0.499121767200757	1e-04	0.000274058467210956	0.00979415088410091
OTU00369	Bacteria	Proteobacteria	Gammaproteobacteria	Pseudomonadales	Moraxellaceae	Alkanindiges	unclassified	-0.35055664150663	0.35055664150663	1e-04	0.000274058467210956	0.0370222075504589
OTU00370	Bacteria	Planctomycetes	Phycisphaerae	WD2101_soil_group	unclassified	unclassified	unclassified	0.674489970500644	-0.674489970500644	1e-04	0.000274058467210956	0.0101389653365165
OTU00371	Bacteria	WD272	unclassified	unclassified	unclassified	unclassified	unclassified	-0.620730893971907	0.620730893971907	1e-04	0.000274058467210956	0.0470652025697097
OTU00372	Bacteria	Verrucomicrobia	Spartobacteria	Chthoniobacterales	DA101_soil_group	unclassified	unclassified	-0.557006720380055	0.557006720380055	1e-04	0.000274058467210956	0.0531023825410137
OTU00373	Bacteria	Actinobacteria	Actinobacteria	Micromonosporales	Micromonosporaceae	Dactylosporangium	unclassified	0.402174659553519	-0.402174659553519	1e-04	0.000274058467210956	0.0409999595303666
OTU00374	Bacteria	Proteobacteria	Alphaproteobacteria	Rhizobiales	Hyphomicrobiaceae	Rhodoplanes	unclassified	0.42660603383079	-0.42660603383079	1e-04	0.000274058467210956	0.228717838676747
OTU00375	Bacteria	Chloroflexi	S085	unclassified	unclassified	unclassified	unclassified	0.867371189734191	-0.867371189734191	1e-04	0.000274058467210956	0.0284397582403767
OTU00376	Bacteria	Bacteroidetes	Sphingobacteriia	Sphingobacteriales	Chitinophagaceae	unclassified	unclassified	-0.430692823005267	0.430692823005267	1e-04	0.000274058467210956	0.0247408896038294
OTU00377	Bacteria	Proteobacteria	Betaproteobacteria	SC-I-84	unclassified	unclassified	unclassified	-0.553086129853929	0.553086129853929	1e-04	0.000274058467210956	0.018611168059558
OTU00378	Bacteria	Proteobacteria	Alphaproteobacteria	Rhizobiales	Bradyrhizobiaceae	Bosea	unclassified	0.713958810183852	-0.713958810183853	1e-04	0.000274058467210956	0.0141481481262864
OTU00379	Bacteria	Chloroflexi	Anaerolineae	Anaerolineales	Anaerolineaceae	unclassified	unclassified	0.79632546425161	-0.79632546425161	1e-04	0.000274058467210956	0.0125105639641883
OTU00380	Bacteria	Bacteroidetes	Cytophagia	Cytophagales	Cytophagaceae	unclassified	unclassified	0.591424645846641	-0.59142464584664	1e-04	0.000274058467210956	0.019497005136308
OTU00381	Bacteria	Chloroflexi	Ktedonobacteria	JG30-KF-AS9	unclassified	unclassified	unclassified	-0.371111863655077	0.371111863655077	1e-04	0.000274058467210956	0.0196375189770268
OTU00382	Bacteria	Verrucomicrobia	Spartobacteria	Chthoniobacterales	DA101_soil_group	unclassified	unclassified	-0.48196932639318	0.48196932639318	1e-04	0.000274058467210956	0.0484372895051089
OTU00383	Bacteria	Parcubacteria	unclassified	unclassified	unclassified	unclassified	unclassified	0.845568617815119	-0.845568617815119	1e-04	0.000274058467210956	0.0294291294205879
OTU00384	Bacteria	Planctomycetes	Planctomycetacia	Planctomycetales	Planctomycetaceae	Singulisphaera	unclassified	-0.567532352428471	0.567532352428471	1e-04	0.000274058467210956	0.0214715577699002
OTU00385	Bacteria	Proteobacteria	Gammaproteobacteria	Pseudomonadales	Pseudomonadaceae	Pseudomonas	Pseudomonas_graminis	-0.223158155792951	0.223158155792951	0.0139	0.0245908534512071	0.0212856096879204
OTU00386	Bacteria	Proteobacteria	Alphaproteobacteria	Rhizobiales	1174-901-12	unclassified	unclassified	-0.566112838380847	0.566112838380847	1e-04	0.000274058467210956	0.0281071248544497
OTU00387	Bacteria	Planctomycetes	Planctomycetacia	Planctomycetales	Planctomycetaceae	unclassified	unclassified	-0.50220607259383	0.50220607259383	1e-04	0.000274058467210956	0.0272131587521893
OTU00388	Bacteria	Planctomycetes	Planctomycetacia	Planctomycetales	Planctomycetaceae	unclassified	unclassified	0.798043847667335	-0.798043847667335	1e-04	0.000274058467210956	0.0665849544304579
OTU00389	Bacteria	Proteobacteria	Gammaproteobacteria	Xanthomonadales	Xanthomonadales_Incertae_Sedis	unclassified	unclassified	0.684849897732488	-0.684849897732488	1e-04	0.000274058467210956	0.014218845999051
OTU00390	Bacteria	Acidobacteria	Acidobacteria	Subgroup_4	RB41	unclassified	unclassified	0.838111801903765	-0.838111801903765	1e-04	0.000274058467210956	0.0531439165069216
OTU00391	Bacteria	Planctomycetes	Phycisphaerae	WD2101_soil_group	unclassified	unclassified	unclassified	0.571371976432755	-0.571371976432755	1e-04	0.000274058467210956	0.0279686404205685
OTU00392	Bacteria	Planctomycetes	Planctomycetacia	Planctomycetales	Planctomycetaceae	unclassified	unclassified	0.600237351062744	-0.600237351062744	1e-04	0.000274058467210956	0.0344590249291812
OTU00393	Bacteria	Verrucomicrobia	OPB35_soil_group	unclassified	unclassified	unclassified	unclassified	-0.426607142699606	0.426607142699606	1e-04	0.000274058467210956	0.0111050001754611
OTU00396	Bacteria	Actinobacteria	Thermoleophilia	Solirubrobacterales	TM146	unclassified	unclassified	-0.801990084815012	0.801990084815012	1e-04	0.000274058467210956	0.100147993159431
OTU00397	Bacteria	Verrucomicrobia	Verrucomicrobia_Incertae_Sedis	unclassified	unclassified	Candidatus_Methylacidiphilum	unclassified	-0.586227611896743	0.586227611896743	1e-04	0.000274058467210956	0.135457382324275
OTU00398	Bacteria	Proteobacteria	Alphaproteobacteria	Caulobacterales	Caulobacteraceae	unclassified	unclassified	-0.6027644154211	0.6027644154211	1e-04	0.000274058467210956	0.0539379427092673
OTU00399	Bacteria	Actinobacteria	Acidimicrobiia	Acidimicrobiales	unclassified	unclassified	unclassified	-0.52781992273188	0.527819922731881	1e-04	0.000274058467210956	0.0532902325604063
OTU00400	Bacteria	Proteobacteria	Alphaproteobacteria	Rhodospirillales	Rhodospirillaceae	Defluviicoccus	unclassified	0.57235113758091	-0.57235113758091	1e-04	0.000274058467210956	0.0304637079435657
OTU00401	Bacteria	Acidobacteria	Acidobacteria	Subgroup_2	unclassified	unclassified	unclassified	-0.719953897136282	0.719953897136282	1e-04	0.000274058467210956	0.0482534571193182
OTU00402	Bacteria	Planctomycetes	Phycisphaerae	CCM11a	unclassified	unclassified	unclassified	0.768432152597832	-0.768432152597832	1e-04	0.000274058467210956	0.0159510543740407
OTU00403	Bacteria	Proteobacteria	Gammaproteobacteria	Xanthomonadales	unclassified	unclassified	unclassified	-0.688544051597584	0.688544051597584	1e-04	0.000274058467210956	0.0317030854371452
OTU00404	Bacteria	Planctomycetes	OM190	unclassified	unclassified	unclassified	unclassified	0.776940510565066	-0.776940510565066	1e-04	0.000274058467210956	0.0240041190855659
OTU00405	Bacteria	Chloroflexi	Anaerolineae	Anaerolineales	Anaerolineaceae	unclassified	unclassified	0.811146443964623	-0.811146443964623	1e-04	0.000274058467210956	0.0705801174638118
OTU00406	Bacteria	Chloroflexi	S085	unclassified	unclassified	unclassified	unclassified	0.738240845889042	-0.738240845889042	1e-04	0.000274058467210956	0.0483471603857925
OTU00407	Bacteria	Proteobacteria	Alphaproteobacteria	Rhizobiales	Hyphomicrobiaceae	Devosia	unclassified	0.289576883591362	-0.289576883591362	0.0016	0.00338612975391499	0.0740519456151585
OTU00408	Bacteria	Actinobacteria	Actinobacteria	Frankiales	Acidothermaceae	Acidothermus	unclassified	-0.621343334365888	0.621343334365888	1e-04	0.000274058467210956	0.056989709126629
OTU00409	Bacteria	Proteobacteria	Deltaproteobacteria	Myxococcales	Polyangiaceae	Sorangium	unclassified	-0.673666337547503	0.673666337547503	1e-04	0.000274058467210956	0.037733014826616
OTU00410	Bacteria	Chloroflexi	Ktedonobacteria	Ktedonobacterales	JG30a-KF-32	unclassified	unclassified	-0.49431024962409	0.49431024962409	1e-04	0.000274058467210956	0.0637572165315741
OTU00411	Bacteria	Chloroflexi	Ktedonobacteria	Ktedonobacterales	unclassified	unclassified	unclassified	-0.332924837619172	0.332924837619172	1e-04	0.000274058467210956	0.0302643796894439
OTU00414	Bacteria	Chloroflexi	S085	unclassified	unclassified	unclassified	unclassified	0.59985775951783	-0.599857759517829	1e-04	0.000274058467210956	0.0581067158266332
OTU00415	Bacteria	Actinobacteria	MB-A2-108	unclassified	unclassified	unclassified	unclassified	0.54989397658516	-0.54989397658516	1e-04	0.000274058467210956	0.0228176861104009
OTU00416	Bacteria	Acidobacteria	Acidobacteria	Subgroup_3	unclassified	Bryobacter	unclassified	-0.666169921750117	0.666169921750117	1e-04	0.000274058467210956	0.0576121314587546
OTU00417	Bacteria	Actinobacteria	Thermoleophilia	Gaiellales	unclassified	unclassified	unclassified	-0.677708641827657	0.677708641827657	1e-04	0.000274058467210956	0.0251822404229445
OTU00419	Bacteria	Planctomycetes	OM190	unclassified	unclassified	unclassified	unclassified	0.640174118576409	-0.640174118576409	1e-04	0.000274058467210956	0.0103778806247273
OTU00420	Bacteria	Verrucomicrobia	OPB35_soil_group	unclassified	unclassified	unclassified	unclassified	-0.592233351670092	0.592233351670092	1e-04	0.000274058467210956	0.0240337224861448
OTU00421	Bacteria	Actinobacteria	Acidimicrobiia	Acidimicrobiales	unclassified	unclassified	unclassified	-0.523783548968592	0.523783548968592	1e-04	0.000274058467210956	0.0284644264140044
OTU00422	Bacteria	Acidobacteria	Acidobacteria	Subgroup_2	unclassified	unclassified	unclassified	-0.467043710024357	0.467043710024357	1e-04	0.000274058467210956	0.00949990702353008
OTU00424	Bacteria	Actinobacteria	Thermoleophilia	Gaiellales	Gaiellaceae	Gaiella	unclassified	0.87212726227219	-0.87212726227219	1e-04	0.000274058467210956	0.0400182439306862
OTU00425	Bacteria	Planctomycetes	Phycisphaerae	WD2101_soil_group	unclassified	unclassified	unclassified	-0.739129609743815	0.739129609743815	1e-04	0.000274058467210956	0.0493511469921357
OTU00426	Bacteria	Acidobacteria	Acidobacteria	Subgroup_17	unclassified	unclassified	unclassified	0.653690072335425	-0.653690072335426	1e-04	0.000274058467210956	0.0145123773233843
OTU00427	Bacteria	Bacteroidetes	Sphingobacteriia	Sphingobacteriales	Chitinophagaceae	unclassified	unclassified	0.930617198547527	-0.930617198547527	1e-04	0.000274058467210956	0.0651830535517588
OTU00428	Bacteria	Actinobacteria	MB-A2-108	unclassified	unclassified	unclassified	unclassified	0.389413189696172	-0.389413189696172	1e-04	0.000274058467210956	0.0159097419606596
OTU00429	Bacteria	Acidobacteria	Acidobacteria	Subgroup_6	unclassified	unclassified	unclassified	0.875897420519894	-0.875897420519895	1e-04	0.000274058467210956	0.0179752015332514
OTU00430	Bacteria	Verrucomicrobia	OPB35_soil_group	unclassified	unclassified	unclassified	unclassified	0.411272007694965	-0.411272007694966	1e-04	0.000274058467210956	0.0195417736173804
OTU00431	Bacteria	Chloroflexi	Anaerolineae	Anaerolineales	Anaerolineaceae	unclassified	wastewater_metagenome	-0.323029424853406	0.323029424853406	9e-04	0.00202276457883369	0.0630160169444374
OTU00432	Bacteria	Verrucomicrobia	Opitutae	Opitutales	Opitutaceae	Opitutus	unclassified	-0.460205763720522	0.460205763720522	1e-04	0.000274058467210956	0.0567672767060931
OTU00433	Bacteria	Actinobacteria	Actinobacteria	Pseudonocardiales	Pseudonocardiaceae	Pseudonocardia	unclassified	0.831419682832903	-0.831419682832903	1e-04	0.000274058467210956	0.0204479890530466
OTU00435	Bacteria	Actinobacteria	Actinobacteria	Frankiales	Geodermatophilaceae	Blastococcus	unclassified	0.790458675245184	-0.790458675245184	1e-04	0.000274058467210956	0.0427184118713017
OTU00436	Bacteria	Actinobacteria	Nitriliruptoria	Euzebyales	Euzebyaceae	Euzebya	unclassified	0.715605932624808	-0.715605932624808	1e-04	0.000274058467210956	0.010163937716491
OTU00437	Bacteria	Proteobacteria	Deltaproteobacteria	Myxococcales	unclassified	unclassified	unclassified	0.492670299166548	-0.492670299166547	1e-04	0.000274058467210956	0.0161032098107382
OTU00438	Bacteria	Verrucomicrobia	Spartobacteria	Chthoniobacterales	FukuN18_freshwater_group	unclassified	unclassified	-0.262452474808212	0.262452474808213	0.0035	0.00701483050847458	0.00869784957751095
OTU00439	Bacteria	Proteobacteria	Alphaproteobacteria	Rhodospirillales	Rhodospirillales_Incertae_Sedis	Candidatus_Alysiosphaera	unclassified	0.67134552498175	-0.67134552498175	1e-04	0.000274058467210956	0.0326952860537479
OTU00440	Bacteria	Proteobacteria	Alphaproteobacteria	Caulobacterales	Hyphomonadaceae	Woodsholea	unclassified	0.718096579083526	-0.718096579083526	1e-04	0.000274058467210956	0.0147785896979879
OTU00441	Bacteria	Proteobacteria	Alphaproteobacteria	Rhodospirillales	Acetobacteraceae	Belnapia	unclassified	0.734400933910346	-0.734400933910346	1e-04	0.000274058467210956	0.0193051788714064
OTU00442	Bacteria	Chloroflexi	Anaerolineae	Anaerolineales	Anaerolineaceae	unclassified	unclassified	0.850195208822943	-0.850195208822943	1e-04	0.000274058467210956	0.025611433772348
OTU00443	Bacteria	Planctomycetes	Planctomycetacia	Planctomycetales	Planctomycetaceae	Planctomyces	unclassified	0.844862009745936	-0.844862009745936	1e-04	0.000274058467210956	0.0129930500570135
OTU00444	Bacteria	Acidobacteria	Holophagae	Subgroup_7	unclassified	unclassified	unclassified	0.644581562324442	-0.644581562324442	1e-04	0.000274058467210956	0.0156919189069685
OTU00445	Bacteria	Planctomycetes	Phycisphaerae	WD2101_soil_group	unclassified	unclassified	unclassified	-0.63246215784827	0.63246215784827	1e-04	0.000274058467210956	0.0570188132396863
OTU00446	Bacteria	Actinobacteria	Thermoleophilia	Solirubrobacterales	Solirubrobacteraceae	Solirubrobacter	unclassified	0.681207625368581	-0.681207625368581	1e-04	0.000274058467210956	0.0473560335021799
OTU00447	Bacteria	Proteobacteria	Gammaproteobacteria	Xanthomonadales	unclassified	unclassified	unclassified	-0.646961068654827	0.646961068654827	1e-04	0.000274058467210956	0.0634404068547433
OTU00448	Bacteria	Actinobacteria	Thermoleophilia	Gaiellales	unclassified	unclassified	unclassified	0.79172725385836	-0.79172725385836	1e-04	0.000274058467210956	0.0263705418447412
OTU00450	Bacteria	Bacteroidetes	Flavobacteriia	Flavobacteriales	Flavobacteriaceae	Flavobacterium	Antarctic_bacterium_R-7579	0.504108329218272	-0.504108329218272	1e-04	0.000274058467210956	0.0143325326154947
OTU00451	Bacteria	Acidobacteria	Acidobacteria	Subgroup_6	unclassified	unclassified	unclassified	0.84925944046685	-0.84925944046685	1e-04	0.000274058467210956	0.059566456083704
OTU00452	Bacteria	Acidobacteria	Acidobacteria	Subgroup_3	unclassified	Candidatus_Solibacter	unclassified	-0.804247749117389	0.804247749117389	1e-04	0.000274058467210956	0.0643431896487556
OTU00453	Bacteria	Proteobacteria	Alphaproteobacteria	Sphingomonadales	Sphingomonadaceae	Polymorphobacter	unclassified	0.250269970856891	-0.250269970856891	0.0108	0.0195282015638575	0.0337975359659431
OTU00455	Bacteria	Planctomycetes	Planctomycetacia	Planctomycetales	Planctomycetaceae	Pirellula	unclassified	0.852520108721247	-0.852520108721247	1e-04	0.000274058467210956	0.0369633919378269
OTU00456	Bacteria	Actinobacteria	Actinobacteria	Propionibacteriales	Nocardioidaceae	Kribbella	Kribbella_catacumbae	0.346973558444703	-0.346973558444703	1e-04	0.000274058467210956	0.0130499154014486
OTU00457	Bacteria	Actinobacteria	Acidimicrobiia	Acidimicrobiales	Acidimicrobiaceae	CL500-29_marine_group	unclassified	0.233680677046587	-0.233680677046587	0.0151	0.0265468153404291	0.0306710261357881
OTU00458	Bacteria	Armatimonadetes	unclassified	unclassified	unclassified	unclassified	unclassified	-0.271940289848286	0.271940289848286	4e-04	0.000965754060324826	0.0192703774378654
OTU00459	Bacteria	Verrucomicrobia	Spartobacteria	Chthoniobacterales	unclassified	unclassified	unclassified	0.393010829527991	-0.393010829527992	1e-04	0.000274058467210956	0.00893660748379227
OTU00460	Bacteria	Verrucomicrobia	Spartobacteria	Chthoniobacterales	Chthoniobacteraceae	Chthoniobacter	unclassified	-0.526233558892945	0.526233558892945	1e-04	0.000274058467210956	0.0619470975350666
OTU00461	Bacteria	Chloroflexi	JG37-AG-4	unclassified	unclassified	unclassified	unclassified	-0.487757720615382	0.487757720615382	1e-04	0.000274058467210956	0.0625152355579715
OTU00462	Bacteria	Planctomycetes	Planctomycetacia	Planctomycetales	Planctomycetaceae	unclassified	unclassified	-0.540646081737959	0.540646081737959	1e-04	0.000274058467210956	0.0174753562290475
OTU00463	Bacteria	Acidobacteria	Acidobacteria	Subgroup_3	unclassified	Candidatus_Solibacter	unclassified	-0.547349285306171	0.547349285306171	1e-04	0.000274058467210956	0.0404280137773852
OTU00465	Bacteria	Chloroflexi	KD4-96	unclassified	unclassified	unclassified	unclassified	-0.413200473464492	0.413200473464492	1e-04	0.000274058467210956	0.0189593533626427
OTU00466	Bacteria	Proteobacteria	Betaproteobacteria	Nitrosomonadales	Nitrosomonadaceae	unclassified	unclassified	0.82197976089635	-0.82197976089635	1e-04	0.000274058467210956	0.0438010663295888
OTU00467	Bacteria	Planctomycetes	Planctomycetacia	Planctomycetales	Planctomycetaceae	Pir4_lineage	unclassified	0.878902265032145	-0.878902265032145	1e-04	0.000274058467210956	0.0299582281215549
OTU00468	Bacteria	Proteobacteria	Alphaproteobacteria	Rhodospirillales	Acetobacteraceae	unclassified	unclassified	-0.769766062647022	0.769766062647022	1e-04	0.000274058467210956	0.0818168539892613
OTU00469	Bacteria	Verrucomicrobia	OPB35_soil_group	unclassified	unclassified	unclassified	unclassified	-0.638752226787201	0.638752226787201	1e-04	0.000274058467210956	0.0643376209508092
OTU00470	Bacteria	Proteobacteria	Betaproteobacteria	B1-7BS	unclassified	unclassified	unclassified	0.711495334113541	-0.711495334113541	1e-04	0.000274058467210956	0.0330193284226678
OTU00472	Bacteria	Planctomycetes	Planctomycetacia	Planctomycetales	Planctomycetaceae	unclassified	unclassified	-0.757817078132123	0.757817078132123	1e-04	0.000274058467210956	0.0652806414317593
OTU00473	Bacteria	Acidobacteria	Acidobacteria	Subgroup_6	unclassified	unclassified	unclassified	0.848266706464976	-0.848266706464976	1e-04	0.000274058467210956	0.0739518899286949
OTU00474	Bacteria	Chloroflexi	unclassified	unclassified	unclassified	unclassified	unclassified	0.502370579347067	-0.502370579347067	1e-04	0.000274058467210956	0.0135650930775274
OTU00475	Bacteria	Proteobacteria	Gammaproteobacteria	Xanthomonadales	Xanthomonadaceae	Pseudofulvimonas	unclassified	0.875216794332596	-0.875216794332596	1e-04	0.000274058467210956	0.0185176121105017
OTU00476	Bacteria	Actinobacteria	Thermoleophilia	Solirubrobacterales	TM146	unclassified	unclassified	-0.5355393208274	0.5355393208274	1e-04	0.000274058467210956	0.0285699457380085
OTU00477	Bacteria	Bacteroidetes	Cytophagia	Cytophagales	Cytophagaceae	unclassified	unclassified	0.837698574553959	-0.837698574553959	1e-04	0.000274058467210956	0.0227012937188448
OTU00478	Bacteria	Chloroflexi	Ktedonobacteria	Ktedonobacterales	Thermosporotrichaceae	unclassified	unclassified	-0.269905478352265	0.269905478352265	8e-04	0.00181923076923077	0.0967083358476907
OTU00479	Bacteria	Acidobacteria	Acidobacteria	Subgroup_4	unclassified	Blastocatella	unclassified	0.684452181258989	-0.684452181258989	1e-04	0.000274058467210956	0.0647924061094478
OTU00481	Bacteria	Chloroflexi	Ktedonobacteria	Ktedonobacterales	unclassified	unclassified	unclassified	-0.345305522703317	0.345305522703317	1e-04	0.000274058467210956	0.0141630197865638
OTU00483	Bacteria	Chloroflexi	Anaerolineae	Anaerolineales	Anaerolineaceae	unclassified	unclassified	0.756644015891804	-0.756644015891803	1e-04	0.000274058467210956	0.0380933371432685
OTU00484	Bacteria	Acidobacteria	Acidobacteria	Subgroup_6	unclassified	unclassified	unclassified	0.894174262382436	-0.894174262382436	1e-04	0.000274058467210956	0.0413925299267291
OTU00485	Bacteria	Chloroflexi	Ktedonobacteria	Thermogemmatisporales	1921-2	unclassified	unclassified	-0.343923970485644	0.343923970485644	1e-04	0.000274058467210956	0.0417660589931595
OTU00486	Bacteria	Actinobacteria	Actinobacteria	Pseudonocardiales	Pseudonocardiaceae	Pseudonocardia	unclassified	-0.327260345933831	0.327260345933831	2e-04	0.000514384577360356	0.00842388431539433
OTU00487	Bacteria	Proteobacteria	Alphaproteobacteria	Rhodospirillales	KCM-B-15	unclassified	unclassified	0.740933445541701	-0.740933445541701	1e-04	0.000274058467210956	0.00616782830591145
OTU00488	Bacteria	Acidobacteria	Acidobacteria	Subgroup_3	unclassified	Candidatus_Solibacter	unclassified	-0.598031747470051	0.598031747470051	1e-04	0.000274058467210956	0.0367574902258773
OTU00490	Bacteria	Actinobacteria	Thermoleophilia	Solirubrobacterales	480-2	unclassified	unclassified	0.575489001036481	-0.575489001036481	1e-04	0.000274058467210956	0.0176772360773984
OTU00491	Bacteria	Planctomycetes	Phycisphaerae	WD2101_soil_group	unclassified	unclassified	unclassified	0.748339022107486	-0.748339022107486	1e-04	0.000274058467210956	0.0197087714421999
OTU00492	Bacteria	Planctomycetes	Planctomycetacia	Planctomycetales	Planctomycetaceae	Singulisphaera	unclassified	-0.702186835903911	0.702186835903911	1e-04	0.000274058467210956	0.0260207079339047
OTU00493	Bacteria	Acidobacteria	Acidobacteria	Subgroup_12	unclassified	unclassified	unclassified	-0.444502716707345	0.444502716707345	1e-04	0.000274058467210956	0.0127408851091071
OTU00495	Bacteria	Planctomycetes	Planctomycetacia	Planctomycetales	Planctomycetaceae	Schlesneria	unclassified	0.690649511622212	-0.690649511622212	1e-04	0.000274058467210956	0.0215838894500061
OTU00496	Bacteria	Proteobacteria	Betaproteobacteria	Nitrosomonadales	Nitrosomonadaceae	unclassified	unclassified	0.742581569451768	-0.742581569451768	1e-04	0.000274058467210956	0.0148218365777966
OTU00497	Bacteria	Chloroflexi	TK10	unclassified	unclassified	unclassified	unclassified	0.355745440396018	-0.355745440396018	1e-04	0.000274058467210956	0.0183027511319289
OTU00498	Bacteria	Chloroflexi	Ktedonobacteria	Ktedonobacterales	Ktedonobacteraceae	Ktedonobacter	unclassified	-0.411784620349882	0.411784620349882	1e-04	0.000274058467210956	0.0393241939212109
OTU00499	Bacteria	Proteobacteria	Alphaproteobacteria	Rhodospirillales	AT-s3-44	unclassified	unclassified	0.74160627936301	-0.741606279363011	1e-04	0.000274058467210956	0.00753816220695944
OTU00500	Bacteria	Proteobacteria	Betaproteobacteria	B1-7BS	unclassified	unclassified	unclassified	0.624919968924225	-0.624919968924225	1e-04	0.000274058467210956	0.00682197521639525
OTU00501	Bacteria	Planctomycetes	Planctomycetacia	Planctomycetales	Planctomycetaceae	unclassified	unclassified	-0.300392592599684	0.300392592599684	0.002	0.0041640656262505	0.0363841689915661
OTU00502	Bacteria	Gemmatimonadetes	Gemmatimonadetes	Gemmatimonadales	Gemmatimonadaceae	unclassified	unclassified	0.715877336649416	-0.715877336649416	1e-04	0.000274058467210956	0.0257224786329617
OTU00503	Bacteria	Proteobacteria	Betaproteobacteria	SC-I-84	unclassified	unclassified	unclassified	-0.529344338507868	0.529344338507868	1e-04	0.000274058467210956	0.0290115510653144
OTU00504	Bacteria	Acidobacteria	Acidobacteria	Subgroup_6	unclassified	unclassified	unclassified	0.777144999931089	-0.777144999931088	1e-04	0.000274058467210956	0.0386283855477365
OTU00505	Bacteria	Acidobacteria	Acidobacteria	Subgroup_4	RB41	unclassified	unclassified	0.665194894445038	-0.665194894445038	1e-04	0.000274058467210956	0.0269502114243208
OTU00506	Bacteria	Verrucomicrobia	Spartobacteria	Chthoniobacterales	DA101_soil_group	unclassified	unclassified	-0.46539414103868	0.46539414103868	2e-04	0.000514384577360356	0.0304871929466517
OTU00507	Bacteria	Acidobacteria	Acidobacteria	Subgroup_25	unclassified	unclassified	unclassified	0.505695343110239	-0.505695343110239	1e-04	0.000274058467210956	0.0111287407675042
OTU00508	Bacteria	Actinobacteria	Actinobacteria	Frankiales	Acidothermaceae	Acidothermus	unclassified	-0.523828706749176	0.523828706749176	1e-04	0.000274058467210956	0.0401141935198836
OTU00509	Bacteria	Planctomycetes	Phycisphaerae	WD2101_soil_group	unclassified	unclassified	unclassified	-0.699261997813822	0.699261997813822	1e-04	0.000274058467210956	0.0223632073194223
OTU00510	Bacteria	Actinobacteria	Acidimicrobiia	Acidimicrobiales	unclassified	unclassified	unclassified	0.768496208164876	-0.768496208164876	1e-04	0.000274058467210956	0.0237785368436698
OTU00511	Bacteria	Gemmatimonadetes	Gemmatimonadetes	Gemmatimonadales	Gemmatimonadaceae	unclassified	unclassified	0.760215372583327	-0.760215372583328	1e-04	0.000274058467210956	0.0419655182317618
OTU00512	Bacteria	Proteobacteria	Alphaproteobacteria	Rhizobiales	Rhizobiales_Incertae_Sedis	Bauldia	unclassified	0.608242006171271	-0.608242006171272	1e-04	0.000274058467210956	0.0411741071258705
OTU00514	Bacteria	Bacteroidetes	Sphingobacteriia	Sphingobacteriales	Chitinophagaceae	Parafilimonas	unclassified	0.770777634861243	-0.770777634861244	1e-04	0.000274058467210956	0.0345626890668983
OTU00515	Bacteria	Armatimonadetes	unclassified	unclassified	unclassified	unclassified	unclassified	-0.509081951728741	0.509081951728741	1e-04	0.000274058467210956	0.0183136798727916
OTU00516	Bacteria	Chloroflexi	Ktedonobacteria	Ktedonobacterales	JG30a-KF-32	unclassified	unclassified	-0.319177958625485	0.319177958625485	1e-04	0.000274058467210956	0.113696925437325
OTU00517	Bacteria	Verrucomicrobia	Spartobacteria	Chthoniobacterales	DA101_soil_group	unclassified	unclassified	-0.630117818975231	0.630117818975231	1e-04	0.000274058467210956	0.131045426330697
OTU00519	Bacteria	Planctomycetes	Planctomycetacia	Planctomycetales	Planctomycetaceae	Pir4_lineage	unclassified	0.828525225663604	-0.828525225663604	1e-04	0.000274058467210956	0.033774003649302
OTU00521	Bacteria	Acidobacteria	Acidobacteria	Subgroup_3	unclassified	Bryobacter	unclassified	-0.685229346383399	0.685229346383399	1e-04	0.000274058467210956	0.100298891967895
OTU00522	Bacteria	Verrucomicrobia	Spartobacteria	Chthoniobacterales	Chthoniobacteraceae	Chthoniobacter	unclassified	0.358004097901772	-0.358004097901772	4e-04	0.000965754060324826	0.0398140323981268
OTU00523	Bacteria	Acidobacteria	Acidobacteria	Subgroup_17	unclassified	unclassified	unclassified	0.505067026066657	-0.505067026066657	1e-04	0.000274058467210956	0.0111945259368818
OTU00524	Bacteria	Proteobacteria	Alphaproteobacteria	Caulobacterales	Hyphomonadaceae	Woodsholea	unclassified	0.650133459244628	-0.650133459244628	1e-04	0.000274058467210956	0.00693879963624191
OTU00525	Bacteria	Parcubacteria	unclassified	unclassified	unclassified	unclassified	unclassified	-0.203625904984034	0.203625904984034	0.0041	0.00805600453172205	0.00995263657937138
OTU00526	Bacteria	Chloroflexi	JG37-AG-4	unclassified	unclassified	unclassified	unclassified	-0.586199967333421	0.586199967333421	1e-04	0.000274058467210956	0.0446991889231345
OTU00527	Bacteria	Planctomycetes	Phycisphaerae	WD2101_soil_group	unclassified	unclassified	unclassified	0.809548072758527	-0.809548072758527	1e-04	0.000274058467210956	0.0205743519264252
OTU00528	Bacteria	Actinobacteria	Actinobacteria	Frankiales	Nakamurellaceae	Nakamurella	unclassified	-0.59104545246969	0.59104545246969	1e-04	0.000274058467210956	0.0571335867116716
OTU00529	Bacteria	Acidobacteria	Acidobacteria	Subgroup_3	unclassified	Candidatus_Solibacter	unclassified	-0.743839075000367	0.743839075000367	1e-04	0.000274058467210956	0.0512276115615905
OTU00530	Bacteria	Proteobacteria	Deltaproteobacteria	Myxococcales	BIrii41	unclassified	unclassified	-0.450306779730017	0.450306779730017	1e-04	0.000274058467210956	0.0312148021568775
OTU00531	Bacteria	Chloroflexi	Anaerolineae	Anaerolineales	Anaerolineaceae	unclassified	unclassified	-0.548924066150232	0.548924066150232	1e-04	0.000274058467210956	0.0459578291124549
OTU00532	Bacteria	Acidobacteria	Acidobacteria	Acidobacteriales	Acidobacteriaceae_(Subgroup_1)	unclassified	unclassified	-0.706568541185003	0.706568541185003	1e-04	0.000274058467210956	0.128029991517433
OTU00533	Bacteria	Acidobacteria	Acidobacteria	Subgroup_3	unclassified	Candidatus_Solibacter	unclassified	-0.764209206613856	0.764209206613856	1e-04	0.000274058467210956	0.0960141858586835
OTU00534	Bacteria	Proteobacteria	Betaproteobacteria	TRA3-20	unclassified	unclassified	unclassified	0.850421831118743	-0.850421831118743	1e-04	0.000274058467210956	0.014257046317895
OTU00535	Bacteria	Proteobacteria	Alphaproteobacteria	Rhodospirillales	DA111	unclassified	unclassified	-0.384287696785574	0.384287696785574	1e-04	0.000274058467210956	0.0166899698492583
OTU00536	Bacteria	Acidobacteria	Acidobacteria	Subgroup_2	unclassified	unclassified	unclassified	-0.530925454997444	0.530925454997444	1e-04	0.000274058467210956	0.0115115139258111
OTU00537	Bacteria	Actinobacteria	Acidimicrobiia	Acidimicrobiales	Acidimicrobiaceae	unclassified	unclassified	-0.458361737198696	0.458361737198696	1e-04	0.000274058467210956	0.016844650967679
OTU00538	Bacteria	Verrucomicrobia	Spartobacteria	Chthoniobacterales	Chthoniobacteraceae	Chthoniobacter	unclassified	0.651596459229583	-0.651596459229583	1e-04	0.000274058467210956	0.00629133704887129
OTU00539	Bacteria	Proteobacteria	Alphaproteobacteria	Rhodospirillales	DA111	unclassified	unclassified	-0.585387954409685	0.585387954409685	1e-04	0.000274058467210956	0.0236696737731756
OTU00540	Bacteria	Acidobacteria	Acidobacteria	Subgroup_6	unclassified	unclassified	unclassified	0.806782997642556	-0.806782997642557	1e-04	0.000274058467210956	0.0202938264059271
OTU00541	Bacteria	WD272	unclassified	unclassified	unclassified	unclassified	unclassified	-0.480043454905852	0.480043454905852	1e-04	0.000274058467210956	0.036840582568632
OTU00542	Bacteria	Chloroflexi	Ktedonobacteria	Ktedonobacterales	1921-3	unclassified	unclassified	-0.368231520392461	0.368231520392461	1e-04	0.000274058467210956	0.0344578745254262
OTU00543	Bacteria	Proteobacteria	Deltaproteobacteria	Sh765B-TzT-29	unclassified	unclassified	unclassified	0.623475648505664	-0.623475648505664	1e-04	0.000274058467210956	0.00611415519283549
OTU00544	Bacteria	Proteobacteria	Gammaproteobacteria	Xanthomonadales	Xanthomonadaceae	unclassified	unclassified	-0.616583476406991	0.616583476406991	1e-04	0.000274058467210956	0.0432830545251999
OTU00545	Bacteria	Acidobacteria	Acidobacteria	Subgroup_3	unclassified	Candidatus_Solibacter	unclassified	-0.791160986485923	0.791160986485923	1e-04	0.000274058467210956	0.108775993203227
OTU00546	Bacteria	Actinobacteria	TakashiAC-B11	unclassified	unclassified	unclassified	unclassified	0.259645312186059	-0.259645312186059	1e-04	0.000274058467210956	0.00620149288440649
OTU00547	Bacteria	Verrucomicrobia	Spartobacteria	Chthoniobacterales	DA101_soil_group	unclassified	unclassified	-0.188890042954257	0.188890042954257	0.0131	0.0232943609022556	0.0113228739515579
OTU00548	Bacteria	Planctomycetes	Planctomycetacia	Planctomycetales	Planctomycetaceae	Gemmata	unclassified	0.211902778615471	-0.211902778615472	0.028	0.0460806579155464	0.0121116287233998
OTU00549	Bacteria	Verrucomicrobia	Spartobacteria	Chthoniobacterales	FukuN18_freshwater_group	unclassified	unclassified	0.433436278816148	-0.433436278816148	1e-04	0.000274058467210956	0.0102852381330476
OTU00550	Bacteria	Proteobacteria	Deltaproteobacteria	Sh765B-TzT-29	unclassified	unclassified	unclassified	0.718068525698842	-0.718068525698842	1e-04	0.000274058467210956	0.0109036694707964
OTU00552	Bacteria	Actinobacteria	Acidimicrobiia	Acidimicrobiales	Iamiaceae	Iamia	unclassified	0.545689150036128	-0.545689150036128	1e-04	0.000274058467210956	0.0214647369456595
OTU00554	Bacteria	Acidobacteria	Acidobacteria	Subgroup_6	unclassified	unclassified	unclassified	0.790176474792431	-0.790176474792431	1e-04	0.000274058467210956	0.00911758155176928
OTU00555	Bacteria	Acidobacteria	Acidobacteria	Subgroup_11	unclassified	unclassified	unclassified	0.77425555227054	-0.77425555227054	1e-04	0.000274058467210956	0.00904878273161694
OTU00556	Bacteria	Planctomycetes	Planctomycetacia	Planctomycetales	Planctomycetaceae	unclassified	unclassified	-0.435978528844774	0.435978528844774	1e-04	0.000274058467210956	0.0133662221365048
OTU00557	Bacteria	Proteobacteria	Alphaproteobacteria	Rhodospirillales	Rhodospirillaceae	Defluviicoccus	unclassified	0.323045500042585	-0.323045500042585	3e-04	0.000742225392296719	0.0223037288367093
OTU00559	Bacteria	Planctomycetes	Phycisphaerae	Phycisphaerales	Phycisphaeraceae	AKYG587	unclassified	0.485953936410202	-0.485953936410202	1e-04	0.000274058467210956	0.00914040967718995
OTU00560	Bacteria	Proteobacteria	Betaproteobacteria	Nitrosomonadales	Nitrosomonadaceae	unclassified	unclassified	0.59570325634582	-0.59570325634582	1e-04	0.000274058467210956	0.019534215573768
OTU00563	Bacteria	Proteobacteria	Gammaproteobacteria	Xanthomonadales	Xanthomonadaceae	Rhodanobacter	unclassified	-0.586494520920396	0.586494520920396	1e-04	0.000274058467210956	0.0272149630563115
OTU00564	Bacteria	Chloroflexi	Ktedonobacteria	JG30-KF-AS9	unclassified	unclassified	unclassified	-0.296307974160035	0.296307974160035	0.0023	0.00474594487408289	0.0069181250586587
OTU00565	Bacteria	Chloroflexi	Anaerolineae	Anaerolineales	Anaerolineaceae	unclassified	unclassified	0.636485440845444	-0.636485440845444	1e-04	0.000274058467210956	0.0108704339564321
OTU00566	Bacteria	Planctomycetes	Planctomycetacia	Planctomycetales	Planctomycetaceae	unclassified	unclassified	0.85794990260537	-0.85794990260537	1e-04	0.000274058467210956	0.0283104621183179
OTU00567	Bacteria	Actinobacteria	Thermoleophilia	Gaiellales	unclassified	unclassified	unclassified	0.65196958352824	-0.65196958352824	1e-04	0.000274058467210956	0.0117743338555007
OTU00568	Bacteria	Actinobacteria	Acidimicrobiia	Acidimicrobiales	unclassified	unclassified	unclassified	-0.603459279260616	0.603459279260616	1e-04	0.000274058467210956	0.0263548536614355
OTU00569	Bacteria	Planctomycetes	Phycisphaerae	WD2101_soil_group	unclassified	unclassified	unclassified	0.781116393785272	-0.781116393785272	1e-04	0.000274058467210956	0.131658735115759
OTU00570	Bacteria	Chloroflexi	JG37-AG-4	unclassified	unclassified	unclassified	unclassified	-0.342583541633506	0.342583541633506	1e-04	0.000274058467210956	0.0599199016559835
OTU00571	Bacteria	Planctomycetes	Phycisphaerae	WD2101_soil_group	unclassified	unclassified	unclassified	-0.295748563044452	0.295748563044452	0.0015	0.00319463774048301	0.0134897160737639
OTU00572	Bacteria	Planctomycetes	Planctomycetacia	Planctomycetales	Planctomycetaceae	unclassified	unclassified	-0.360060932953524	0.360060932953524	3e-04	0.000742225392296719	0.00645971520686416
OTU00573	Bacteria	Chloroflexi	Anaerolineae	Anaerolineales	Anaerolineaceae	unclassified	unclassified	0.412264901266647	-0.412264901266646	1e-04	0.000274058467210956	0.0456326621810657
OTU00574	Bacteria	Chloroflexi	KD4-96	unclassified	unclassified	unclassified	unclassified	0.300948954439167	-0.300948954439167	0.0017	0.00357449989896949	0.0392422476590693
OTU00575	Bacteria	Planctomycetes	Planctomycetacia	Planctomycetales	Planctomycetaceae	Isosphaera	unclassified	-0.562236265632746	0.562236265632746	1e-04	0.000274058467210956	0.0444568284885375
OTU00576	Bacteria	Proteobacteria	Deltaproteobacteria	Myxococcales	Polyangiaceae	Sorangium	unclassified	-0.647334585952233	0.647334585952233	1e-04	0.000274058467210956	0.0139540258992827
OTU00577	Bacteria	Proteobacteria	Alphaproteobacteria	Rhizobiales	Rhizobiales_Incertae_Sedis	Rhizomicrobium	unclassified	-0.36306716562329	0.36306716562329	4e-04	0.000965754060324826	0.0112427555190779
OTU00578	Bacteria	Acidobacteria	Acidobacteria	Subgroup_3	unclassified	Candidatus_Solibacter	unclassified	-0.379558970652445	0.379558970652446	1e-04	0.000274058467210956	0.0861821007084759
OTU00579	Bacteria	Proteobacteria	Betaproteobacteria	Burkholderiales	Oxalobacteraceae	Massilia	Janthinobacterium_sp._HH01	-0.534005464213866	0.534005464213866	1e-04	0.000274058467210956	0.0440148695728283
OTU00580	Bacteria	Proteobacteria	Deltaproteobacteria	Myxococcales	Haliangiaceae	Haliangium	unclassified	-0.640694935064512	0.640694935064512	1e-04	0.000274058467210956	0.0432581750781872
OTU00582	Bacteria	Actinobacteria	MB-A2-108	unclassified	unclassified	unclassified	unclassified	0.596662121173529	-0.596662121173529	1e-04	0.000274058467210956	0.016857467714305
OTU00583	Bacteria	Chloroflexi	JG37-AG-4	unclassified	unclassified	unclassified	unclassified	-0.684417779669877	0.684417779669877	1e-04	0.000274058467210956	0.0586674823400273
OTU00584	Bacteria	Planctomycetes	Planctomycetacia	Planctomycetales	Planctomycetaceae	unclassified	unclassified	-0.671711688497475	0.671711688497475	1e-04	0.000274058467210956	0.031306692552729
OTU00585	Bacteria	Actinobacteria	Acidimicrobiia	Acidimicrobiales	unclassified	unclassified	unclassified	-0.47974695149462	0.479746951494621	1e-04	0.000274058467210956	0.0421845722523216
OTU00586	Bacteria	Planctomycetes	Planctomycetacia	Planctomycetales	Planctomycetaceae	unclassified	unclassified	-0.384962835809508	0.384962835809508	1e-04	0.000274058467210956	0.0115726201702803
OTU00587	Bacteria	Chloroflexi	S085	unclassified	unclassified	unclassified	unclassified	0.526451423856439	-0.526451423856439	1e-04	0.000274058467210956	0.0101731425086421
OTU00588	Bacteria	Verrucomicrobia	Spartobacteria	Chthoniobacterales	Chthoniobacteraceae	Chthoniobacter	unclassified	-0.616009510021175	0.616009510021176	1e-04	0.000274058467210956	0.0344344722976855
OTU00589	Bacteria	Proteobacteria	Alphaproteobacteria	Rhodospirillales	Rhodospirillaceae	Skermanella	unclassified	0.734085999041514	-0.734085999041514	1e-04	0.000274058467210956	0.0334042569364804
OTU00590	Bacteria	Planctomycetes	Phycisphaerae	WD2101_soil_group	unclassified	unclassified	unclassified	-0.677441816582249	0.677441816582249	1e-04	0.000274058467210956	0.103834142090866
OTU00591	Bacteria	Proteobacteria	Gammaproteobacteria	Xanthomonadales	Xanthomonadaceae	unclassified	unclassified	-0.59501227095166	0.59501227095166	1e-04	0.000274058467210956	0.0513940412334037
OTU00592	Bacteria	Bacteroidetes	Sphingobacteriia	Sphingobacteriales	env.OPS_17	unclassified	unclassified	-0.496202700640373	0.496202700640373	1e-04	0.000274058467210956	0.0267024853197211
OTU00593	Bacteria	Planctomycetes	OM190	unclassified	unclassified	unclassified	unclassified	0.673550312742847	-0.673550312742847	1e-04	0.000274058467210956	0.0167839982519664
OTU00594	Bacteria	Proteobacteria	Deltaproteobacteria	Desulfurellales	Desulfurellaceae	unclassified	unclassified	0.770664034555877	-0.770664034555877	1e-04	0.000274058467210956	0.0217045481190252
OTU00595	Bacteria	Actinobacteria	Acidimicrobiia	Acidimicrobiales	OM1_clade	unclassified	unclassified	0.913260033927236	-0.913260033927236	1e-04	0.000274058467210956	0.064461092147157
OTU00596	Bacteria	Planctomycetes	Planctomycetacia	Planctomycetales	Planctomycetaceae	unclassified	unclassified	-0.649005728287626	0.649005728287626	1e-04	0.000274058467210956	0.011844191325945
OTU00597	Bacteria	Proteobacteria	Deltaproteobacteria	Sh765B-TzT-29	unclassified	unclassified	unclassified	0.828334692289347	-0.828334692289347	1e-04	0.000274058467210956	0.0799298264335495
OTU00598	Bacteria	Actinobacteria	Actinobacteria	Corynebacteriales	Mycobacteriaceae	Mycobacterium	Mycobacterium_kyorinense	-0.525227259937055	0.525227259937055	1e-04	0.000274058467210956	0.0414202968483449
OTU00599	Bacteria	Proteobacteria	Deltaproteobacteria	GR-WP33-30	unclassified	unclassified	unclassified	0.419002997788839	-0.419002997788839	1e-04	0.000274058467210956	0.00665172893129893
OTU00600	Bacteria	Planctomycetes	Planctomycetacia	Planctomycetales	Planctomycetaceae	unclassified	unclassified	-0.427670926894938	0.427670926894938	1e-04	0.000274058467210956	0.00748005586411318
OTU00601	Bacteria	Acidobacteria	Acidobacteria	Subgroup_6	unclassified	unclassified	unclassified	0.660907611294305	-0.660907611294305	1e-04	0.000274058467210956	0.0505598436289497
OTU00602	Bacteria	Acidobacteria	Acidobacteria	Subgroup_6	unclassified	unclassified	unclassified	0.890451084988038	-0.890451084988038	1e-04	0.000274058467210956	0.0228882676188359
OTU00603	Bacteria	Planctomycetes	Planctomycetacia	Planctomycetales	Planctomycetaceae	unclassified	unclassified	0.667498998718423	-0.667498998718423	1e-04	0.000274058467210956	0.0124763342955447
OTU00604	Bacteria	Verrucomicrobia	Spartobacteria	Chthoniobacterales	Chthoniobacteraceae	Chthoniobacter	unclassified	0.24852130827344	-0.24852130827344	0.008	0.0147550514002127	0.0209798350588404
OTU00605	Bacteria	Planctomycetes	vadinHA49	unclassified	unclassified	unclassified	unclassified	-0.598711319910542	0.598711319910542	1e-04	0.000274058467210956	0.011587263671969
OTU00606	Bacteria	Planctomycetes	Planctomycetacia	Planctomycetales	Planctomycetaceae	Pirellula	unclassified	0.677792656931248	-0.677792656931248	1e-04	0.000274058467210956	0.00642416631492416
OTU00607	Bacteria	Planctomycetes	Planctomycetacia	Planctomycetales	Planctomycetaceae	unclassified	unclassified	0.290182175528569	-0.290182175528569	1e-04	0.000274058467210956	0.00735357095004545
OTU00608	Bacteria	Bacteroidetes	Sphingobacteriia	Sphingobacteriales	Chitinophagaceae	unclassified	unclassified	-0.506651622327487	0.506651622327487	1e-04	0.000274058467210956	0.0376999292229345
OTU00609	Bacteria	Proteobacteria	Deltaproteobacteria	GR-WP33-30	unclassified	unclassified	unclassified	0.385194504725265	-0.385194504725264	1e-04	0.000274058467210956	0.0277498757961088
OTU00610	Bacteria	Proteobacteria	Betaproteobacteria	SC-I-84	unclassified	unclassified	unclassified	0.890399942943116	-0.890399942943116	1e-04	0.000274058467210956	0.0319702425369674
OTU00611	Bacteria	Proteobacteria	Alphaproteobacteria	Sphingomonadales	Erythrobacteraceae	Altererythrobacter	unclassified	0.763409881828015	-0.763409881828015	1e-04	0.000274058467210956	0.021738226057474
OTU00612	Bacteria	Bacteroidetes	Sphingobacteriia	Sphingobacteriales	Chitinophagaceae	unclassified	unclassified	0.656558654393133	-0.656558654393134	1e-04	0.000274058467210956	0.0708624310753066
OTU00613	Bacteria	Chloroflexi	Ktedonobacteria	JG30-KF-AS9	Chloroflexi_bacterium_Ellin7237	unclassified	unclassified	-0.43352737098363	0.43352737098363	1e-04	0.000274058467210956	0.0192159361080589
OTU00614	Bacteria	Planctomycetes	Phycisphaerae	WD2101_soil_group	unclassified	unclassified	unclassified	0.854272584156128	-0.854272584156128	1e-04	0.000274058467210956	0.0848745078460082
OTU00615	Bacteria	Chloroflexi	Ktedonobacteria	Ktedonobacterales	HSB_OF53-F07	unclassified	unclassified	-0.249620720714758	0.249620720714758	0.0032	0.0064658640776699	0.0300229844835545
OTU00616	Bacteria	Actinobacteria	Actinobacteria	Micrococcales	Microbacteriaceae	Agromyces	unclassified	0.348199232623991	-0.348199232623991	1e-04	0.000274058467210956	0.00524286948721903
OTU00617	Bacteria	Parcubacteria	unclassified	unclassified	unclassified	unclassified	unclassified	-0.533024557295725	0.533024557295725	1e-04	0.000274058467210956	0.015407624263607
OTU00619	Bacteria	Parcubacteria	unclassified	unclassified	unclassified	unclassified	unclassified	0.500084971592263	-0.500084971592263	1e-04	0.000274058467210956	0.00901140348137612
OTU00620	Bacteria	Cyanobacteria	Melainabacteria	Obscuribacterales	unclassified	unclassified	unclassified	0.541401213371979	-0.541401213371979	1e-04	0.000274058467210956	0.00650528316687654
OTU00621	Bacteria	Actinobacteria	Actinobacteria	Kineosporiales	Kineosporiaceae	Angustibacter	unclassified	-0.561801367317694	0.561801367317694	1e-04	0.000274058467210956	0.0138344631381686
OTU00622	Bacteria	Actinobacteria	MB-A2-108	unclassified	unclassified	unclassified	unclassified	0.579261412128976	-0.579261412128975	1e-04	0.000274058467210956	0.00859796684043863
OTU00624	Bacteria	Planctomycetes	Planctomycetacia	Planctomycetales	Planctomycetaceae	unclassified	unclassified	0.723446427205264	-0.723446427205264	1e-04	0.000274058467210956	0.00953320348494038
OTU00626	Bacteria	Planctomycetes	Planctomycetacia	Planctomycetales	Planctomycetaceae	Planctomyces	unclassified	-0.721911552242317	0.721911552242317	1e-04	0.000274058467210956	0.0681742045686997
OTU00627	Bacteria	Actinobacteria	Actinobacteria	Micrococcales	Promicromonosporaceae	Promicromonospora	unclassified	0.247132909116592	-0.247132909116592	3e-04	0.000742225392296719	0.0064959467284606
OTU00628	Bacteria	Chloroflexi	Anaerolineae	Anaerolineales	Anaerolineaceae	unclassified	unclassified	0.850106550466212	-0.850106550466212	1e-04	0.000274058467210956	0.056486385861316
OTU00629	Bacteria	Acidobacteria	Acidobacteria	Subgroup_4	RB41	unclassified	unclassified	0.853629556914498	-0.853629556914498	1e-04	0.000274058467210956	0.0228515034825552
OTU00630	Bacteria	Proteobacteria	Gammaproteobacteria	Xanthomonadales	Xanthomonadaceae	Rudaea	unclassified	-0.529568217576839	0.529568217576839	1e-04	0.000274058467210956	0.013681561713558
OTU00632	Bacteria	Planctomycetes	Planctomycetacia	Planctomycetales	Planctomycetaceae	Pir4_lineage	unclassified	0.821813033012926	-0.821813033012926	1e-04	0.000274058467210956	0.0102812351645146
OTU00633	Bacteria	Planctomycetes	Planctomycetacia	Planctomycetales	Planctomycetaceae	Pir4_lineage	unclassified	0.649893482833281	-0.649893482833281	1e-04	0.000274058467210956	0.0204199893110985
OTU00634	Bacteria	Planctomycetes	Phycisphaerae	WD2101_soil_group	unclassified	unclassified	unclassified	0.247830057099956	-0.247830057099956	0.0111	0.0200219448777951	0.020195301236373
OTU00635	Bacteria	Proteobacteria	Betaproteobacteria	B1-7BS	unclassified	unclassified	unclassified	0.614954069785128	-0.614954069785128	1e-04	0.000274058467210956	0.016864145836973
OTU00636	Bacteria	Actinobacteria	Acidimicrobiia	Acidimicrobiales	Acidimicrobiaceae	unclassified	unclassified	0.901938196107088	-0.901938196107088	1e-04	0.000274058467210956	0.011554702653486
OTU00637	Bacteria	Proteobacteria	Deltaproteobacteria	GR-WP33-30	unclassified	unclassified	unclassified	0.772325651491555	-0.772325651491554	1e-04	0.000274058467210956	0.0163559879250678
OTU00639	Bacteria	Proteobacteria	Betaproteobacteria	SC-I-84	unclassified	unclassified	unclassified	0.319569427801083	-0.319569427801082	0.001	0.00222065727699531	0.0161847442857297
OTU00640	Bacteria	Acidobacteria	Acidobacteria	Subgroup_3	unclassified	Bryobacter	unclassified	-0.577676247498923	0.577676247498923	1e-04	0.000274058467210956	0.0215548412322067
OTU00641	Bacteria	Verrucomicrobia	Opitutae	Opitutales	Opitutaceae	Opitutus	unclassified	0.36171791000475	-0.36171791000475	3e-04	0.000742225392296719	0.282595889886039
OTU00643	Bacteria	Proteobacteria	Deltaproteobacteria	Myxococcales	Polyangiaceae	Sorangium	unclassified	0.221418732059948	-0.221418732059948	0.0227	0.0377825015994882	0.0209842166751269
OTU00644	Bacteria	Planctomycetes	Planctomycetacia	Planctomycetales	Planctomycetaceae	unclassified	unclassified	0.758364856806639	-0.75836485680664	1e-04	0.000274058467210956	0.0168445934869143
OTU00645	Bacteria	Planctomycetes	Planctomycetacia	Planctomycetales	Planctomycetaceae	unclassified	unclassified	-0.685539695832278	0.685539695832278	1e-04	0.000274058467210956	0.0456876399031942
OTU00646	Bacteria	Firmicutes	Bacilli	Bacillales	Planococcaceae	unclassified	unclassified	-0.275143602138111	0.275143602138111	0.001	0.00222065727699531	0.012707853389823
OTU00647	Bacteria	Proteobacteria	Gammaproteobacteria	Xanthomonadales	Xanthomonadales_Incertae_Sedis	Steroidobacter	unclassified	0.296294974959153	-0.296294974959153	1e-04	0.000274058467210956	0.00575183745867076
OTU00648	Bacteria	Planctomycetes	Planctomycetacia	Planctomycetales	Planctomycetaceae	unclassified	unclassified	0.660635031337174	-0.660635031337175	1e-04	0.000274058467210956	0.00768985997426916
OTU00649	Bacteria	Proteobacteria	Gammaproteobacteria	Enterobacteriales	Enterobacteriaceae	Escherichia-Shigella	unclassified	0.70944176057745	-0.70944176057745	1e-04	0.000274058467210956	0.0264843968467566
OTU00650	Bacteria	Actinobacteria	Thermoleophilia	Solirubrobacterales	Solirubrobacteraceae	Solirubrobacter	unclassified	0.528605468085808	-0.528605468085808	1e-04	0.000274058467210956	0.0395656722104056
OTU00651	Bacteria	Proteobacteria	Deltaproteobacteria	GR-WP33-30	unclassified	unclassified	unclassified	-0.548819131698923	0.548819131698923	1e-04	0.000274058467210956	0.0450424359093394
OTU00652	Bacteria	Proteobacteria	Alphaproteobacteria	Rhizobiales	unclassified	unclassified	unclassified	0.669471896045818	-0.669471896045818	1e-04	0.000274058467210956	0.128622458072342
OTU00654	Bacteria	Chloroflexi	Ktedonobacteria	Ktedonobacterales	Thermosporotrichaceae	Thermosporothrix	unclassified	-0.312082503413174	0.312082503413174	2e-04	0.000514384577360356	0.0400817473144252
OTU00655	Bacteria	Planctomycetes	Phycisphaerae	Phycisphaerales	Phycisphaeraceae	SM1A02	unclassified	0.59516152395854	-0.59516152395854	1e-04	0.000274058467210956	0.0113940081490714
OTU00656	Bacteria	Bacteroidetes	Sphingobacteriia	Sphingobacteriales	Sphingobacteriaceae	Mucilaginibacter	unclassified	-0.552119591200703	0.552119591200703	1e-04	0.000274058467210956	0.0645022929907417
OTU00657	Bacteria	Actinobacteria	Thermoleophilia	Solirubrobacterales	0319-6M6	unclassified	unclassified	0.823499439080387	-0.823499439080387	1e-04	0.000274058467210956	0.0188400353688796
OTU00658	Bacteria	Verrucomicrobia	Verrucomicrobiae	Verrucomicrobiales	Verrucomicrobiaceae	Haloferula	unclassified	0.746203094769297	-0.746203094769297	1e-04	0.000274058467210956	0.014991989116097
OTU00659	Bacteria	Acidobacteria	Acidobacteria	Subgroup_20	unclassified	unclassified	unclassified	0.50901182806659	-0.50901182806659	1e-04	0.000274058467210956	0.00510655867063055
OTU00660	Bacteria	Chloroflexi	unclassified	unclassified	unclassified	unclassified	unclassified	0.354223957959793	-0.354223957959793	4e-04	0.000965754060324826	0.00642378337101365
OTU00661	Bacteria	Planctomycetes	Planctomycetacia	Planctomycetales	Planctomycetaceae	Planctomyces	unclassified	-0.581192677743048	0.581192677743048	1e-04	0.000274058467210956	0.018481042591535
OTU00662	Bacteria	Chloroflexi	Anaerolineae	Anaerolineales	Anaerolineaceae	unclassified	unclassified	-0.350451743494037	0.350451743494037	1e-04	0.000274058467210956	0.0106803972183311
OTU00663	Bacteria	Chloroflexi	Ktedonobacteria	Ktedonobacterales	JG30a-KF-32	unclassified	unclassified	-0.414314126374897	0.414314126374897	1e-04	0.000274058467210956	0.0258094788392639
OTU00664	Bacteria	Chloroflexi	Ktedonobacteria	Ktedonobacterales	1921-3	unclassified	unclassified	-0.495776191532874	0.495776191532874	1e-04	0.000274058467210956	0.0643961667264043
OTU00665	Bacteria	Proteobacteria	Deltaproteobacteria	Myxococcales	BIrii41	unclassified	unclassified	0.72046496286846	-0.72046496286846	1e-04	0.000274058467210956	0.0125297625748732
OTU00666	Bacteria	Verrucomicrobia	Spartobacteria	Chthoniobacterales	Chthoniobacteraceae	Chthoniobacter	unclassified	0.74256043222671	-0.742560432226709	1e-04	0.000274058467210956	0.0096849136388285
OTU00667	Bacteria	Proteobacteria	Alphaproteobacteria	Rhodospirillales	I-10	unclassified	unclassified	0.498925778049406	-0.498925778049406	1e-04	0.000274058467210956	0.0054871811342165
OTU00668	Bacteria	Proteobacteria	Deltaproteobacteria	Sh765B-TzT-29	unclassified	unclassified	unclassified	0.446674820145259	-0.446674820145259	1e-04	0.000274058467210956	0.00973303738083056
OTU00669	Bacteria	Bacteroidetes	Sphingobacteriia	Sphingobacteriales	Chitinophagaceae	unclassified	unclassified	-0.526584557379563	0.526584557379563	1e-04	0.000274058467210956	0.029722452487032
OTU00670	Bacteria	Planctomycetes	Phycisphaerae	WD2101_soil_group	unclassified	unclassified	unclassified	-0.537267186103374	0.537267186103374	1e-04	0.000274058467210956	0.031131677950655
OTU00671	Bacteria	Proteobacteria	Alphaproteobacteria	Caulobacterales	Caulobacteraceae	unclassified	unclassified	0.682879373910773	-0.682879373910774	1e-04	0.000274058467210956	0.0068976006679976
OTU00672	Bacteria	Proteobacteria	Betaproteobacteria	SC-I-84	unclassified	unclassified	unclassified	0.514004154056655	-0.514004154056655	1e-04	0.000274058467210956	0.0139323858033977
OTU00673	Bacteria	Proteobacteria	Alphaproteobacteria	Rhodospirillales	Rhodospirillales_Incertae_Sedis	Candidatus_Alysiosphaera	unclassified	0.547705816202212	-0.547705816202212	1e-04	0.000274058467210956	0.0111058988109215
OTU00674	Bacteria	Proteobacteria	Betaproteobacteria	SC-I-84	unclassified	unclassified	unclassified	-0.444901947130364	0.444901947130364	1e-04	0.000274058467210956	0.0156613156108619
OTU00675	Bacteria	Chloroflexi	Anaerolineae	Anaerolineales	Anaerolineaceae	unclassified	unclassified	0.852709522239655	-0.852709522239655	1e-04	0.000274058467210956	0.0201006732586976
OTU00676	Bacteria	Armatimonadetes	unclassified	unclassified	unclassified	unclassified	unclassified	0.70651059862207	-0.70651059862207	1e-04	0.000274058467210956	0.00819249350267888
OTU00677	Bacteria	Planctomycetes	Planctomycetacia	Planctomycetales	Planctomycetaceae	unclassified	unclassified	-0.545166253979076	0.545166253979076	1e-04	0.000274058467210956	0.0274556395972362
OTU00678	Bacteria	Planctomycetes	Planctomycetacia	Planctomycetales	Planctomycetaceae	Pir4_lineage	unclassified	0.756523405434925	-0.756523405434925	1e-04	0.000274058467210956	0.0176477331881587
OTU00679	Bacteria	Planctomycetes	Planctomycetacia	Planctomycetales	Planctomycetaceae	Pirellula	unclassified	0.829325747156593	-0.829325747156593	1e-04	0.000274058467210956	0.0182686708539633
OTU00680	Bacteria	Proteobacteria	Deltaproteobacteria	Myxococcales	Polyangiaceae	Sorangium	unclassified	-0.539464587137429	0.539464587137429	1e-04	0.000274058467210956	0.0152921612896613
OTU00682	Bacteria	Planctomycetes	Planctomycetacia	Planctomycetales	Planctomycetaceae	unclassified	unclassified	-0.649261295611647	0.649261295611647	1e-04	0.000274058467210956	0.0183482954558366
OTU00683	Bacteria	Proteobacteria	Alphaproteobacteria	Rhodospirillales	MND8	unclassified	unclassified	0.630815195166517	-0.630815195166517	1e-04	0.000274058467210956	0.0137009541038588
OTU00685	Bacteria	Planctomycetes	Phycisphaerae	WD2101_soil_group	unclassified	unclassified	unclassified	0.38829847077006	-0.38829847077006	1e-04	0.000274058467210956	0.0100913998148739
OTU00686	Bacteria	Bacteroidetes	Sphingobacteriia	Sphingobacteriales	Sphingobacteriaceae	Mucilaginibacter	unclassified	-0.643528899567004	0.643528899567005	1e-04	0.000274058467210956	0.0722020528562869
OTU00687	Bacteria	Acidobacteria	Acidobacteria	Acidobacteriales	Acidobacteriaceae_(Subgroup_1)	Granulicella	unclassified	-0.679820264228495	0.679820264228495	1e-04	0.000274058467210956	0.0384070606958687
OTU00688	Bacteria	Proteobacteria	Deltaproteobacteria	Myxococcales	BIrii41	unclassified	unclassified	0.477952237680958	-0.477952237680958	1e-04	0.000274058467210956	0.0541273793569169
OTU00689	Bacteria	Bacteroidetes	Sphingobacteriia	Sphingobacteriales	Chitinophagaceae	unclassified	unclassified	-0.695371255631035	0.695371255631035	1e-04	0.000274058467210956	0.0543180508654716
OTU00690	Bacteria	Acidobacteria	Acidobacteria	Subgroup_4	11-24	unclassified	unclassified	0.773279479193416	-0.773279479193417	1e-04	0.000274058467210956	0.016716681202913
OTU00691	Bacteria	Chlorobi	Chlorobia	Chlorobiales	OPB56	unclassified	unclassified	-0.683975881078891	0.683975881078891	1e-04	0.000274058467210956	0.0406996447141757
OTU00692	Bacteria	Parcubacteria	Parcubacteria_bacterium_RAAC4_OD1_1	unclassified	unclassified	unclassified	unclassified	-0.242093999364564	0.242093999364564	0.0017	0.00357449989896949	0.0108731375691183
OTU00693	Bacteria	Chloroflexi	Ktedonobacteria	Ktedonobacterales	HSB_OF53-F07	unclassified	unclassified	-0.47702247888855	0.47702247888855	1e-04	0.000274058467210956	0.0305956039590903
OTU00694	Bacteria	Chloroflexi	Anaerolineae	Anaerolineales	Anaerolineaceae	unclassified	unclassified	-0.543274402694762	0.543274402694762	1e-04	0.000274058467210956	0.0198625629237663
OTU00695	Bacteria	WD272	unclassified	unclassified	unclassified	unclassified	unclassified	-0.431011167300696	0.431011167300696	1e-04	0.000274058467210956	0.0165874228247906
OTU00696	Bacteria	Planctomycetes	Planctomycetacia	Planctomycetales	Planctomycetaceae	unclassified	unclassified	-0.476619860290208	0.476619860290208	1e-04	0.000274058467210956	0.00911814873241614
OTU00697	Bacteria	Planctomycetes	Phycisphaerae	WD2101_soil_group	unclassified	unclassified	unclassified	-0.500784239415686	0.500784239415686	1e-04	0.000274058467210956	0.0127470708466373
OTU00699	Bacteria	Verrucomicrobia	Verrucomicrobia_Incertae_Sedis	unclassified	unclassified	Candidatus_Methylacidiphilum	unclassified	-0.605998750996726	0.605998750996726	1e-04	0.000274058467210956	0.0716681583525219
OTU00700	Bacteria	Acidobacteria	Acidobacteria	Subgroup_4	RB41	unclassified	unclassified	0.663651922445643	-0.663651922445642	1e-04	0.000274058467210956	0.0849060069952897
OTU00701	Bacteria	Acidobacteria	Acidobacteria	Subgroup_6	unclassified	unclassified	unclassified	0.824098641923324	-0.824098641923324	1e-04	0.000274058467210956	0.0105938225433652
OTU00702	Bacteria	Planctomycetes	Phycisphaerae	WD2101_soil_group	unclassified	unclassified	unclassified	-0.539577348563135	0.539577348563135	1e-04	0.000274058467210956	0.0102452860401198
OTU00703	Bacteria	Gemmatimonadetes	Gemmatimonadetes	Gemmatimonadales	Gemmatimonadaceae	unclassified	unclassified	0.630882179274751	-0.630882179274751	1e-04	0.000274058467210956	0.0196748198682519
OTU00704	Bacteria	Chloroflexi	Ktedonobacteria	Thermogemmatisporales	1921-2	unclassified	unclassified	-0.402751218910183	0.402751218910183	1e-04	0.000274058467210956	0.0529874775326285
OTU00705	Bacteria	Acidobacteria	Acidobacteria	Subgroup_6	unclassified	unclassified	unclassified	0.791273279715387	-0.791273279715387	1e-04	0.000274058467210956	0.0386654203392568
OTU00708	Bacteria	Planctomycetes	Planctomycetacia	Planctomycetales	Planctomycetaceae	unclassified	unclassified	0.826477492021907	-0.826477492021907	1e-04	0.000274058467210956	0.0124136029358798
OTU00710	Bacteria	Chloroflexi	Anaerolineae	Anaerolineales	Anaerolineaceae	unclassified	unclassified	0.587708623737047	-0.587708623737047	1e-04	0.000274058467210956	0.00585238947023608
OTU00711	Bacteria	Proteobacteria	Alphaproteobacteria	Rhizobiales	Hyphomicrobiaceae	Devosia	unclassified	0.649029570541695	-0.649029570541695	1e-04	0.000274058467210956	0.0351407274562572
OTU00712	Bacteria	Proteobacteria	Betaproteobacteria	SC-I-84	unclassified	unclassified	unclassified	0.316743288281939	-0.316743288281939	0.0011	0.00241795521757499	0.0224261221798164
OTU00713	Bacteria	Chloroflexi	Anaerolineae	Anaerolineales	Anaerolineaceae	unclassified	unclassified	0.697449640339209	-0.697449640339209	1e-04	0.000274058467210956	0.0120908000722117
OTU00714	Bacteria	Actinobacteria	Rubrobacteria	Rubrobacterales	Rubrobacteriaceae	Rubrobacter	unclassified	0.485894366371289	-0.485894366371289	1e-04	0.000274058467210956	0.0339291968622886
OTU00715	Bacteria	Proteobacteria	Betaproteobacteria	SC-I-84	unclassified	unclassified	unclassified	-0.376018259626089	0.376018259626089	1e-04	0.000274058467210956	0.00831161229053139
OTU00716	Bacteria	Verrucomicrobia	Verrucomicrobiae	Verrucomicrobiales	Verrucomicrobiaceae	unclassified	unclassified	0.717894841428073	-0.717894841428073	1e-04	0.000274058467210956	0.0286638718556346
OTU00717	Bacteria	Proteobacteria	Alphaproteobacteria	Rhizobiales	MNG7	unclassified	unclassified	-0.487650029815514	0.487650029815514	1e-04	0.000274058467210956	0.0200096435001011
OTU00718	Bacteria	Planctomycetes	Planctomycetacia	Planctomycetales	Planctomycetaceae	Pirellula	unclassified	0.887685958148894	-0.887685958148894	1e-04	0.000274058467210956	0.0356409698547178
OTU00719	Bacteria	Chloroflexi	Ktedonobacteria	Thermogemmatisporales	1921-2	unclassified	unclassified	-0.375808431250552	0.375808431250552	1e-04	0.000274058467210956	0.048645063321657
OTU00720	Bacteria	Proteobacteria	Alphaproteobacteria	Rhizobiales	Methylobacteriaceae	Methylobacterium	unclassified	0.367645290059412	-0.367645290059413	1e-04	0.000274058467210956	0.0234871999270766
OTU00721	Bacteria	Actinobacteria	Thermoleophilia	Gaiellales	unclassified	unclassified	unclassified	-0.515637506381663	0.515637506381663	1e-04	0.000274058467210956	0.0141815879729777
OTU00722	Bacteria	Actinobacteria	Acidimicrobiia	Acidimicrobiales	Acidimicrobiaceae	unclassified	unclassified	-0.281244125190922	0.281244125190922	0.0034	0.00683019305019305	0.00537471879955042
OTU00723	Bacteria	Chloroflexi	Anaerolineae	Anaerolineales	Anaerolineaceae	unclassified	unclassified	0.711247399612767	-0.711247399612767	1e-04	0.000274058467210956	0.00979851465977011
OTU00725	Bacteria	Planctomycetes	Planctomycetacia	Planctomycetales	Planctomycetaceae	unclassified	unclassified	-0.583852333615948	0.583852333615948	1e-04	0.000274058467210956	0.0507674859312675
OTU00726	Bacteria	Parcubacteria	unclassified	unclassified	unclassified	unclassified	unclassified	0.30636510072101	-0.30636510072101	1e-04	0.000274058467210956	0.00662110774867774
OTU00727	Bacteria	Planctomycetes	Phycisphaerae	CPla-3_termite_group	unclassified	unclassified	unclassified	-0.540740167533013	0.540740167533013	1e-04	0.000274058467210956	0.0203311991024738
OTU00728	Bacteria	Planctomycetes	Planctomycetacia	Planctomycetales	Planctomycetaceae	unclassified	unclassified	-0.487491523061941	0.487491523061941	1e-04	0.000274058467210956	0.0161457425542043
OTU00729	Bacteria	Planctomycetes	Phycisphaerae	WD2101_soil_group	unclassified	unclassified	unclassified	-0.51044457924435	0.51044457924435	1e-04	0.000274058467210956	0.0821240373675808
OTU00730	Bacteria	Chloroflexi	JG37-AG-4	unclassified	unclassified	unclassified	unclassified	-0.3338770184223	0.3338770184223	1e-04	0.000274058467210956	0.0275764001910203
OTU00731	Bacteria	Proteobacteria	Alphaproteobacteria	Rhizobiales	Bradyrhizobiaceae	Bosea	unclassified	0.545857905091296	-0.545857905091295	1e-04	0.000274058467210956	0.00758247310236793
OTU00732	Bacteria	Planctomycetes	Phycisphaerae	WD2101_soil_group	unclassified	unclassified	unclassified	0.418890139073156	-0.418890139073156	1e-04	0.000274058467210956	0.012181273696643
OTU00735	Bacteria	Actinobacteria	Actinobacteria	Propionibacteriales	Nocardioidaceae	Marmoricola	unclassified	0.358771623012804	-0.358771623012804	4e-04	0.000965754060324826	0.00762596973713955
OTU00736	Bacteria	Actinobacteria	Actinobacteria	Frankiales	Acidothermaceae	Acidothermus	unclassified	-0.353906953498375	0.353906953498375	1e-04	0.000274058467210956	0.0324409914786845
OTU00738	Bacteria	Chloroflexi	Ktedonobacteria	JG30-KF-AS9	unclassified	unclassified	unclassified	-0.511280202452569	0.511280202452569	1e-04	0.000274058467210956	0.00858155651914063
OTU00739	Bacteria	Proteobacteria	Alphaproteobacteria	Caulobacterales	Hyphomonadaceae	Woodsholea	unclassified	0.668962950287619	-0.668962950287619	1e-04	0.000274058467210956	0.00666436511802953
OTU00740	Bacteria	Planctomycetes	Phycisphaerae	WD2101_soil_group	unclassified	unclassified	unclassified	0.440991171768256	-0.440991171768257	1e-04	0.000274058467210956	0.00780199725182019
OTU00741	Bacteria	Verrucomicrobia	Spartobacteria	Chthoniobacterales	Chthoniobacteraceae	Chthoniobacter	unclassified	0.779511339173489	-0.779511339173489	1e-04	0.000274058467210956	0.0528292621137475
OTU00742	Bacteria	Acidobacteria	Acidobacteria	Subgroup_2	unclassified	unclassified	unclassified	-0.484052103441831	0.484052103441831	1e-04	0.000274058467210956	0.049057459756856
OTU00743	Bacteria	Planctomycetes	Phycisphaerae	WD2101_soil_group	unclassified	unclassified	unclassified	0.646981736283846	-0.646981736283846	1e-04	0.000274058467210956	0.0280431611028281
OTU00744	Bacteria	Proteobacteria	Deltaproteobacteria	Sh765B-TzT-29	unclassified	unclassified	unclassified	0.52700332391146	-0.52700332391146	1e-04	0.000274058467210956	0.0154713536998175
OTU00745	Bacteria	Proteobacteria	Alphaproteobacteria	Rhizobiales	Xanthobacteraceae	Pseudolabrys	unclassified	-0.283980124842762	0.283980124842763	0.0031	0.00628210321324245	0.0368020304666171
OTU00746	Bacteria	Firmicutes	Clostridia	Clostridiales	Peptostreptococcaceae	Intestinibacter	unclassified	-0.212017533942243	0.212017533942243	0.0093	0.0170020730850316	0.00612420624907681
OTU00747	Bacteria	Planctomycetes	Phycisphaerae	WD2101_soil_group	unclassified	unclassified	unclassified	-0.495320300509903	0.495320300509902	1e-04	0.000274058467210956	0.019849597274164
OTU00749	Bacteria	Parcubacteria	unclassified	unclassified	unclassified	unclassified	unclassified	0.711348647661277	-0.711348647661277	1e-04	0.000274058467210956	0.00967870898475267
OTU00750	Bacteria	Planctomycetes	Planctomycetacia	Planctomycetales	Planctomycetaceae	unclassified	unclassified	-0.441479032830462	0.441479032830462	1e-04	0.000274058467210956	0.00819402651936497
OTU00751	Bacteria	Actinobacteria	Acidimicrobiia	Acidimicrobiales	unclassified	unclassified	unclassified	0.677988042979476	-0.677988042979476	1e-04	0.000274058467210956	0.00705081804455978
OTU00752	Bacteria	Acidobacteria	Acidobacteria	Subgroup_6	unclassified	unclassified	unclassified	0.827665497481645	-0.827665497481645	1e-04	0.000274058467210956	0.06233973510585
OTU00753	Bacteria	Acidobacteria	Acidobacteria	Subgroup_17	unclassified	unclassified	unclassified	0.6577932476184	-0.657793247618399	1e-04	0.000274058467210956	0.00622338629658322
OTU00754	Bacteria	Actinobacteria	Rubrobacteria	Rubrobacterales	Rubrobacteriaceae	Rubrobacter	unclassified	0.429024311548283	-0.429024311548283	1e-04	0.000274058467210956	0.0125800844600866
OTU00755	Bacteria	Planctomycetes	Planctomycetacia	Planctomycetales	Planctomycetaceae	unclassified	unclassified	-0.823321960601657	0.823321960601657	1e-04	0.000274058467210956	0.0487027644354705
OTU00756	Bacteria	Planctomycetes	Planctomycetacia	Planctomycetales	Planctomycetaceae	unclassified	unclassified	0.808575874384279	-0.808575874384279	1e-04	0.000274058467210956	0.0134588843715769
OTU00757	Bacteria	Verrucomicrobia	Spartobacteria	Chthoniobacterales	Chthoniobacteraceae	Chthoniobacter	unclassified	0.764776741060672	-0.764776741060672	1e-04	0.000274058467210956	0.0414458614300174
OTU00758	Bacteria	Actinobacteria	MB-A2-108	unclassified	unclassified	unclassified	unclassified	0.74845902121039	-0.74845902121039	1e-04	0.000274058467210956	0.01403660687184
OTU00759	Bacteria	Parcubacteria	unclassified	unclassified	unclassified	unclassified	unclassified	0.332557620634362	-0.332557620634362	1e-04	0.000274058467210956	0.0050267941789885
OTU00760	Bacteria	Acidobacteria	Acidobacteria	Subgroup_6	unclassified	unclassified	unclassified	0.546831658503408	-0.546831658503408	1e-04	0.000274058467210956	0.00837837721988578
OTU00761	Bacteria	WD272	unclassified	unclassified	unclassified	unclassified	unclassified	-0.617960894826787	0.617960894826787	1e-04	0.000274058467210956	0.0322135802012199
OTU00762	Bacteria	Actinobacteria	Thermoleophilia	Solirubrobacterales	Patulibacteraceae	Patulibacter	unclassified	-0.399068914423072	0.399068914423072	1e-04	0.000274058467210956	0.031871243735536
OTU00763	Bacteria	Proteobacteria	Betaproteobacteria	Nitrosomonadales	Nitrosomonadaceae	unclassified	unclassified	0.532876784883611	-0.532876784883611	1e-04	0.000274058467210956	0.0366164839997146
OTU00764	Bacteria	Gemmatimonadetes	Gemmatimonadetes	Gemmatimonadales	Gemmatimonadaceae	unclassified	unclassified	-0.58584459958485	0.58584459958485	1e-04	0.000274058467210956	0.0149659547090581
OTU00765	Bacteria	Actinobacteria	Thermoleophilia	Solirubrobacterales	480-2	unclassified	unclassified	0.717726590925632	-0.717726590925632	1e-04	0.000274058467210956	0.0116212360134174
OTU00766	Bacteria	Acidobacteria	Acidobacteria	Acidobacteriales	Acidobacteriaceae_(Subgroup_1)	Acidobacterium	unclassified	-0.702665989590952	0.702665989590952	1e-04	0.000274058467210956	0.143115857394513
OTU00767	Bacteria	Proteobacteria	Betaproteobacteria	Nitrosomonadales	Nitrosomonadaceae	unclassified	unclassified	-0.349968722151111	0.349968722151111	2e-04	0.000514384577360356	0.0191244527108289
OTU00768	Bacteria	Acidobacteria	Acidobacteria	Subgroup_3	unclassified	Bryobacter	unclassified	-0.743869309847526	0.743869309847526	1e-04	0.000274058467210956	0.120706897044876
OTU00769	Bacteria	Bacteroidetes	Sphingobacteriia	Sphingobacteriales	Chitinophagaceae	unclassified	unclassified	-0.654910281642778	0.654910281642778	1e-04	0.000274058467210956	0.0534784833527789
OTU00770	Bacteria	Bacteroidetes	Sphingobacteriia	Sphingobacteriales	Chitinophagaceae	unclassified	unclassified	-0.408155651218371	0.408155651218371	1e-04	0.000274058467210956	0.0142811762101456
OTU00771	Bacteria	Gemmatimonadetes	Gemmatimonadetes	Gemmatimonadales	Gemmatimonadaceae	unclassified	unclassified	0.430111395192239	-0.430111395192239	1e-04	0.000274058467210956	0.0108777581538821
OTU00772	Bacteria	Proteobacteria	Deltaproteobacteria	Myxococcales	Haliangiaceae	Haliangium	unclassified	-0.471542480177905	0.471542480177904	1e-04	0.000274058467210956	0.0120186208950022
OTU00773	Bacteria	Acidobacteria	Acidobacteria	Subgroup_3	unclassified	Candidatus_Solibacter	unclassified	-0.664004639036788	0.664004639036788	1e-04	0.000274058467210956	0.0170714200781002
OTU00774	Bacteria	Actinobacteria	Acidimicrobiia	Acidimicrobiales	unclassified	unclassified	unclassified	-0.318795957106782	0.318795957106782	7e-04	0.00161261899490812	0.00728981551516961
OTU00775	Bacteria	Verrucomicrobia	OPB35_soil_group	unclassified	unclassified	unclassified	unclassified	0.470906492959808	-0.470906492959808	1e-04	0.000274058467210956	0.0148095449243363
OTU00776	Bacteria	Planctomycetes	Planctomycetacia	Planctomycetales	Planctomycetaceae	unclassified	unclassified	0.407896318787149	-0.407896318787149	1e-04	0.000274058467210956	0.0272939445405822
OTU00777	Bacteria	Nitrospirae	Nitrospira	Nitrospirales	Nitrospiraceae	Nitrospira	unclassified	0.64474799676564	-0.64474799676564	1e-04	0.000274058467210956	0.027019134395206
OTU00778	Bacteria	Planctomycetes	Planctomycetacia	Planctomycetales	Planctomycetaceae	unclassified	unclassified	0.764313234880896	-0.764313234880896	1e-04	0.000274058467210956	0.0138287742332197
OTU00779	Bacteria	Proteobacteria	Deltaproteobacteria	Myxococcales	Haliangiaceae	Haliangium	unclassified	0.657797397340912	-0.657797397340912	1e-04	0.000274058467210956	0.0062424381971668
OTU00781	Bacteria	Chloroflexi	Anaerolineae	Anaerolineales	Anaerolineaceae	unclassified	unclassified	0.531261116389458	-0.531261116389458	1e-04	0.000274058467210956	0.0105914655888361
OTU00782	Bacteria	Proteobacteria	Alphaproteobacteria	Rhizobiales	Rhizobiales_Incertae_Sedis	Rhizomicrobium	unclassified	-0.550934010842501	0.550934010842501	1e-04	0.000274058467210956	0.0309240098686853
OTU00783	Bacteria	Chloroflexi	JG30-KF-CM66	unclassified	unclassified	unclassified	unclassified	0.829032155672089	-0.829032155672089	1e-04	0.000274058467210956	0.00642635356002372
OTU00785	Bacteria	Verrucomicrobia	OPB35_soil_group	unclassified	unclassified	unclassified	unclassified	-0.470017827555645	0.470017827555645	1e-04	0.000274058467210956	0.0135751443814338
OTU00786	Bacteria	Proteobacteria	Gammaproteobacteria	Xanthomonadales	Xanthomonadaceae	Dokdonella	unclassified	-0.514494392545432	0.514494392545432	1e-04	0.000274058467210956	0.0291935229644344
OTU00787	Bacteria	Acidobacteria	Acidobacteria	Acidobacteriales	Acidobacteriaceae_(Subgroup_1)	Acidobacterium	unclassified	-0.607115466735103	0.607115466735103	1e-04	0.000274058467210956	0.0184644775992753
OTU00788	Bacteria	Planctomycetes	Planctomycetacia	Planctomycetales	Planctomycetaceae	Gemmata	unclassified	0.574460217581251	-0.57446021758125	1e-04	0.000274058467210956	0.0220407654034429
OTU00789	Bacteria	Chloroflexi	JG37-AG-4	unclassified	unclassified	unclassified	unclassified	-0.343721404361642	0.343721404361642	1e-04	0.000274058467210956	0.0126419401007112
OTU00791	Bacteria	Actinobacteria	Thermoleophilia	Gaiellales	Gaiellaceae	Gaiella	unclassified	0.646337918157312	-0.646337918157312	1e-04	0.000274058467210956	0.0172883326216811
OTU00792	Bacteria	Cyanobacteria	Melainabacteria	Obscuribacterales	unclassified	unclassified	unclassified	-0.631161938000693	0.631161938000693	1e-04	0.000274058467210956	0.011655959081357
OTU00793	Bacteria	Proteobacteria	Betaproteobacteria	Burkholderiales	Comamonadaceae	Ramlibacter	unclassified	0.674945118610772	-0.674945118610771	1e-04	0.000274058467210956	0.0259139286900962
OTU00794	Bacteria	Chloroflexi	Chloroflexia	Chloroflexales	Roseiflexaceae	Roseiflexus	unclassified	0.60207280195915	-0.60207280195915	1e-04	0.000274058467210956	0.145374577507536
OTU00795	Bacteria	Actinobacteria	Thermoleophilia	Gaiellales	unclassified	unclassified	unclassified	-0.422417855128447	0.422417855128447	1e-04	0.000274058467210956	0.00746245564802328
OTU00796	Bacteria	Chloroflexi	Thermomicrobia	JG30-KF-CM45	unclassified	unclassified	unclassified	-0.481898966021571	0.481898966021571	1e-04	0.000274058467210956	0.0677251857070968
OTU00797	Bacteria	Actinobacteria	Acidimicrobiia	Acidimicrobiales	unclassified	unclassified	unclassified	-0.51259896854599	0.51259896854599	1e-04	0.000274058467210956	0.0417337327096728
OTU00798	Bacteria	Chloroflexi	Anaerolineae	Anaerolineales	Anaerolineaceae	unclassified	unclassified	0.810457824224661	-0.810457824224662	1e-04	0.000274058467210956	0.0202422383797269
OTU00799	Bacteria	Bacteroidetes	Sphingobacteriia	Sphingobacteriales	Sphingobacteriaceae	Mucilaginibacter	unclassified	-0.51943367349786	0.51943367349786	1e-04	0.000274058467210956	0.0408421123082575
OTU00800	Bacteria	Verrucomicrobia	Verrucomicrobiae	Verrucomicrobiales	Verrucomicrobiaceae	Luteolibacter	unclassified	0.626876008090685	-0.626876008090685	1e-04	0.000274058467210956	0.0299693788054359
OTU00801	Bacteria	Nitrospirae	Nitrospira	Nitrospirales	0319-6A21	unclassified	unclassified	0.750756668446918	-0.750756668446918	1e-04	0.000274058467210956	0.0177488710795947
OTU00802	Bacteria	Actinobacteria	Acidimicrobiia	Acidimicrobiales	Iamiaceae	Iamia	unclassified	-0.413056741069723	0.413056741069723	1e-04	0.000274058467210956	0.0226921931027563
OTU00803	Bacteria	Planctomycetes	Planctomycetacia	Planctomycetales	Planctomycetaceae	Pir4_lineage	unclassified	0.758896578939851	-0.758896578939851	1e-04	0.000274058467210956	0.014421422001454
OTU00804	Bacteria	Verrucomicrobia	Spartobacteria	Chthoniobacterales	Chthoniobacteraceae	Chthoniobacter	unclassified	-0.635634396040456	0.635634396040456	1e-04	0.000274058467210956	0.029564340290141
OTU00805	Bacteria	Acidobacteria	Acidobacteria	Subgroup_5	unclassified	unclassified	unclassified	0.511973963559318	-0.511973963559318	1e-04	0.000274058467210956	0.00854789867984841
OTU00806	Bacteria	Chloroflexi	Ktedonobacteria	Ktedonobacterales	Ktedonobacteraceae	Ktedonobacter	unclassified	-0.270037607458494	0.270037607458494	0.0014	0.00300131850020602	0.0223146606343617
OTU00807	Bacteria	Parcubacteria	unclassified	unclassified	unclassified	unclassified	unclassified	-0.260654604057275	0.260654604057275	5e-04	0.00118519362186788	0.00498724713395383
OTU00808	Bacteria	Chloroflexi	Ktedonobacteria	Ktedonobacterales	unclassified	unclassified	unclassified	-0.308578090484088	0.308578090484088	7e-04	0.00161261899490812	0.0397162932966483
OTU00809	Bacteria	Verrucomicrobia	Spartobacteria	Chthoniobacterales	Chthoniobacteraceae	Chthoniobacter	bacterium_Ellin506	-0.505916926503353	0.505916926503352	1e-04	0.000274058467210956	0.0102134141000159
OTU00810	Bacteria	Proteobacteria	Alphaproteobacteria	Rhodospirillales	Acetobacteraceae	unclassified	unclassified	-0.478616563101173	0.478616563101173	1e-04	0.000274058467210956	0.0239514749520615
OTU00812	Bacteria	Parcubacteria	unclassified	unclassified	unclassified	unclassified	unclassified	-0.314587284070809	0.314587284070809	8e-04	0.00181923076923077	0.0327459579159022
OTU00814	Bacteria	Planctomycetes	Phycisphaerae	WD2101_soil_group	unclassified	unclassified	unclassified	0.465092970207601	-0.465092970207601	1e-04	0.000274058467210956	0.0355018437426308
OTU00816	Bacteria	Chloroflexi	TK10	unclassified	unclassified	unclassified	unclassified	0.776076653605331	-0.776076653605331	1e-04	0.000274058467210956	0.0460624943474929
OTU00817	Bacteria	Chloroflexi	Anaerolineae	Anaerolineales	Anaerolineaceae	unclassified	unclassified	0.442624135893818	-0.442624135893818	1e-04	0.000274058467210956	0.00705852633232852
OTU00818	Bacteria	Planctomycetes	Planctomycetacia	Planctomycetales	Planctomycetaceae	unclassified	unclassified	-0.633973998939184	0.633973998939184	1e-04	0.000274058467210956	0.0135789149707832
OTU00819	Bacteria	Firmicutes	Erysipelotrichia	Erysipelotrichales	Erysipelotrichaceae	Asteroleplasma	unclassified	-0.240539016275225	0.240539016275225	0.0114	0.0205168453822207	0.00987844908930985
OTU00820	Bacteria	Chloroflexi	Anaerolineae	Anaerolineales	Anaerolineaceae	unclassified	unclassified	-0.382454722105843	0.382454722105843	1e-04	0.000274058467210956	0.0176653114486541
OTU00821	Bacteria	Chloroflexi	Anaerolineae	Anaerolineales	Anaerolineaceae	unclassified	unclassified	0.713707210847774	-0.713707210847774	1e-04	0.000274058467210956	0.0241369693716043
OTU00822	Bacteria	Bacteroidetes	Sphingobacteriia	Sphingobacteriales	Chitinophagaceae	unclassified	unclassified	0.692385787125664	-0.692385787125664	1e-04	0.000274058467210956	0.006302641446585
OTU00823	Bacteria	Planctomycetes	Planctomycetacia	Planctomycetales	Planctomycetaceae	unclassified	unclassified	-0.468611001330259	0.468611001330259	1e-04	0.000274058467210956	0.019255275628862
OTU00824	Bacteria	Chloroflexi	Anaerolineae	Anaerolineales	Anaerolineaceae	unclassified	unclassified	-0.390418072422145	0.390418072422145	1e-04	0.000274058467210956	0.00808592781690592
OTU00825	Bacteria	Bacteroidetes	Sphingobacteriia	Sphingobacteriales	Chitinophagaceae	unclassified	unclassified	0.334061941846627	-0.334061941846627	5e-04	0.00118519362186788	0.0263259952928207
OTU00827	Bacteria	Acidobacteria	Acidobacteria	Subgroup_4	RB41	unclassified	unclassified	0.641547653771614	-0.641547653771614	1e-04	0.000274058467210956	0.0227165841820304
OTU00828	Bacteria	Proteobacteria	Deltaproteobacteria	Myxococcales	Elev-16S-1158	unclassified	unclassified	0.616929268590136	-0.616929268590136	1e-04	0.000274058467210956	0.00439336503879033
OTU00829	Bacteria	Proteobacteria	Alphaproteobacteria	Rhizobiales	Hyphomicrobiaceae	Pedomicrobium	unclassified	0.818390894299787	-0.818390894299787	1e-04	0.000274058467210956	0.0113387709692373
OTU00830	Bacteria	Planctomycetes	Phycisphaerae	WD2101_soil_group	unclassified	unclassified	unclassified	0.630975670300276	-0.630975670300277	1e-04	0.000274058467210956	0.0364179532918804
OTU00831	Bacteria	Verrucomicrobia	Spartobacteria	Chthoniobacterales	Chthoniobacteraceae	Chthoniobacter	unclassified	-0.358173272675207	0.358173272675207	3e-04	0.000742225392296719	0.00943885696918342
OTU00832	Bacteria	Chloroflexi	Ktedonobacteria	Ktedonobacterales	unclassified	unclassified	unclassified	-0.241866177958618	0.241866177958618	0.0047	0.0090587516206705	0.0134476990454961
OTU00833	Bacteria	Chloroflexi	Anaerolineae	Anaerolineales	Anaerolineaceae	unclassified	unclassified	-0.231894111705581	0.231894111705581	0.0117	0.0210095254529767	0.0298414137372257
OTU00834	Bacteria	Verrucomicrobia	OPB35_soil_group	bacterium_Ellin516	unclassified	unclassified	unclassified	-0.388314025102922	0.388314025102922	1e-04	0.000274058467210956	0.0120885214327453
OTU00835	Bacteria	Acidobacteria	Acidobacteria	Subgroup_6	unclassified	unclassified	unclassified	0.814789504396647	-0.814789504396647	1e-04	0.000274058467210956	0.0154457410096282
OTU00836	Bacteria	Proteobacteria	Deltaproteobacteria	Myxococcales	Haliangiaceae	Haliangium	unclassified	0.670995469629243	-0.670995469629243	1e-04	0.000274058467210956	0.00797600831023612
OTU00837	Bacteria	Chloroflexi	Anaerolineae	Anaerolineales	Anaerolineaceae	unclassified	unclassified	-0.609777038078586	0.609777038078586	1e-04	0.000274058467210956	0.0411969974224811
OTU00838	Bacteria	Planctomycetes	Phycisphaerae	WD2101_soil_group	Planctomycetales_bacterium_Ellin7244	unclassified	unclassified	-0.644571088166088	0.644571088166088	1e-04	0.000274058467210956	0.0193909314314954
OTU00839	Bacteria	Actinobacteria	Actinobacteria	Propionibacteriales	Nocardioidaceae	Marmoricola	unclassified	0.484641892495341	-0.48464189249534	1e-04	0.000274058467210956	0.0109308852724535
OTU00840	Bacteria	Planctomycetes	Planctomycetacia	Planctomycetales	Planctomycetaceae	unclassified	unclassified	-0.66597939477828	0.66597939477828	1e-04	0.000274058467210956	0.0307060685481124
OTU00841	Bacteria	Proteobacteria	Alphaproteobacteria	Rhodospirillales	Rhodospirillaceae	Azospirillum	unclassified	0.479637032313193	-0.479637032313193	1e-04	0.000274058467210956	0.00328811643124617
OTU00843	Bacteria	Proteobacteria	Gammaproteobacteria	Xanthomonadales	unclassified	unclassified	unclassified	0.760371637960169	-0.760371637960169	1e-04	0.000274058467210956	0.0224547973103988
OTU00844	Bacteria	Planctomycetes	Planctomycetacia	Planctomycetales	Planctomycetaceae	unclassified	unclassified	-0.525515558460709	0.525515558460709	1e-04	0.000274058467210956	0.060706408891287
OTU00846	Bacteria	Acidobacteria	Acidobacteria	Subgroup_4	unclassified	Blastocatella	unclassified	0.592991824841068	-0.592991824841068	1e-04	0.000274058467210956	0.0181465439008866
OTU00847	Bacteria	Proteobacteria	Betaproteobacteria	Nitrosomonadales	Nitrosomonadaceae	unclassified	unclassified	0.728595424470479	-0.728595424470479	1e-04	0.000274058467210956	0.0153475559634003
OTU00849	Bacteria	Proteobacteria	Gammaproteobacteria	Pseudomonadales	Pseudomonadaceae	Pseudomonas	Pseudomonas_vancouverensis	0.313052592545328	-0.313052592545328	9e-04	0.00202276457883369	0.0315398418249478
OTU00850	Bacteria	Acidobacteria	Acidobacteria	Subgroup_6	uncultivated_soil_bacterium_clone_C028	unclassified	unclassified	0.839437658606627	-0.839437658606627	1e-04	0.000274058467210956	0.0139494767365658
OTU00851	Bacteria	Armatimonadetes	unclassified	unclassified	unclassified	unclassified	unclassified	-0.595187996886553	0.595187996886553	1e-04	0.000274058467210956	0.0208434081783811
OTU00852	Bacteria	Planctomycetes	Phycisphaerae	WD2101_soil_group	unclassified	unclassified	unclassified	-0.695057078998564	0.695057078998564	1e-04	0.000274058467210956	0.0414785629763788
OTU00853	Bacteria	Planctomycetes	Planctomycetacia	Planctomycetales	Planctomycetaceae	Pirellula	unclassified	0.906128393066093	-0.906128393066093	1e-04	0.000274058467210956	0.0369343333671379
OTU00855	Bacteria	Acidobacteria	Holophagae	Subgroup_7	unclassified	unclassified	unclassified	0.7820492666623	-0.7820492666623	1e-04	0.000274058467210956	0.0155376659591014
OTU00856	Bacteria	Acidobacteria	Acidobacteria	Subgroup_3	unclassified	Candidatus_Solibacter	unclassified	-0.72745686621046	0.72745686621046	1e-04	0.000274058467210956	0.0678649104468089
OTU00857	Bacteria	Chloroflexi	Anaerolineae	Anaerolineales	Anaerolineaceae	unclassified	unclassified	-0.475782838945215	0.475782838945215	1e-04	0.000274058467210956	0.0244458069562386
OTU00859	Bacteria	Chloroflexi	Anaerolineae	Anaerolineales	Anaerolineaceae	unclassified	unclassified	0.821632961015297	-0.821632961015297	1e-04	0.000274058467210956	0.0138667034401458
OTU00860	Bacteria	Acidobacteria	Acidobacteria	Subgroup_4	unclassified	Blastocatella	unclassified	0.673653090035482	-0.673653090035482	1e-04	0.000274058467210956	0.0902165326086648
OTU00861	Bacteria	Parcubacteria	unclassified	unclassified	unclassified	unclassified	unclassified	-0.458535646632654	0.458535646632654	1e-04	0.000274058467210956	0.0128841913093985
OTU00862	Bacteria	Proteobacteria	Deltaproteobacteria	Myxococcales	Polyangiaceae	Sorangium	unclassified	-0.547832187696878	0.547832187696878	1e-04	0.000274058467210956	0.00952709271188648
OTU00864	Bacteria	Actinobacteria	Actinobacteria	Micrococcales	Microbacteriaceae	Agromyces	unclassified	0.583940182757427	-0.583940182757427	1e-04	0.000274058467210956	0.00787510525122542
OTU00865	Bacteria	Gemmatimonadetes	Gemmatimonadetes	Gemmatimonadales	Gemmatimonadaceae	unclassified	unclassified	0.823329476693334	-0.823329476693334	1e-04	0.000274058467210956	0.0132298078441571
OTU00867	Bacteria	Proteobacteria	Betaproteobacteria	Nitrosomonadales	Nitrosomonadaceae	unclassified	unclassified	-0.22229286714536	0.222292867145359	0.0088	0.0161561044460127	0.0104471045752477
OTU00868	Bacteria	SM2F11	unclassified	unclassified	unclassified	unclassified	unclassified	-0.720901620817833	0.720901620817833	1e-04	0.000274058467210956	0.0505725249217336
OTU00869	Bacteria	Parcubacteria	unclassified	unclassified	unclassified	unclassified	unclassified	-0.676010468627495	0.676010468627495	1e-04	0.000274058467210956	0.0412369742084371
OTU00870	Bacteria	Proteobacteria	Alphaproteobacteria	Rhizobiales	unclassified	unclassified	unclassified	0.759701629810928	-0.759701629810927	1e-04	0.000274058467210956	0.00999987380947919
OTU00871	Bacteria	Planctomycetes	Planctomycetacia	Planctomycetales	Planctomycetaceae	Pir4_lineage	unclassified	0.771132944671683	-0.771132944671683	1e-04	0.000274058467210956	0.00715768829674838
OTU00872	Bacteria	Planctomycetes	Planctomycetacia	Planctomycetales	Planctomycetaceae	Pir4_lineage	unclassified	0.813382820567964	-0.813382820567964	1e-04	0.000274058467210956	0.020430864121944
OTU00873	Bacteria	Proteobacteria	Deltaproteobacteria	Myxococcales	BIrii41	unclassified	unclassified	0.586401948950517	-0.586401948950517	1e-04	0.000274058467210956	0.00759845871509547
OTU00874	Bacteria	Chloroflexi	Anaerolineae	Anaerolineales	Anaerolineaceae	unclassified	unclassified	0.564795147729361	-0.564795147729361	1e-04	0.000274058467210956	0.00472155460011808
OTU00875	Bacteria	Proteobacteria	Alphaproteobacteria	Rhodospirillales	Acetobacteraceae	Acidisoma	unclassified	-0.599025942181698	0.599025942181698	1e-04	0.000274058467210956	0.0160826471213596
OTU00876	Bacteria	Proteobacteria	Deltaproteobacteria	Desulfobacterales	Nitrospinaceae	Candidatus_Entotheonella	unclassified	0.838342727089701	-0.838342727089702	1e-04	0.000274058467210956	0.0166943293304059
OTU00877	Bacteria	Chloroflexi	Caldilineae	Caldilineales	Caldilineaceae	unclassified	unclassified	0.43225855431739	-0.43225855431739	1e-04	0.000274058467210956	0.0168225680808581
OTU00879	Bacteria	Proteobacteria	Betaproteobacteria	SC-I-84	unclassified	unclassified	unclassified	0.397198174462395	-0.397198174462395	1e-04	0.000274058467210956	0.00877889637586945
OTU00880	Bacteria	Bacteroidetes	Sphingobacteriia	Sphingobacteriales	Sphingobacteriaceae	Mucilaginibacter	unclassified	-0.49295802415925	0.49295802415925	1e-04	0.000274058467210956	0.0356177289828752
OTU00881	Bacteria	Proteobacteria	Alphaproteobacteria	Rhizobiales	Xanthobacteraceae	Labrys	unclassified	-0.274136107411341	0.274136107411341	0.0051	0.00972701612903226	0.0176119637556975
OTU00882	Bacteria	Chloroflexi	Ktedonobacteria	Thermogemmatisporales	1921-2	unclassified	unclassified	-0.431248570183263	0.431248570183263	1e-04	0.000274058467210956	0.0381982486600318
OTU00883	Bacteria	Chloroflexi	Ktedonobacteria	Ktedonobacterales	JG30a-KF-32	unclassified	unclassified	-0.255806984207116	0.255806984207116	0.0012	0.00261238493723849	0.0761911137684484
OTU00884	Bacteria	Bacteroidetes	Sphingobacteriia	Sphingobacteriales	Chitinophagaceae	Flavisolibacter	unclassified	0.728885146006243	-0.728885146006244	1e-04	0.000274058467210956	0.0196861033627894
OTU00885	Bacteria	Verrucomicrobia	Spartobacteria	Chthoniobacterales	Chthoniobacteraceae	Chthoniobacter	unclassified	-0.623200479396441	0.623200479396441	1e-04	0.000274058467210956	0.0212234358240638
OTU00887	Bacteria	Actinobacteria	Actinobacteria	Streptosporangiales	Thermomonosporaceae	Actinomadura	unclassified	-0.318258845873213	0.318258845873213	1e-04	0.000274058467210956	0.00916949897586118
OTU00888	Bacteria	Chloroflexi	Anaerolineae	Anaerolineales	Anaerolineaceae	unclassified	unclassified	0.772758746096597	-0.772758746096597	1e-04	0.000274058467210956	0.0151362700229943
OTU00889	Bacteria	Chloroflexi	Anaerolineae	Anaerolineales	Anaerolineaceae	unclassified	unclassified	-0.664571036234874	0.664571036234874	1e-04	0.000274058467210956	0.0955961362254313
OTU00890	Bacteria	Armatimonadetes	unclassified	unclassified	unclassified	unclassified	unclassified	-0.428225778111054	0.428225778111054	1e-04	0.000274058467210956	0.00830656200501772
OTU00891	Bacteria	Proteobacteria	Gammaproteobacteria	Pseudomonadales	Pseudomonadaceae	Pseudomonas	Pseudomonas_peli	0.311572245597145	-0.311572245597145	1e-04	0.000274058467210956	0.00340995780616688
OTU00892	Bacteria	Planctomycetes	Planctomycetacia	Planctomycetales	Planctomycetaceae	Gemmata	unclassified	0.277928996808841	-0.277928996808841	0.0028	0.00571870461236506	0.0118129462199676
OTU00893	Bacteria	Actinobacteria	Thermoleophilia	Gaiellales	unclassified	unclassified	unclassified	-0.544764872738323	0.544764872738323	1e-04	0.000274058467210956	0.0410574226857947
OTU00894	Bacteria	Proteobacteria	Deltaproteobacteria	Myxococcales	Polyangiaceae	Sorangium	unclassified	-0.558583959745656	0.558583959745656	1e-04	0.000274058467210956	0.0179191923945786
OTU00895	Bacteria	Chloroflexi	Anaerolineae	Anaerolineales	Anaerolineaceae	unclassified	unclassified	0.793748217961244	-0.793748217961244	1e-04	0.000274058467210956	0.0064329693098212
OTU00897	Bacteria	Acidobacteria	Acidobacteria	Acidobacteriales	Acidobacteriaceae_(Subgroup_1)	Terriglobus	unclassified	-0.4420819320414	0.4420819320414	1e-04	0.000274058467210956	0.0123110323970283
OTU00898	Bacteria	Latescibacteria	unclassified	unclassified	unclassified	unclassified	unclassified	0.768564343327629	-0.768564343327629	1e-04	0.000274058467210956	0.0267525519718493
OTU00899	Bacteria	Proteobacteria	Deltaproteobacteria	Myxococcales	Haliangiaceae	Haliangium	unclassified	-0.552919279301359	0.552919279301359	1e-04	0.000274058467210956	0.0138006361988173
OTU00900	Bacteria	Planctomycetes	Planctomycetacia	Planctomycetales	Planctomycetaceae	Gemmata	unclassified	0.666260470880316	-0.666260470880316	1e-04	0.000274058467210956	0.0118493672236896
OTU00901	Bacteria	Actinobacteria	MB-A2-108	unclassified	unclassified	unclassified	unclassified	0.704554438211497	-0.704554438211497	1e-04	0.000274058467210956	0.0080086410919442
OTU00903	Bacteria	Acidobacteria	Acidobacteria	Subgroup_3	Elev-16S-1166	unclassified	unclassified	0.709277814188158	-0.709277814188157	1e-04	0.000274058467210956	0.00720175361953218
OTU00904	Bacteria	Proteobacteria	Deltaproteobacteria	Myxococcales	Haliangiaceae	Haliangium	unclassified	0.661697018549168	-0.661697018549168	1e-04	0.000274058467210956	0.0185226972533105
OTU00906	Bacteria	Verrucomicrobia	S-BQ2-57_soil_group	unclassified	unclassified	unclassified	unclassified	-0.661312731291415	0.661312731291415	1e-04	0.000274058467210956	0.0589129598012824
OTU00907	Bacteria	Proteobacteria	Gammaproteobacteria	Xanthomonadales	Xanthomonadaceae	Arenimonas	unclassified	0.702800455341617	-0.702800455341617	1e-04	0.000274058467210956	0.012340647755901
OTU00908	Bacteria	Chloroflexi	Anaerolineae	Anaerolineales	Anaerolineaceae	unclassified	unclassified	0.411394351946579	-0.411394351946579	1e-04	0.000274058467210956	0.0131075363317077
OTU00909	Bacteria	Proteobacteria	Alphaproteobacteria	Sphingomonadales	Sphingomonadaceae	Sphingomonas	Sphingomonas_sp._JC2489	0.289997189031897	-0.289997189031897	0.0037	0.00736743207041715	0.0109398300283688
OTU00910	Bacteria	Acidobacteria	Acidobacteria	Subgroup_3	unclassified	Bryobacter	unclassified	-0.355466869895089	0.355466869895089	2e-04	0.000514384577360356	0.0211989113322286
OTU00911	Bacteria	Verrucomicrobia	Spartobacteria	Chthoniobacterales	FukuN18_freshwater_group	unclassified	unclassified	-0.307546713784691	0.307546713784691	3e-04	0.000742225392296719	0.0075747136523673
OTU00912	Bacteria	Actinobacteria	MB-A2-108	unclassified	unclassified	unclassified	unclassified	0.393531714907186	-0.393531714907186	1e-04	0.000274058467210956	0.0114936010030722
OTU00913	Bacteria	Chloroflexi	Ktedonobacteria	C0119	unclassified	unclassified	unclassified	0.250761918800657	-0.250761918800657	2e-04	0.000514384577360356	0.00958574425375086
OTU00914	Bacteria	Bacteroidetes	Cytophagia	Cytophagales	Cytophagaceae	Chryseolinea	unclassified	0.589762129992026	-0.589762129992026	1e-04	0.000274058467210956	0.0367644860283712
OTU00915	Bacteria	Actinobacteria	Rubrobacteria	Rubrobacterales	Rubrobacteriaceae	Rubrobacter	unclassified	0.507185588243205	-0.507185588243205	1e-04	0.000274058467210956	0.0135391844227763
OTU00916	Bacteria	Planctomycetes	Planctomycetacia	Planctomycetales	Planctomycetaceae	Pir4_lineage	unclassified	0.742812506998215	-0.742812506998215	1e-04	0.000274058467210956	0.0293799244380228
OTU00917	Bacteria	Planctomycetes	Planctomycetacia	Planctomycetales	Planctomycetaceae	unclassified	unclassified	0.746988882237245	-0.746988882237245	1e-04	0.000274058467210956	0.00938445705720488
OTU00918	Bacteria	Proteobacteria	Alphaproteobacteria	Rhodospirillales	Acetobacteraceae	unclassified	unclassified	0.457098935023728	-0.457098935023728	1e-04	0.000274058467210956	0.0039302775572306
OTU00920	Bacteria	Planctomycetes	Planctomycetacia	Planctomycetales	Planctomycetaceae	Pir4_lineage	unclassified	0.776706689235955	-0.776706689235955	1e-04	0.000274058467210956	0.00503720854542379
OTU00921	Bacteria	Bacteroidetes	Sphingobacteriia	Sphingobacteriales	Chitinophagaceae	Terrimonas	unclassified	0.809208618168156	-0.809208618168155	1e-04	0.000274058467210956	0.0709677070682095
OTU00922	Bacteria	Proteobacteria	Alphaproteobacteria	Rhodospirillales	Acetobacteraceae	Acidicaldus	unclassified	-0.509958552367575	0.509958552367575	1e-04	0.000274058467210956	0.0523006811387521
OTU00923	Bacteria	Acidobacteria	Holophagae	Subgroup_7	unclassified	unclassified	unclassified	-0.525976902298085	0.525976902298085	1e-04	0.000274058467210956	0.0176755441314553
OTU00925	Bacteria	Planctomycetes	Pla4_lineage	unclassified	unclassified	unclassified	unclassified	0.259639705384703	-0.259639705384703	0.0067	0.0125215876436782	0.0105249649085423
OTU00926	Bacteria	Planctomycetes	Planctomycetacia	Planctomycetales	Planctomycetaceae	unclassified	unclassified	0.616542102337071	-0.616542102337071	1e-04	0.000274058467210956	0.00449628817838073
OTU00927	Bacteria	Firmicutes	Erysipelotrichia	Erysipelotrichales	Erysipelotrichaceae	Asteroleplasma	unclassified	-0.24591284301369	0.245912843013689	0.0098	0.0178690730681619	0.0297935083209846
OTU00928	Bacteria	Bacteroidetes	Sphingobacteriia	Sphingobacteriales	Chitinophagaceae	Parafilimonas	unclassified	-0.610119003371806	0.610119003371806	1e-04	0.000274058467210956	0.0193608898896962
OTU00929	Bacteria	Verrucomicrobia	OPB35_soil_group	unclassified	unclassified	unclassified	unclassified	-0.396874180527289	0.396874180527289	1e-04	0.000274058467210956	0.00767330495192607
OTU00930	Bacteria	Acidobacteria	Acidobacteria	Subgroup_3	unclassified	Bryobacter	unclassified	-0.538784387394389	0.538784387394389	1e-04	0.000274058467210956	0.0148256893845602
OTU00931	Bacteria	Acidobacteria	Acidobacteria	Acidobacteriales	Acidobacteriaceae_(Subgroup_1)	Acidicapsa	unclassified	-0.526650528852507	0.526650528852507	1e-04	0.000274058467210956	0.0139627218043974
OTU00932	Bacteria	Actinobacteria	unclassified	unclassified	unclassified	unclassified	unclassified	0.455797503023612	-0.455797503023612	1e-04	0.000274058467210956	0.00766542966167058
OTU00933	Bacteria	Proteobacteria	Betaproteobacteria	Burkholderiales	Comamonadaceae	Rhizobacter	unclassified	0.496308927764536	-0.496308927764536	1e-04	0.000274058467210956	0.0453255158376862
OTU00934	Bacteria	Planctomycetes	OM190	unclassified	unclassified	unclassified	unclassified	0.535633086537	-0.535633086537	1e-04	0.000274058467210956	0.0179586183235807
OTU00935	Bacteria	Planctomycetes	Phycisphaerae	WD2101_soil_group	unclassified	unclassified	unclassified	0.563983009318853	-0.563983009318853	1e-04	0.000274058467210956	0.00647963969452777
OTU00936	Bacteria	Chloroflexi	Anaerolineae	Anaerolineales	Anaerolineaceae	unclassified	unclassified	0.447350348851419	-0.447350348851419	1e-04	0.000274058467210956	0.00433456892949154
OTU00937	Bacteria	Acidobacteria	Acidobacteria	Subgroup_6	unclassified	unclassified	unclassified	0.573424225159401	-0.573424225159401	1e-04	0.000274058467210956	0.0393709150077678
OTU00938	Bacteria	Verrucomicrobia	Spartobacteria	Chthoniobacterales	Chthoniobacteraceae	Chthoniobacter	unclassified	-0.528546009510324	0.528546009510324	1e-04	0.000274058467210956	0.0125152314453104
OTU00943	Bacteria	Proteobacteria	Betaproteobacteria	unclassified	unclassified	unclassified	unclassified	0.774847105797551	-0.774847105797551	1e-04	0.000274058467210956	0.0092070049022645
OTU00944	Bacteria	Proteobacteria	Gammaproteobacteria	Xanthomonadales	Solimonadaceae	Polycyclovorans	unclassified	0.578428724830358	-0.578428724830358	1e-04	0.000274058467210956	0.00356849788104796
OTU00946	Bacteria	Proteobacteria	Gammaproteobacteria	Xanthomonadales	unclassified	unclassified	unclassified	0.586369844913827	-0.586369844913827	1e-04	0.000274058467210956	0.0127307699446756
OTU00947	Bacteria	Chloroflexi	Anaerolineae	Anaerolineales	Anaerolineaceae	unclassified	unclassified	0.784967756022128	-0.784967756022128	1e-04	0.000274058467210956	0.0159718472154654
OTU00948	Bacteria	Verrucomicrobia	OPB35_soil_group	unclassified	unclassified	unclassified	unclassified	-0.372437727367168	0.372437727367168	1e-04	0.000274058467210956	0.00680900402124738
OTU00949	Bacteria	Acidobacteria	Acidobacteria	Subgroup_5	unclassified	unclassified	unclassified	-0.48595674718965	0.48595674718965	1e-04	0.000274058467210956	0.00956494444462923
OTU00950	Bacteria	Acidobacteria	Acidobacteria	Subgroup_5	unclassified	unclassified	unclassified	0.668521846548104	-0.668521846548104	1e-04	0.000274058467210956	0.00940283451836937
OTU00951	Bacteria	Planctomycetes	Planctomycetacia	Planctomycetales	Planctomycetaceae	Gemmata	unclassified	0.793461336740389	-0.79346133674039	1e-04	0.000274058467210956	0.010256474329649
OTU00953	Bacteria	Verrucomicrobia	Opitutae	Opitutales	Opitutaceae	Opitutus	unclassified	-0.51708424879705	0.51708424879705	1e-04	0.000274058467210956	0.0271452949142934
OTU00954	Bacteria	Planctomycetes	Phycisphaerae	CCM11a	unclassified	unclassified	unclassified	0.167824904774556	-0.167824904774556	0.0274	0.0451146202531646	0.00574247614261416
OTU00955	Bacteria	Bacteroidetes	Sphingobacteriia	Sphingobacteriales	Chitinophagaceae	unclassified	unclassified	-0.590951171065674	0.590951171065674	1e-04	0.000274058467210956	0.0246427763412935
OTU00956	Bacteria	Acidobacteria	Acidobacteria	Subgroup_4	RB41	unclassified	unclassified	0.771156753757525	-0.771156753757525	1e-04	0.000274058467210956	0.0187339345818343
OTU00957	Bacteria	Chloroflexi	Anaerolineae	Anaerolineales	Anaerolineaceae	unclassified	unclassified	0.682792155135216	-0.682792155135215	1e-04	0.000274058467210956	0.00549467267954403
OTU00958	Bacteria	Proteobacteria	Betaproteobacteria	SC-I-84	unclassified	unclassified	unclassified	-0.588650992388907	0.588650992388907	1e-04	0.000274058467210956	0.0175038943475271
OTU00959	Bacteria	Proteobacteria	Alphaproteobacteria	Caulobacterales	Caulobacteraceae	Phenylobacterium	unclassified	-0.431674301415601	0.431674301415601	1e-04	0.000274058467210956	0.0610711716334411
OTU00960	Bacteria	Planctomycetes	C47	unclassified	unclassified	unclassified	unclassified	0.68405555453176	-0.68405555453176	1e-04	0.000274058467210956	0.0051441526915445
OTU00961	Bacteria	Proteobacteria	Betaproteobacteria	Burkholderiales	Comamonadaceae	Caenimonas	unclassified	0.785374604944695	-0.785374604944696	1e-04	0.000274058467210956	0.0182021380134587
OTU00962	Bacteria	Planctomycetes	Phycisphaerae	WD2101_soil_group	unclassified	unclassified	unclassified	0.428566532127881	-0.428566532127881	1e-04	0.000274058467210956	0.0188332077841151
OTU00963	Bacteria	Acidobacteria	Acidobacteria	Subgroup_4	unclassified	Blastocatella	unclassified	0.588847736902424	-0.588847736902425	1e-04	0.000274058467210956	0.0242234307917282
OTU00964	Bacteria	Acidobacteria	Acidobacteria	Subgroup_4	RB41	unclassified	unclassified	0.74579654003881	-0.74579654003881	1e-04	0.000274058467210956	0.0122750724517784
OTU00965	Bacteria	Planctomycetes	Phycisphaerae	Phycisphaerales	Phycisphaeraceae	CL500-3	unclassified	0.602419756622225	-0.602419756622225	1e-04	0.000274058467210956	0.0065522063776601
OTU00966	Bacteria	Planctomycetes	OM190	unclassified	unclassified	unclassified	unclassified	0.508941316961169	-0.508941316961169	1e-04	0.000274058467210956	0.0121715031010461
OTU00967	Bacteria	Gemmatimonadetes	Gemmatimonadetes	Gemmatimonadales	Gemmatimonadaceae	unclassified	unclassified	0.876635006176693	-0.876635006176692	1e-04	0.000274058467210956	0.0172719390508778
OTU00969	Bacteria	Actinobacteria	Thermoleophilia	Solirubrobacterales	0319-6M6	unclassified	unclassified	0.777955254087462	-0.777955254087462	1e-04	0.000274058467210956	0.0169891267926282
OTU00970	Bacteria	Planctomycetes	Phycisphaerae	Phycisphaerales	Phycisphaeraceae	AKYG587	unclassified	0.725461291922248	-0.725461291922248	1e-04	0.000274058467210956	0.0103532207089985
OTU00971	Bacteria	Verrucomicrobia	OPB35_soil_group	unclassified	unclassified	unclassified	unclassified	-0.455761938381233	0.455761938381233	1e-04	0.000274058467210956	0.00968558987917278
OTU00973	Bacteria	Actinobacteria	Actinobacteria	Micromonosporales	Micromonosporaceae	unclassified	unclassified	0.518528692695484	-0.518528692695484	1e-04	0.000274058467210956	0.00426065762017663
OTU00974	Bacteria	Planctomycetes	Phycisphaerae	WD2101_soil_group	unclassified	unclassified	unclassified	-0.220129452320115	0.220129452320115	0.0268	0.0441406774295663	0.00776780235255999
OTU00975	Bacteria	Planctomycetes	Planctomycetacia	Planctomycetales	Planctomycetaceae	unclassified	unclassified	0.584079954239203	-0.584079954239203	1e-04	0.000274058467210956	0.00578958051113834
OTU00976	Bacteria	Chloroflexi	Anaerolineae	Anaerolineales	Anaerolineaceae	unclassified	unclassified	-0.266991054862854	0.266991054862854	0.0025	0.00513420169725676	0.00633255101254792
OTU00978	Bacteria	Planctomycetes	Planctomycetacia	Planctomycetales	Planctomycetaceae	Planctomyces	unclassified	0.759810476347479	-0.759810476347479	1e-04	0.000274058467210956	0.00672461698230403
OTU00979	Bacteria	Chloroflexi	Ktedonobacteria	Ktedonobacterales	G12-WMSP1	unclassified	unclassified	-0.406565138486196	0.406565138486196	1e-04	0.000274058467210956	0.0197435910357678
OTU00980	Bacteria	Planctomycetes	Planctomycetacia	Planctomycetales	Planctomycetaceae	Planctomyces	unclassified	0.774813190175734	-0.774813190175734	1e-04	0.000274058467210956	0.0114331009180047
OTU00982	Bacteria	Acidobacteria	Acidobacteria	Subgroup_6	unclassified	unclassified	unclassified	0.896931193927409	-0.896931193927409	1e-04	0.000274058467210956	0.0115402716216935
OTU00983	Bacteria	Verrucomicrobia	Spartobacteria	Chthoniobacterales	Chthoniobacteraceae	Chthoniobacter	unclassified	0.749381994985841	-0.749381994985841	1e-04	0.000274058467210956	0.00693803522884717
OTU00984	Bacteria	Proteobacteria	Alphaproteobacteria	Rhodospirillales	DA111	unclassified	unclassified	-0.45999556232768	0.45999556232768	1e-04	0.000274058467210956	0.0213372361050542
OTU00985	Bacteria	Chloroflexi	Chloroflexia	Kallotenuales	AKIW781	unclassified	unclassified	-0.281480245204302	0.281480245204302	0.0011	0.00241795521757499	0.0469357773563221
OTU00987	Bacteria	Actinobacteria	Thermoleophilia	Solirubrobacterales	Elev-16S-1332	unclassified	unclassified	0.843946974543766	-0.843946974543766	1e-04	0.000274058467210956	0.0367562151604848
OTU00988	Bacteria	Verrucomicrobia	Verrucomicrobia_Incertae_Sedis	unclassified	unclassified	Candidatus_Methylacidiphilum	unclassified	-0.546958154882993	0.546958154882993	1e-04	0.000274058467210956	0.0400936702587188
OTU00989	Bacteria	Proteobacteria	Alphaproteobacteria	Rhizobiales	JG34-KF-361	unclassified	unclassified	0.885109792861399	-0.885109792861399	1e-04	0.000274058467210956	0.0391429335970301
OTU00990	Bacteria	Chloroflexi	Anaerolineae	Anaerolineales	Anaerolineaceae	unclassified	unclassified	-0.434895308586723	0.434895308586723	1e-04	0.000274058467210956	0.0211691983354087
OTU00991	Bacteria	Proteobacteria	Betaproteobacteria	Burkholderiales	unclassified	unclassified	unclassified	-0.620175000731476	0.620175000731476	1e-04	0.000274058467210956	0.0287116578367775
OTU00992	Bacteria	Verrucomicrobia	Spartobacteria	Chthoniobacterales	Chthoniobacteraceae	Chthoniobacter	unclassified	0.848267313956675	-0.848267313956675	1e-04	0.000274058467210956	0.0146876022373538
OTU00993	Bacteria	Planctomycetes	Phycisphaerae	WD2101_soil_group	unclassified	unclassified	unclassified	-0.691044471251871	0.691044471251871	1e-04	0.000274058467210956	0.126109175699731
OTU00994	Bacteria	Planctomycetes	Phycisphaerae	WD2101_soil_group	unclassified	unclassified	unclassified	0.262740705387814	-0.262740705387814	8e-04	0.00181923076923077	0.00899924657757727
OTU00995	Bacteria	Proteobacteria	Alphaproteobacteria	Caulobacterales	Hyphomonadaceae	Woodsholea	unclassified	0.589241097573387	-0.589241097573388	1e-04	0.000274058467210956	0.0166390573728564
OTU00996	Bacteria	WD272	unclassified	unclassified	unclassified	unclassified	unclassified	-0.500503122999678	0.500503122999678	1e-04	0.000274058467210956	0.0348117559445461
OTU00998	Bacteria	Planctomycetes	Phycisphaerae	CPla-3_termite_group	unclassified	unclassified	unclassified	-0.444485815863689	0.444485815863689	1e-04	0.000274058467210956	0.0180826417976458
OTU00999	Bacteria	Proteobacteria	Gammaproteobacteria	Xanthomonadales	Xanthomonadales_Incertae_Sedis	Steroidobacter	unclassified	0.580754527620303	-0.580754527620304	1e-04	0.000274058467210956	0.0204924666685535
OTU01000	Bacteria	Planctomycetes	Planctomycetacia	Planctomycetales	Planctomycetaceae	Pirellula	unclassified	0.721417680996288	-0.721417680996288	1e-04	0.000274058467210956	0.00877559557352681
OTU01001	Bacteria	Chloroflexi	Anaerolineae	Anaerolineales	Anaerolineaceae	unclassified	unclassified	0.749279807953159	-0.749279807953159	1e-04	0.000274058467210956	0.0181597214315087
OTU01002	Bacteria	Acidobacteria	Acidobacteria	Subgroup_4	RB41	unclassified	unclassified	0.633639797157286	-0.633639797157286	1e-04	0.000274058467210956	0.00749789947278319
OTU01003	Bacteria	Planctomycetes	Planctomycetacia	Planctomycetales	Planctomycetaceae	Rhodopirellula	unclassified	0.688514790840256	-0.688514790840256	1e-04	0.000274058467210956	0.00413061282774954
OTU01004	Bacteria	Acidobacteria	Acidobacteria	Subgroup_3	unclassified	Bryobacter	unclassified	-0.261069858762524	0.261069858762524	0.0054	0.0102503465888362	0.0147593011429155
OTU01005	Bacteria	Proteobacteria	Alphaproteobacteria	Sphingomonadales	Sphingomonadaceae	Sphingosinicella	unclassified	0.539522061062327	-0.539522061062327	1e-04	0.000274058467210956	0.00626658897112436
OTU01006	Bacteria	Proteobacteria	Alphaproteobacteria	Sphingomonadales	Sphingomonadaceae	unclassified	unclassified	0.375578247010972	-0.375578247010972	2e-04	0.000514384577360356	0.02287978217597
OTU01008	Bacteria	Bacteroidetes	Sphingobacteriia	Sphingobacteriales	Chitinophagaceae	unclassified	unclassified	0.558635850938792	-0.558635850938792	1e-04	0.000274058467210956	0.007290252442502
OTU01009	Bacteria	Planctomycetes	Pla4_lineage	unclassified	unclassified	unclassified	unclassified	0.716832010656326	-0.716832010656325	1e-04	0.000274058467210956	0.0168752042204218
OTU01010	Bacteria	Acidobacteria	Acidobacteria	Subgroup_3	unclassified	Bryobacter	unclassified	-0.621959845335893	0.621959845335893	1e-04	0.000274058467210956	0.0465238871210672
OTU01011	Bacteria	Chloroflexi	Ktedonobacteria	Ktedonobacterales	Thermosporotrichaceae	unclassified	unclassified	-0.383285545821348	0.383285545821348	1e-04	0.000274058467210956	0.00859545180104259
OTU01012	Bacteria	Planctomycetes	Planctomycetacia	Planctomycetales	Planctomycetaceae	Planctomyces	unclassified	-0.509585730354981	0.509585730354981	1e-04	0.000274058467210956	0.045290587488303
OTU01013	Bacteria	Planctomycetes	Phycisphaerae	Phycisphaerales	Phycisphaeraceae	SM1A02	unclassified	0.255896233938923	-0.255896233938923	0.0087	0.0159837923728814	0.00429725981469254
OTU01014	Bacteria	Planctomycetes	Planctomycetacia	Planctomycetales	Planctomycetaceae	unclassified	unclassified	0.862331628478898	-0.862331628478897	1e-04	0.000274058467210956	0.0235113495999654
OTU01015	Bacteria	Planctomycetes	Planctomycetacia	Planctomycetales	Planctomycetaceae	Pir4_lineage	unclassified	0.589290455145757	-0.589290455145757	1e-04	0.000274058467210956	0.00558680199928006
OTU01016	Bacteria	Planctomycetes	Planctomycetacia	Planctomycetales	Planctomycetaceae	unclassified	unclassified	0.586064336997498	-0.586064336997499	1e-04	0.000274058467210956	0.00295288384613138
OTU01017	Bacteria	Bacteroidetes	Cytophagia	Cytophagales	Cytophagaceae	unclassified	unclassified	-0.513965309608319	0.513965309608319	1e-04	0.000274058467210956	0.0187041530492678
OTU01019	Bacteria	Chloroflexi	Chloroflexia	Chloroflexales	Roseiflexaceae	Roseiflexus	unclassified	-0.504017298058069	0.504017298058069	1e-04	0.000274058467210956	0.0138916363989825
OTU01020	Bacteria	Actinobacteria	MB-A2-108	unclassified	unclassified	unclassified	unclassified	0.394125901242538	-0.394125901242538	1e-04	0.000274058467210956	0.00346990496944162
OTU01021	Bacteria	Planctomycetes	Planctomycetacia	Planctomycetales	Planctomycetaceae	unclassified	unclassified	-0.574991528988438	0.574991528988438	1e-04	0.000274058467210956	0.0105969149949342
OTU01023	Bacteria	Parcubacteria	unclassified	unclassified	unclassified	unclassified	unclassified	0.709771388483805	-0.709771388483805	1e-04	0.000274058467210956	0.0121457326851859
OTU01024	Bacteria	Verrucomicrobia	Spartobacteria	Chthoniobacterales	Chthoniobacteraceae	Chthoniobacter	unclassified	0.546814042564815	-0.546814042564815	1e-04	0.000274058467210956	0.00638025541345156
OTU01025	Bacteria	Actinobacteria	Acidimicrobiia	Acidimicrobiales	OM1_clade	unclassified	unclassified	0.722585836009497	-0.722585836009497	1e-04	0.000274058467210956	0.0557099245985107
OTU01026	Bacteria	Proteobacteria	Betaproteobacteria	Burkholderiales	Comamonadaceae	Piscinibacter	unclassified	0.83190285398416	-0.83190285398416	1e-04	0.000274058467210956	0.0549731355054
OTU01027	Bacteria	Proteobacteria	Alphaproteobacteria	Caulobacterales	Hyphomonadaceae	unclassified	unclassified	0.565435358640495	-0.565435358640495	1e-04	0.000274058467210956	0.00484848641954406
OTU01028	Bacteria	Chloroflexi	Anaerolineae	Anaerolineales	Anaerolineaceae	unclassified	unclassified	0.547286046879387	-0.547286046879387	1e-04	0.000274058467210956	0.00621264061972559
OTU01029	Bacteria	Proteobacteria	Alphaproteobacteria	Rhodospirillales	Rhodospirillaceae	Inquilinus	unclassified	-0.659865244492551	0.659865244492551	1e-04	0.000274058467210956	0.0273752784949112
OTU01033	Bacteria	Acidobacteria	Acidobacteria	Acidobacteriales	Acidobacteriaceae_(Subgroup_1)	Candidatus_Koribacter	unclassified	-0.498374389405909	0.498374389405909	1e-04	0.000274058467210956	0.0121143818009959
OTU01034	Bacteria	Chloroflexi	Chloroflexia	Chloroflexales	FFCH7168	unclassified	unclassified	0.745367168737976	-0.745367168737976	1e-04	0.000274058467210956	0.00907508767297269
OTU01035	Bacteria	Acidobacteria	Acidobacteria	Acidobacteriales	Acidobacteriaceae_(Subgroup_1)	unclassified	unclassified	-0.430883955563656	0.430883955563656	1e-04	0.000274058467210956	0.0107815325604609
OTU01036	Bacteria	Planctomycetes	Phycisphaerae	WD2101_soil_group	unclassified	unclassified	unclassified	0.612399960643921	-0.612399960643921	1e-04	0.000274058467210956	0.0109471314741057
OTU01037	Bacteria	Acidobacteria	Acidobacteria	Subgroup_4	11-24	unclassified	unclassified	0.723840284307681	-0.723840284307681	1e-04	0.000274058467210956	0.00845885751346396
OTU01038	Bacteria	Planctomycetes	vadinHA49	unclassified	unclassified	unclassified	unclassified	-0.569412359361394	0.569412359361394	1e-04	0.000274058467210956	0.012790052160838
OTU01039	Bacteria	Proteobacteria	Gammaproteobacteria	Xanthomonadales	Xanthomonadales_Incertae_Sedis	Steroidobacter	unclassified	0.553475563520692	-0.553475563520693	1e-04	0.000274058467210956	0.00627939884907614
OTU01040	Bacteria	Chloroflexi	Chloroflexia	Chloroflexales	Roseiflexaceae	Roseiflexus	unclassified	0.849358073498563	-0.849358073498563	1e-04	0.000274058467210956	0.0454490721323495
OTU01041	Bacteria	Verrucomicrobia	OPB35_soil_group	unclassified	unclassified	unclassified	unclassified	0.261214651101692	-0.261214651101692	0.0012	0.00261238493723849	0.00496400615411608
OTU01043	Bacteria	Chloroflexi	Ktedonobacteria	Ktedonobacterales	unclassified	unclassified	unclassified	-0.261743544122453	0.261743544122453	4e-04	0.000965754060324826	0.056040723007043
OTU01044	Bacteria	Planctomycetes	Phycisphaerae	WD2101_soil_group	unclassified	unclassified	unclassified	0.746555289731241	-0.746555289731241	1e-04	0.000274058467210956	0.0107211046435999
OTU01045	Bacteria	Chloroflexi	Anaerolineae	Anaerolineales	Anaerolineaceae	unclassified	wastewater_metagenome	0.752296861267451	-0.752296861267451	1e-04	0.000274058467210956	0.0167082522707555
OTU01046	Bacteria	Proteobacteria	Alphaproteobacteria	Rhizobiales	Rhizobiales_Incertae_Sedis	Rhizomicrobium	unclassified	-0.349243877387791	0.349243877387791	1e-04	0.000274058467210956	0.012482400207066
OTU01047	Bacteria	Verrucomicrobia	Spartobacteria	Chthoniobacterales	Xiphinematobacteraceae	Candidatus_Xiphinematobacter	unclassified	-0.361167624033252	0.361167624033252	1e-04	0.000274058467210956	0.0189957997630721
OTU01048	Bacteria	Gemmatimonadetes	Gemmatimonadetes	Gemmatimonadales	Gemmatimonadaceae	unclassified	unclassified	0.313388282467088	-0.313388282467088	9e-04	0.00202276457883369	0.0040480466030894
OTU01049	Bacteria	Planctomycetes	Planctomycetacia	Planctomycetales	Planctomycetaceae	Pirellula	unclassified	0.651149275945644	-0.651149275945643	1e-04	0.000274058467210956	0.00686387519533287
OTU01050	Bacteria	Proteobacteria	Deltaproteobacteria	GR-WP33-30	unclassified	unclassified	unclassified	0.551502636858848	-0.551502636858848	1e-04	0.000274058467210956	0.00771433029550431
OTU01051	Bacteria	Actinobacteria	Acidimicrobiia	Acidimicrobiales	Acidimicrobiaceae	CL500-29_marine_group	unclassified	0.619259273675568	-0.619259273675568	1e-04	0.000274058467210956	0.0309099875482383
OTU01052	Bacteria	Parcubacteria	unclassified	unclassified	unclassified	unclassified	unclassified	-0.456675503513289	0.456675503513289	1e-04	0.000274058467210956	0.0054313435604292
OTU01053	Bacteria	Bacteroidetes	Sphingobacteriia	Sphingobacteriales	Chitinophagaceae	Terrimonas	unclassified	0.747411782860733	-0.747411782860733	1e-04	0.000274058467210956	0.00945635805211903
OTU01054	Bacteria	Acidobacteria	Acidobacteria	Subgroup_25	unclassified	unclassified	unclassified	0.633428578273034	-0.633428578273034	1e-04	0.000274058467210956	0.00668423457553163
OTU01056	Bacteria	Planctomycetes	Planctomycetacia	Planctomycetales	Planctomycetaceae	unclassified	unclassified	-0.397111131319952	0.397111131319952	1e-04	0.000274058467210956	0.0163446014430805
OTU01058	Bacteria	Acidobacteria	Holophagae	Subgroup_7	unclassified	unclassified	unclassified	-0.2819022571734	0.2819022571734	0.0029	0.00590555772994129	0.00763092122187004
OTU01059	Bacteria	Proteobacteria	Alphaproteobacteria	Rhodospirillales	Rhodospirillales_Incertae_Sedis	Reyranella	unclassified	-0.433692608862323	0.433692608862323	1e-04	0.000274058467210956	0.0033582938938481
OTU01060	Bacteria	Chlamydiae	Chlamydiae	Chlamydiales	cvE6	unclassified	unclassified	-0.31728334996898	0.31728334996898	0.001	0.00222065727699531	0.00566811899098214
OTU01061	Bacteria	Parcubacteria	bacterium_SH4-10	unclassified	unclassified	unclassified	unclassified	0.38316841982647	-0.383168419826471	1e-04	0.000274058467210956	0.00358299241301901
OTU01062	Bacteria	Verrucomicrobia	Spartobacteria	Chthoniobacterales	unclassified	unclassified	unclassified	0.287389361889851	-0.287389361889851	0.0023	0.00474594487408289	0.00732100447390279
OTU01063	Bacteria	Planctomycetes	Phycisphaerae	WD2101_soil_group	unclassified	unclassified	unclassified	-0.571280731259544	0.571280731259544	1e-04	0.000274058467210956	0.0184649071863364
OTU01064	Bacteria	Planctomycetes	Phycisphaerae	WD2101_soil_group	unclassified	unclassified	unclassified	0.775736215589629	-0.775736215589629	1e-04	0.000274058467210956	0.00786031800911199
OTU01065	Bacteria	Planctomycetes	Planctomycetacia	Planctomycetales	Planctomycetaceae	unclassified	unclassified	-0.648123832586836	0.648123832586836	1e-04	0.000274058467210956	0.037955523365908
OTU01066	Bacteria	Acidobacteria	Acidobacteria	Subgroup_6	unclassified	unclassified	unclassified	0.773497438444948	-0.773497438444948	1e-04	0.000274058467210956	0.00974743571032854
OTU01067	Bacteria	Acidobacteria	Acidobacteria	Subgroup_17	unclassified	unclassified	unclassified	0.267659148680288	-0.267659148680288	0.0047	0.0090587516206705	0.0103911802301577
OTU01068	Bacteria	Nitrospirae	Nitrospira	Nitrospirales	Nitrospiraceae	Nitrospira	unclassified	0.58339060864546	-0.58339060864546	1e-04	0.000274058467210956	0.00835571085411008
OTU01069	Bacteria	WCHB1-60	unclassified	unclassified	unclassified	unclassified	unclassified	-0.432842554321925	0.432842554321925	1e-04	0.000274058467210956	0.0204385732113825
OTU01070	Bacteria	Chlorobi	Chlorobia	Chlorobiales	SJA-28	unclassified	unclassified	0.840579627070108	-0.840579627070108	1e-04	0.000274058467210956	0.0209460576737287
OTU01071	Bacteria	Verrucomicrobia	Spartobacteria	Chthoniobacterales	Chthoniobacteraceae	Chthoniobacter	unclassified	0.649168834212944	-0.649168834212944	1e-04	0.000274058467210956	0.0211943065460392
OTU01072	Bacteria	Parcubacteria	unclassified	unclassified	unclassified	unclassified	unclassified	-0.268888507134134	0.268888507134134	0.0037	0.00736743207041715	0.0189273859609766
OTU01073	Bacteria	Verrucomicrobia	Spartobacteria	Chthoniobacterales	Xiphinematobacteraceae	Candidatus_Xiphinematobacter	unclassified	-0.355127154982407	0.355127154982407	3e-04	0.000742225392296719	0.0130986254721102
OTU01074	Bacteria	Acidobacteria	Holophagae	Subgroup_7	unclassified	unclassified	unclassified	0.787508200254482	-0.787508200254482	1e-04	0.000274058467210956	0.00897063358429186
OTU01075	Bacteria	Verrucomicrobia	OPB35_soil_group	unclassified	unclassified	unclassified	unclassified	0.506137268998753	-0.506137268998753	1e-04	0.000274058467210956	0.00312215007462655
OTU01076	Bacteria	Planctomycetes	Planctomycetacia	Planctomycetales	Planctomycetaceae	unclassified	unclassified	-0.594435446426909	0.594435446426909	1e-04	0.000274058467210956	0.0572917595013106
OTU01077	Bacteria	Actinobacteria	MB-A2-108	unclassified	unclassified	unclassified	unclassified	0.446830205533517	-0.446830205533517	1e-04	0.000274058467210956	0.00442984110232474
OTU01079	Bacteria	Planctomycetes	Phycisphaerae	WD2101_soil_group	unclassified	unclassified	unclassified	-0.492760903042186	0.492760903042186	1e-04	0.000274058467210956	0.013156694926803
OTU01080	Bacteria	Actinobacteria	Thermoleophilia	Gaiellales	unclassified	unclassified	unclassified	-0.471526845812885	0.471526845812885	1e-04	0.000274058467210956	0.00601673142448976
OTU01081	Bacteria	Chloroflexi	Ktedonobacteria	Ktedonobacterales	unclassified	unclassified	unclassified	-0.363357732573194	0.363357732573194	1e-04	0.000274058467210956	0.0306540950914507
OTU01082	Bacteria	Proteobacteria	Betaproteobacteria	SC-I-84	unclassified	unclassified	unclassified	-0.248402934262877	0.248402934262877	0.0101	0.0183678084585809	0.00675698301454591
OTU01083	Bacteria	Verrucomicrobia	Verrucomicrobia_Incertae_Sedis	unclassified	unclassified	Candidatus_Methylacidiphilum	unclassified	-0.440681326678498	0.440681326678498	1e-04	0.000274058467210956	0.0132222931304906
OTU01084	Bacteria	Actinobacteria	Actinobacteria	Propionibacteriales	Nocardioidaceae	Nocardioides	Nocardioides_sp._KV-833	0.25118753737667	-0.25118753737667	0.0073	0.0135456134094151	0.00731492417196125
OTU01086	Bacteria	Planctomycetes	Planctomycetacia	Planctomycetales	Planctomycetaceae	Gemmata	unclassified	0.690184134791089	-0.690184134791089	1e-04	0.000274058467210956	0.0308467785191945
OTU01087	Bacteria	Chloroflexi	Anaerolineae	Anaerolineales	Anaerolineaceae	unclassified	unclassified	0.619589940469398	-0.619589940469398	1e-04	0.000274058467210956	0.00512757328537718
OTU01088	Bacteria	Acidobacteria	Holophagae	Subgroup_7	unclassified	unclassified	unclassified	0.297611756126648	-0.297611756126648	8e-04	0.00181923076923077	0.00430817641111876
OTU01089	Bacteria	Verrucomicrobia	Spartobacteria	Chthoniobacterales	DA101_soil_group	unclassified	unclassified	0.292415453017196	-0.292415453017197	0.0026	0.0053301024428684	0.037805852770263
OTU01090	Bacteria	Proteobacteria	Alphaproteobacteria	Rhizobiales	Hyphomicrobiaceae	Pedomicrobium	unclassified	0.619646537029457	-0.619646537029457	1e-04	0.000274058467210956	0.013399634819142
OTU01091	Bacteria	Chloroflexi	Ktedonobacteria	Ktedonobacterales	unclassified	unclassified	unclassified	-0.222752378140985	0.222752378140985	0.01	0.0182050384884535	0.00401177700514608
OTU01092	Bacteria	Proteobacteria	Deltaproteobacteria	Myxococcales	Haliangiaceae	Haliangium	unclassified	-0.529508836927656	0.529508836927656	1e-04	0.000274058467210956	0.0125712481805089
OTU01093	Bacteria	Cyanobacteria	Cyanobacteria	SubsectionIII	FamilyI	Microcoleus	Microcoleus_paludosus_SAG_1449-1a	0.286432102320545	-0.286432102320545	1e-04	0.000274058467210956	0.00370933390016713
OTU01094	Bacteria	Proteobacteria	Alphaproteobacteria	Sphingomonadales	unclassified	unclassified	unclassified	0.589256091348912	-0.589256091348912	1e-04	0.000274058467210956	0.00965706979475201
OTU01095	Bacteria	Acidobacteria	Acidobacteria	Acidobacteriales	Acidobacteriaceae_(Subgroup_1)	unclassified	unclassified	-0.240100116644269	0.240100116644269	0.0123	0.0219882838000344	0.00290867790936853
OTU01096	Bacteria	Parcubacteria	unclassified	unclassified	unclassified	unclassified	unclassified	0.338039597867795	-0.338039597867795	1e-04	0.000274058467210956	0.00413600323149345
OTU01097	Bacteria	Chloroflexi	TK10	unclassified	unclassified	unclassified	unclassified	0.739194944806771	-0.739194944806772	1e-04	0.000274058467210956	0.0173246826898292
OTU01098	Bacteria	Nitrospirae	Nitrospira	Nitrospirales	Nitrospiraceae	Nitrospira	unclassified	0.569995128419639	-0.569995128419639	1e-04	0.000274058467210956	0.00842414081873308
OTU01099	Bacteria	Chloroflexi	Ktedonobacteria	Ktedonobacterales	1959-1	unclassified	unclassified	-0.389778323718307	0.389778323718307	1e-04	0.000274058467210956	0.0132898088391558
OTU01100	Bacteria	Planctomycetes	Planctomycetacia	Planctomycetales	Planctomycetaceae	Singulisphaera	unclassified	-0.765722760703408	0.765722760703408	1e-04	0.000274058467210956	0.059698301286485
OTU01101	Bacteria	Acidobacteria	Acidobacteria	Subgroup_4	11-24	unclassified	unclassified	0.538243241367602	-0.538243241367602	1e-04	0.000274058467210956	0.0037497391480241
OTU01103	Bacteria	Actinobacteria	Acidimicrobiia	Acidimicrobiales	Acidimicrobiaceae	CL500-29_marine_group	unclassified	0.579339774332744	-0.579339774332745	1e-04	0.000274058467210956	0.0100798800730006
OTU01104	Bacteria	Actinobacteria	Actinobacteria	Catenulisporales	Catenulisporaceae	Catenulispora	Catenulispora_acidiphila_DSM_44928	-0.323524017705583	0.323524017705583	8e-04	0.00181923076923077	0.00369060826985844
OTU01105	Bacteria	Actinobacteria	Acidimicrobiia	Acidimicrobiales	Iamiaceae	Iamia	unclassified	0.759579692974331	-0.75957969297433	1e-04	0.000274058467210956	0.00692509222065851
OTU01106	Bacteria	Planctomycetes	Planctomycetacia	Planctomycetales	Planctomycetaceae	Pir4_lineage	unclassified	0.858653996271202	-0.858653996271202	1e-04	0.000274058467210956	0.0437558551839892
OTU01107	Bacteria	Acidobacteria	Acidobacteria	Subgroup_6	unclassified	unclassified	unclassified	0.532286562074174	-0.532286562074174	1e-04	0.000274058467210956	0.00577610757551893
OTU01108	Bacteria	Verrucomicrobia	OPB35_soil_group	unclassified	unclassified	unclassified	unclassified	0.749318728696292	-0.749318728696292	1e-04	0.000274058467210956	0.00699395243700464
OTU01109	Bacteria	Chloroflexi	Anaerolineae	Anaerolineales	Anaerolineaceae	unclassified	unclassified	0.683640961565248	-0.683640961565248	1e-04	0.000274058467210956	0.00475463811603913
OTU01110	Bacteria	Chloroflexi	unclassified	unclassified	unclassified	unclassified	unclassified	-0.3267966147006	0.3267966147006	0.001	0.00222065727699531	0.0129835987700471
OTU01111	Bacteria	Actinobacteria	Actinobacteria	Frankiales	Frankiaceae	Jatrophihabitans	unclassified	-0.450596511923442	0.450596511923442	1e-04	0.000274058467210956	0.00640278500653799
OTU01112	Bacteria	Actinobacteria	Thermoleophilia	Gaiellales	Gaiellaceae	Gaiella	unclassified	0.723779165633959	-0.723779165633959	1e-04	0.000274058467210956	0.0488942539012673
OTU01113	Bacteria	Parcubacteria	unclassified	unclassified	unclassified	unclassified	unclassified	0.241571193022849	-0.241571193022849	0.0093	0.0170020730850316	0.00675057152828704
OTU01114	Bacteria	Cyanobacteria	Cyanobacteria	SubsectionI	FamilyI	Mastigocladopsis	unclassified	0.183810638403677	-0.183810638403677	0.0098	0.0178690730681619	0.00272210314237135
OTU01115	Bacteria	Planctomycetes	Planctomycetacia	Planctomycetales	Planctomycetaceae	unclassified	unclassified	0.655564041096683	-0.655564041096683	1e-04	0.000274058467210956	0.00507908549902625
OTU01116	Bacteria	Verrucomicrobia	Opitutae	unclassified	unclassified	unclassified	unclassified	-0.251414625417245	0.251414625417245	0.0017	0.00357449989896949	0.012040346784542
OTU01117	Bacteria	Planctomycetes	Phycisphaerae	WD2101_soil_group	unclassified	unclassified	unclassified	0.622007511764677	-0.622007511764677	1e-04	0.000274058467210956	0.00541421061895468
OTU01118	Bacteria	Chloroflexi	Thermomicrobia	JG30-KF-CM45	unclassified	unclassified	unclassified	0.525443915172338	-0.525443915172338	1e-04	0.000274058467210956	0.0139580197422041
OTU01119	Bacteria	Acidobacteria	Acidobacteria	Subgroup_3	unclassified	Bryobacter	unclassified	-0.526651481597759	0.52665148159776	1e-04	0.000274058467210956	0.0571967527716332
OTU01120	Bacteria	Proteobacteria	Alphaproteobacteria	Rhodospirillales	Rhodospirillaceae	unclassified	unclassified	0.566589003416469	-0.566589003416469	1e-04	0.000274058467210956	0.00460420392762968
OTU01121	Bacteria	Planctomycetes	Planctomycetacia	Planctomycetales	Planctomycetaceae	unclassified	unclassified	-0.688873456268003	0.688873456268003	1e-04	0.000274058467210956	0.0307557357150892
OTU01123	Bacteria	Acidobacteria	Acidobacteria	Acidobacteriales	Acidobacteriaceae_(Subgroup_1)	unclassified	bacterium_Ellin7529	-0.408084502176876	0.408084502176876	1e-04	0.000274058467210956	0.0146718808390576
OTU01124	Bacteria	Gemmatimonadetes	Gemmatimonadetes	Gemmatimonadales	Gemmatimonadaceae	unclassified	unclassified	-0.401650566367689	0.401650566367689	1e-04	0.000274058467210956	0.0111147196473604
OTU01125	Bacteria	Actinobacteria	Actinobacteria	Pseudonocardiales	Pseudonocardiaceae	Pseudonocardia	unclassified	0.594373288236912	-0.594373288236912	1e-04	0.000274058467210956	0.0227418118059499
OTU01126	Bacteria	Gemmatimonadetes	Gemmatimonadetes	Gemmatimonadales	Gemmatimonadaceae	unclassified	unclassified	0.414399027694015	-0.414399027694015	1e-04	0.000274058467210956	0.00846510267976078
OTU01127	Bacteria	Planctomycetes	vadinHA49	unclassified	unclassified	unclassified	unclassified	-0.37240476340298	0.37240476340298	1e-04	0.000274058467210956	0.00448522697644463
OTU01128	Bacteria	Bacteroidetes	Sphingobacteriia	Sphingobacteriales	Chitinophagaceae	Flavisolibacter	unclassified	0.587362625144689	-0.587362625144688	1e-04	0.000274058467210956	0.0183409281731602
OTU01130	Bacteria	Actinobacteria	Actinobacteria	Micromonosporales	Micromonosporaceae	unclassified	unclassified	-0.24836668258944	0.24836668258944	0.0087	0.0159837923728814	0.00451924667501886
OTU01132	Bacteria	Gemmatimonadetes	Gemmatimonadetes	S0134_terrestrial_group	unclassified	unclassified	unclassified	0.450638005467726	-0.450638005467726	1e-04	0.000274058467210956	0.00688430454510871
OTU01133	Bacteria	Actinobacteria	Acidimicrobiia	Acidimicrobiales	unclassified	unclassified	unclassified	0.660465085045154	-0.660465085045154	1e-04	0.000274058467210956	0.00456883525132783
OTU01134	Bacteria	Acidobacteria	Acidobacteria	Subgroup_4	unclassified	Blastocatella	unclassified	0.754692434897009	-0.754692434897009	1e-04	0.000274058467210956	0.0255371820663517
OTU01135	Bacteria	Chloroflexi	Anaerolineae	Anaerolineales	Anaerolineaceae	unclassified	unclassified	0.738324333297381	-0.738324333297381	1e-04	0.000274058467210956	0.0263193742972277
OTU01136	Bacteria	Proteobacteria	Deltaproteobacteria	Myxococcales	Haliangiaceae	Haliangium	unclassified	-0.520178532135582	0.520178532135582	1e-04	0.000274058467210956	0.00603335083030195
OTU01137	Bacteria	Planctomycetes	Planctomycetacia	Planctomycetales	Planctomycetaceae	unclassified	unclassified	0.716555998398427	-0.716555998398427	1e-04	0.000274058467210956	0.0136261472867721
OTU01138	Bacteria	Verrucomicrobia	Opitutae	Opitutales	Opitutaceae	Opitutus	unclassified	-0.301697666256342	0.301697666256342	6e-04	0.00140116696588869	0.0429347406159659
OTU01139	Bacteria	Planctomycetes	Planctomycetacia	Planctomycetales	Planctomycetaceae	Gemmata	unclassified	0.732900227402092	-0.732900227402092	1e-04	0.000274058467210956	0.00794283354903132
OTU01140	Bacteria	Acidobacteria	Acidobacteria	Acidobacteriales	Acidobacteriaceae_(Subgroup_1)	unclassified	unclassified	-0.568554186836971	0.568554186836971	1e-04	0.000274058467210956	0.0281798224984827
OTU01141	Bacteria	Actinobacteria	Thermoleophilia	Solirubrobacterales	0319-6M6	unclassified	unclassified	0.69908864496304	-0.69908864496304	1e-04	0.000274058467210956	0.00578138468159189
OTU01142	Bacteria	Acidobacteria	Acidobacteria	Subgroup_3	unclassified	Bryobacter	unclassified	0.517145961085813	-0.517145961085813	1e-04	0.000274058467210956	0.00422533898721134
OTU01143	Bacteria	Proteobacteria	Betaproteobacteria	Nitrosomonadales	Nitrosomonadaceae	unclassified	unclassified	0.470715258764179	-0.470715258764179	1e-04	0.000274058467210956	0.0185080022232705
OTU01144	Bacteria	Bacteroidetes	Sphingobacteriia	Sphingobacteriales	Chitinophagaceae	Flavisolibacter	unclassified	0.611215119812444	-0.611215119812444	1e-04	0.000274058467210956	0.00670200457308343
OTU01145	Bacteria	Verrucomicrobia	Opitutae	Opitutales	Opitutaceae	Opitutus	unclassified	-0.56729776800094	0.56729776800094	1e-04	0.000274058467210956	0.017551681253141
OTU01147	Bacteria	Acidobacteria	Acidobacteria	Subgroup_3	unclassified	unclassified	unclassified	0.814889928424289	-0.814889928424289	1e-04	0.000274058467210956	0.00380714548403962
OTU01148	Bacteria	Proteobacteria	Alphaproteobacteria	Sphingomonadales	Sphingomonadaceae	Sphingopyxis	Sphingopyxis_chilensis	0.308107221317529	-0.308107221317528	4e-04	0.000965754060324826	0.00380686559097177
OTU01149	Bacteria	Bacteroidetes	Sphingobacteriia	Sphingobacteriales	Chitinophagaceae	unclassified	unclassified	-0.789795549406294	0.789795549406293	1e-04	0.000274058467210956	0.0439935848658453
OTU01150	Bacteria	Chloroflexi	Anaerolineae	Anaerolineales	Anaerolineaceae	unclassified	unclassified	0.608551874594021	-0.608551874594021	1e-04	0.000274058467210956	0.00456664480512613
OTU01151	Bacteria	Acidobacteria	Acidobacteria	Subgroup_6	Acidobacteria_bacterium_IGE-004	unclassified	unclassified	0.598344816950525	-0.598344816950524	1e-04	0.000274058467210956	0.00337988861980472
OTU01152	Bacteria	Acidobacteria	Acidobacteria	Subgroup_2	unclassified	unclassified	unclassified	-0.372195471525651	0.372195471525651	1e-04	0.000274058467210956	0.00381990808667821
OTU01153	Bacteria	Chloroflexi	Ktedonobacteria	Ktedonobacterales	unclassified	unclassified	unclassified	-0.414422374247631	0.414422374247631	1e-04	0.000274058467210956	0.0213254189145193
OTU01154	Bacteria	Planctomycetes	Phycisphaerae	WD2101_soil_group	unclassified	unclassified	unclassified	0.760502858357853	-0.760502858357854	1e-04	0.000274058467210956	0.00932870896421908
OTU01155	Bacteria	Bacteroidetes	Sphingobacteriia	Sphingobacteriales	Chitinophagaceae	unclassified	unclassified	-0.667802384788444	0.667802384788444	1e-04	0.000274058467210956	0.117599796812723
OTU01156	Bacteria	Proteobacteria	Deltaproteobacteria	Desulfurellales	Desulfurellaceae	unclassified	unclassified	0.725534600794374	-0.725534600794374	1e-04	0.000274058467210956	0.00488658612626565
OTU01157	Bacteria	Chloroflexi	unclassified	unclassified	unclassified	unclassified	unclassified	0.650701981429572	-0.650701981429572	1e-04	0.000274058467210956	0.0121464686416775
OTU01158	Bacteria	Chloroflexi	Ktedonobacteria	Ktedonobacterales	JG30a-KF-32	unclassified	unclassified	-0.244580796766777	0.244580796766777	0.0098	0.0178690730681619	0.0111067308814389
OTU01159	Bacteria	Parcubacteria	Parcubacteria_bacterium_SCGC_AAA011-A08	unclassified	unclassified	unclassified	unclassified	0.709457582930411	-0.709457582930411	1e-04	0.000274058467210956	0.0189527073138057
OTU01160	Bacteria	Verrucomicrobia	Spartobacteria	Chthoniobacterales	DA101_soil_group	unclassified	unclassified	-0.449580351720637	0.449580351720637	1e-04	0.000274058467210956	0.0210628457527159
OTU01161	Bacteria	Acidobacteria	Acidobacteria	Subgroup_18	unclassified	unclassified	unclassified	0.755881570917288	-0.755881570917288	1e-04	0.000274058467210956	0.0140295128834283
OTU01162	Bacteria	Bacteroidetes	Sphingobacteriia	Sphingobacteriales	Chitinophagaceae	unclassified	unclassified	-0.506288797459495	0.506288797459495	1e-04	0.000274058467210956	0.0212911935578896
OTU01163	Bacteria	Chloroflexi	unclassified	unclassified	unclassified	unclassified	unclassified	0.643698714778422	-0.643698714778422	1e-04	0.000274058467210956	0.00579982265820547
OTU01164	Bacteria	Actinobacteria	Nitriliruptoria	Euzebyales	Euzebyaceae	Euzebya	unclassified	0.703744407085022	-0.703744407085022	1e-04	0.000274058467210956	0.00448585690734048
OTU01165	Bacteria	Proteobacteria	Alphaproteobacteria	Rhodospirillales	ML80	unclassified	unclassified	0.653281076958809	-0.653281076958809	1e-04	0.000274058467210956	0.00704471712043394
OTU01166	Bacteria	Chloroflexi	Ktedonobacteria	JG30-KF-AS9	unclassified	unclassified	unclassified	-0.360794291879153	0.360794291879153	3e-04	0.000742225392296719	0.00938161673714768
OTU01167	Bacteria	Planctomycetes	Phycisphaerae	WD2101_soil_group	unclassified	unclassified	unclassified	-0.421450901232846	0.421450901232846	1e-04	0.000274058467210956	0.00640348767114713
OTU01168	Bacteria	Proteobacteria	Alphaproteobacteria	Rhizobiales	Xanthobacteraceae	Pseudolabrys	unclassified	-0.537476132858864	0.537476132858865	1e-04	0.000274058467210956	0.0973898151672352
OTU01170	Bacteria	Gemmatimonadetes	Gemmatimonadetes	Gemmatimonadales	Gemmatimonadaceae	Gemmatimonas	unclassified	-0.576660411038835	0.576660411038835	1e-04	0.000274058467210956	0.0152238955930352
OTU01171	Bacteria	Proteobacteria	Gammaproteobacteria	Xanthomonadales	Xanthomonadales_Incertae_Sedis	Acidibacter	unclassified	0.350690853714642	-0.350690853714642	1e-04	0.000274058467210956	0.0128494271146172
OTU01172	Bacteria	Proteobacteria	Betaproteobacteria	Nitrosomonadales	Nitrosomonadaceae	unclassified	unclassified	0.727847992093454	-0.727847992093454	1e-04	0.000274058467210956	0.00766334032338773
OTU01173	Bacteria	Verrucomicrobia	OPB35_soil_group	unclassified	unclassified	unclassified	unclassified	0.773113194200221	-0.773113194200221	1e-04	0.000274058467210956	0.0277390750173472
OTU01174	Bacteria	Verrucomicrobia	Spartobacteria	Chthoniobacterales	Chthoniobacteraceae	Chthoniobacter	unclassified	-0.376615779250213	0.376615779250213	1e-04	0.000274058467210956	0.00576052730476654
OTU01175	Bacteria	Proteobacteria	Deltaproteobacteria	Myxococcales	unclassified	unclassified	unclassified	0.324324779745802	-0.324324779745801	0.0012	0.00261238493723849	0.00697214858337513
OTU01176	Bacteria	Acidobacteria	Acidobacteria	Subgroup_6	unclassified	unclassified	unclassified	0.712864830290235	-0.712864830290235	1e-04	0.000274058467210956	0.00448737316455728
OTU01177	Bacteria	Planctomycetes	Planctomycetacia	Planctomycetales	Planctomycetaceae	Gemmata	unclassified	-0.585850153081309	0.585850153081309	1e-04	0.000274058467210956	0.0343295194927091
OTU01178	Bacteria	Proteobacteria	Deltaproteobacteria	Myxococcales	Phaselicystidaceae	Phaselicystis	unclassified	-0.341527201408801	0.341527201408802	2e-04	0.000514384577360356	0.00966931567144035
OTU01179	Bacteria	Planctomycetes	Phycisphaerae	WD2101_soil_group	unclassified	unclassified	unclassified	-0.336118449673168	0.336118449673168	4e-04	0.000965754060324826	0.00730460306387066
OTU01180	Bacteria	Proteobacteria	Alphaproteobacteria	Rhizobiales	Beijerinckiaceae	Methylorosula	Methylorosula_polaris	-0.492346253019232	0.492346253019232	1e-04	0.000274058467210956	0.0147931955546066
OTU01181	Bacteria	Proteobacteria	Gammaproteobacteria	Xanthomonadales	Xanthomonadales_Incertae_Sedis	unclassified	unclassified	-0.369878878491304	0.369878878491304	2e-04	0.000514384577360356	0.0086581631590411
OTU01183	Bacteria	Actinobacteria	Thermoleophilia	Gaiellales	unclassified	unclassified	unclassified	-0.585291931123618	0.585291931123618	1e-04	0.000274058467210956	0.0179291332599315
OTU01184	Bacteria	Proteobacteria	Deltaproteobacteria	GR-WP33-30	unclassified	unclassified	unclassified	-0.689547730180741	0.689547730180741	1e-04	0.000274058467210956	0.0225034337787965
OTU01185	Bacteria	Chloroflexi	Ktedonobacteria	Ktedonobacterales	HSB_OF53-F07	unclassified	unclassified	-0.226995489581067	0.226995489581067	0.0247	0.0408240470139771	0.0133635144245744
OTU01186	Bacteria	Actinobacteria	Thermoleophilia	Gaiellales	Gaiellaceae	Gaiella	unclassified	0.761561022894348	-0.761561022894348	1e-04	0.000274058467210956	0.0119840106730416
OTU01187	Bacteria	Actinobacteria	Acidimicrobiia	Acidimicrobiales	Iamiaceae	Iamia	unclassified	0.753681418610066	-0.753681418610066	1e-04	0.000274058467210956	0.0193551261968931
OTU01189	Bacteria	Planctomycetes	Planctomycetacia	Planctomycetales	Planctomycetaceae	Gemmata	unclassified	-0.229356229706611	0.229356229706611	0.0174	0.030002386081193	0.0136290384117529
OTU01190	Bacteria	Armatimonadetes	unclassified	unclassified	unclassified	unclassified	unclassified	0.759879499839403	-0.759879499839403	1e-04	0.000274058467210956	0.00640121198971908
OTU01191	Bacteria	Verrucomicrobia	Spartobacteria	Chthoniobacterales	Chthoniobacteraceae	Chthoniobacter	unclassified	-0.509076365647489	0.509076365647489	1e-04	0.000274058467210956	0.0393355448394552
OTU01193	Bacteria	Firmicutes	Erysipelotrichia	Erysipelotrichales	Erysipelotrichaceae	Asteroleplasma	unclassified	-0.309281805467939	0.309281805467939	0.001	0.00222065727699531	0.0189290490997252
OTU01194	Bacteria	Chloroflexi	Anaerolineae	Anaerolineales	Anaerolineaceae	unclassified	unclassified	0.754611176667939	-0.754611176667939	1e-04	0.000274058467210956	0.00959137143718635
OTU01195	Bacteria	Proteobacteria	Alphaproteobacteria	Rhodospirillales	Rhodospirillaceae	Skermanella	unclassified	-0.40039710545737	0.40039710545737	1e-04	0.000274058467210956	0.00840854236986122
OTU01197	Bacteria	Planctomycetes	Planctomycetacia	Planctomycetales	Planctomycetaceae	unclassified	unclassified	-0.509031107838983	0.509031107838983	1e-04	0.000274058467210956	0.0368879044210785
OTU01198	Bacteria	Proteobacteria	Alphaproteobacteria	Rhodospirillales	Acetobacteraceae	unclassified	unclassified	0.323960819180695	-0.323960819180695	4e-04	0.000965754060324826	0.0151682786814164
OTU01200	Bacteria	Chloroflexi	Ktedonobacteria	Ktedonobacterales	unclassified	unclassified	unclassified	-0.347053477413911	0.347053477413911	2e-04	0.000514384577360356	0.0065861468859265
OTU01201	Bacteria	Planctomycetes	Phycisphaerae	WD2101_soil_group	unclassified	unclassified	unclassified	0.809665301952131	-0.809665301952132	1e-04	0.000274058467210956	0.0140697412098788
OTU01202	Bacteria	Chloroflexi	KD4-96	unclassified	unclassified	unclassified	unclassified	0.762743752799513	-0.762743752799513	1e-04	0.000274058467210956	0.0623166528640322
OTU01203	Bacteria	Proteobacteria	Gammaproteobacteria	Xanthomonadales	Xanthomonadales_Incertae_Sedis	Steroidobacter	unclassified	0.835632240200757	-0.835632240200757	1e-04	0.000274058467210956	0.00962797092052779
OTU01204	Bacteria	Chloroflexi	TK10	bacterium_Ellin6519	unclassified	unclassified	unclassified	-0.409811529315171	0.409811529315171	1e-04	0.000274058467210956	0.0101962955536308
OTU01205	Bacteria	Chloroflexi	Chloroflexia	Kallotenuales	AKIW781	unclassified	unclassified	0.606461986799491	-0.606461986799491	1e-04	0.000274058467210956	0.0102602987322044
OTU01206	Bacteria	Acidobacteria	Acidobacteria	Subgroup_4	RB41	unclassified	unclassified	0.583907807594963	-0.583907807594963	1e-04	0.000274058467210956	0.0109132668485911
OTU01207	Bacteria	Gemmatimonadetes	Gemmatimonadetes	Gemmatimonadales	Gemmatimonadaceae	Gemmatimonas	unclassified	0.68837130884735	-0.68837130884735	1e-04	0.000274058467210956	0.00432830131703144
OTU01208	Bacteria	Verrucomicrobia	Spartobacteria	Chthoniobacterales	Chthoniobacteraceae	Chthoniobacter	unclassified	0.330693729418983	-0.330693729418983	5e-04	0.00118519362186788	0.0221806437572806
OTU01211	Bacteria	Chloroflexi	Anaerolineae	Anaerolineales	Anaerolineaceae	unclassified	unclassified	-0.490378540444209	0.490378540444209	1e-04	0.000274058467210956	0.0201364225925251
OTU01213	Bacteria	unclassified	unclassified	unclassified	unclassified	unclassified	unclassified	0.752454037354561	-0.752454037354561	1e-04	0.000274058467210956	0.0054679976790222
OTU01214	Bacteria	Actinobacteria	Acidimicrobiia	Acidimicrobiales	unclassified	unclassified	unclassified	0.619988591618504	-0.619988591618504	1e-04	0.000274058467210956	0.00778439721299846
OTU01215	Bacteria	Armatimonadetes	unclassified	unclassified	unclassified	unclassified	unclassified	-0.504678750994719	0.504678750994719	1e-04	0.000274058467210956	0.00893289710709294
OTU01216	Bacteria	Planctomycetes	Phycisphaerae	WD2101_soil_group	unclassified	unclassified	unclassified	0.664232105961591	-0.664232105961591	1e-04	0.000274058467210956	0.00571285996959927
OTU01217	Bacteria	Armatimonadetes	unclassified	unclassified	unclassified	unclassified	unclassified	0.859696456493679	-0.85969645649368	1e-04	0.000274058467210956	0.00843156295818473
OTU01218	Bacteria	Proteobacteria	Betaproteobacteria	Nitrosomonadales	Nitrosomonadaceae	unclassified	unclassified	0.328916299046457	-0.328916299046457	2e-04	0.000514384577360356	0.0121715331556751
OTU01219	Bacteria	Bacteroidetes	Sphingobacteriia	Sphingobacteriales	env.OPS_17	unclassified	unclassified	0.695124835735082	-0.695124835735082	1e-04	0.000274058467210956	0.0111650187921855
OTU01220	Bacteria	Verrucomicrobia	Verrucomicrobia_Incertae_Sedis	unclassified	unclassified	Candidatus_Methylacidiphilum	unclassified	-0.456685925943703	0.456685925943703	1e-04	0.000274058467210956	0.0127461020100487
OTU01222	Bacteria	Planctomycetes	Phycisphaerae	WD2101_soil_group	unclassified	unclassified	unclassified	-0.302652421170646	0.302652421170646	9e-04	0.00202276457883369	0.00758296954143184
OTU01223	Bacteria	Cyanobacteria	Melainabacteria	Obscuribacterales	unclassified	unclassified	unclassified	-0.226935392334464	0.226935392334464	0.0072	0.0133863140968376	0.00458086828898509
OTU01224	Bacteria	Planctomycetes	Planctomycetacia	Planctomycetales	Planctomycetaceae	unclassified	unclassified	0.53182100590268	-0.531821005902679	1e-04	0.000274058467210956	0.0030028578389656
OTU01225	Bacteria	Proteobacteria	Deltaproteobacteria	Bdellovibrionales	Bdellovibrionaceae	Bdellovibrio	unclassified	-0.436719127569763	0.436719127569763	1e-04	0.000274058467210956	0.013157156266863
OTU01226	Bacteria	Parcubacteria	unclassified	unclassified	unclassified	unclassified	unclassified	0.259074402000568	-0.259074402000568	0.0072	0.0133863140968376	0.00466861396004687
OTU01228	Bacteria	Armatimonadetes	unclassified	unclassified	unclassified	unclassified	unclassified	-0.639496100186981	0.63949610018698	1e-04	0.000274058467210956	0.0136643980900361
OTU01229	Bacteria	Planctomycetes	Planctomycetacia	Planctomycetales	Planctomycetaceae	Gemmata	unclassified	0.542977386912459	-0.542977386912459	1e-04	0.000274058467210956	0.0161886141902588
OTU01230	Bacteria	Cyanobacteria	Melainabacteria	Obscuribacterales	unclassified	unclassified	unclassified	-0.523850361011647	0.523850361011647	1e-04	0.000274058467210956	0.0147746798210821
OTU01231	Bacteria	Chloroflexi	Anaerolineae	Anaerolineales	Anaerolineaceae	unclassified	unclassified	0.551570408810579	-0.551570408810579	1e-04	0.000274058467210956	0.00284182322581285
OTU01234	Bacteria	Proteobacteria	Alphaproteobacteria	Rhizobiales	Methylobacteriaceae	Methylobacterium	Methylobacterium_radiotolerans	-0.369886048556217	0.369886048556217	2e-04	0.000514384577360356	0.0071924939166022
OTU01236	Bacteria	Proteobacteria	Alphaproteobacteria	Rickettsiales	SM2D12	unclassified	unclassified	-0.659394318104792	0.659394318104792	1e-04	0.000274058467210956	0.021234152244978
OTU01237	Bacteria	Verrucomicrobia	Spartobacteria	Chthoniobacterales	DA101_soil_group	unclassified	unclassified	0.713096637402672	-0.713096637402672	1e-04	0.000274058467210956	0.0211669986557003
OTU01238	Bacteria	Planctomycetes	Planctomycetacia	Planctomycetales	Planctomycetaceae	Gemmata	unclassified	0.518364518743665	-0.518364518743665	1e-04	0.000274058467210956	0.0111167877691091
OTU01239	Bacteria	Nitrospirae	Nitrospira	Nitrospirales	Nitrospiraceae	Nitrospira	unclassified	0.601937049443154	-0.601937049443154	1e-04	0.000274058467210956	0.00407490685818358
OTU01240	Bacteria	Planctomycetes	BD7-11	unclassified	unclassified	unclassified	unclassified	-0.4637909015757	0.4637909015757	1e-04	0.000274058467210956	0.00429807486377542
OTU01242	Bacteria	Verrucomicrobia	Verrucomicrobiae	Verrucomicrobiales	Verrucomicrobiaceae	unclassified	unclassified	0.431211559133621	-0.431211559133621	1e-04	0.000274058467210956	0.00415712435207846
OTU01243	Bacteria	SM2F11	unclassified	unclassified	unclassified	unclassified	unclassified	0.73313749221623	-0.73313749221623	1e-04	0.000274058467210956	0.0106680372610557
OTU01244	Bacteria	Bacteroidetes	Cytophagia	Cytophagales	Cytophagaceae	unclassified	unclassified	0.690228694799509	-0.690228694799509	1e-04	0.000274058467210956	0.00488092023863589
OTU01245	Bacteria	Chloroflexi	KD4-96	unclassified	unclassified	unclassified	unclassified	0.349385684284507	-0.349385684284506	3e-04	0.000742225392296719	0.0152997377067252
OTU01246	Bacteria	Planctomycetes	Planctomycetacia	Planctomycetales	Planctomycetaceae	Pir4_lineage	unclassified	0.388911270575551	-0.388911270575551	1e-04	0.000274058467210956	0.00382120140767304
OTU01247	Bacteria	Parcubacteria	unclassified	unclassified	unclassified	unclassified	unclassified	0.361892738305491	-0.361892738305491	1e-04	0.000274058467210956	0.00268729497490268
OTU01248	Bacteria	Proteobacteria	Alphaproteobacteria	Rhodobacterales	Rhodobacteraceae	Amaricoccus	unclassified	0.577843105206369	-0.577843105206369	1e-04	0.000274058467210956	0.00301933163662739
OTU01250	Bacteria	Bacteroidetes	Flavobacteriia	Flavobacteriales	NS9_marine_group	unclassified	unclassified	0.646801058326662	-0.646801058326662	1e-04	0.000274058467210956	0.00758047219249009
OTU01252	Bacteria	Proteobacteria	Gammaproteobacteria	Xanthomonadales	Xanthomonadaceae	Rhodanobacter	unclassified	-0.397467327153837	0.397467327153837	1e-04	0.000274058467210956	0.0161162178128777
OTU01253	Bacteria	Planctomycetes	Phycisphaerae	CPla-3_termite_group	unclassified	unclassified	unclassified	-0.522775807197549	0.522775807197549	1e-04	0.000274058467210956	0.0133835571589022
OTU01254	Bacteria	Proteobacteria	Alphaproteobacteria	Rhizobiales	Rhizobiaceae	Rhizobium	unclassified	0.441782030464465	-0.441782030464465	1e-04	0.000274058467210956	0.00488714260222516
OTU01256	Bacteria	Gemmatimonadetes	Gemmatimonadetes	Gemmatimonadales	Gemmatimonadaceae	unclassified	unclassified	0.408578754105171	-0.408578754105171	1e-04	0.000274058467210956	0.0034190509214034
OTU01258	Bacteria	Planctomycetes	Planctomycetacia	Planctomycetales	Planctomycetaceae	unclassified	unclassified	0.628255403395031	-0.628255403395031	1e-04	0.000274058467210956	0.00310404960325544
OTU01259	Bacteria	Acidobacteria	Acidobacteria	Subgroup_3	unclassified	Bryobacter	unclassified	-0.675060689960358	0.675060689960358	1e-04	0.000274058467210956	0.0163520645383114
OTU01261	Bacteria	Fibrobacteres	Fibrobacteria	Fibrobacterales	Fibrobacteraceae	unclassified	unclassified	-0.474910819006657	0.474910819006657	1e-04	0.000274058467210956	0.00444948234528356
OTU01262	Bacteria	Planctomycetes	Planctomycetacia	Planctomycetales	Planctomycetaceae	unclassified	unclassified	0.430633014444978	-0.430633014444978	1e-04	0.000274058467210956	0.00223774144020722
OTU01264	Bacteria	Proteobacteria	SPOTSOCT00m83	unclassified	unclassified	unclassified	unclassified	0.597250511971011	-0.597250511971011	1e-04	0.000274058467210956	0.0045870813826488
OTU01265	Bacteria	Planctomycetes	OM190	unclassified	unclassified	unclassified	unclassified	0.45760773725324	-0.45760773725324	1e-04	0.000274058467210956	0.00781838197575751
OTU01266	Bacteria	WD272	unclassified	unclassified	unclassified	unclassified	unclassified	-0.355236787747177	0.355236787747177	4e-04	0.000965754060324826	0.00567563272904255
OTU01267	Bacteria	Planctomycetes	Planctomycetacia	Planctomycetales	Planctomycetaceae	unclassified	Singulisphaera_sp._WX23	0.792603413759756	-0.792603413759756	1e-04	0.000274058467210956	0.0310682872671789
OTU01268	Bacteria	Planctomycetes	Planctomycetacia	Planctomycetales	Planctomycetaceae	unclassified	unclassified	-0.632116643579062	0.632116643579062	1e-04	0.000274058467210956	0.0156860721801406
OTU01269	Bacteria	Chlorobi	Chlorobia	Chlorobiales	OPB56	unclassified	unclassified	-0.436847197108069	0.436847197108069	1e-04	0.000274058467210956	0.0066788354673076
OTU01270	Bacteria	Planctomycetes	Planctomycetacia	Planctomycetales	Planctomycetaceae	unclassified	unclassified	0.638566047806424	-0.638566047806424	1e-04	0.000274058467210956	0.00390832307828091
OTU01271	Bacteria	Parcubacteria	unclassified	unclassified	unclassified	unclassified	unclassified	-0.337170958155887	0.337170958155887	5e-04	0.00118519362186788	0.00328932880755559
OTU01272	Bacteria	Planctomycetes	Planctomycetacia	Planctomycetales	Planctomycetaceae	unclassified	unclassified	-0.577438292603596	0.577438292603596	1e-04	0.000274058467210956	0.0113609082718677
OTU01273	Bacteria	Parcubacteria	unclassified	unclassified	unclassified	unclassified	unclassified	-0.31950341206664	0.31950341206664	4e-04	0.000965754060324826	0.0079799984923431
OTU01274	Bacteria	Proteobacteria	Alphaproteobacteria	Rhodospirillales	MNC12	unclassified	unclassified	0.555373669424129	-0.555373669424129	1e-04	0.000274058467210956	0.00470896214066456
OTU01275	Bacteria	Verrucomicrobia	Spartobacteria	Chthoniobacterales	Chthoniobacteraceae	Chthoniobacter	unclassified	0.459064158995216	-0.459064158995216	1e-04	0.000274058467210956	0.0072629229953098
OTU01276	Bacteria	Planctomycetes	Planctomycetacia	Planctomycetales	Planctomycetaceae	unclassified	unclassified	0.570337817837859	-0.570337817837858	1e-04	0.000274058467210956	0.00963721439581667
OTU01277	Bacteria	Planctomycetes	Planctomycetacia	Planctomycetales	Planctomycetaceae	unclassified	unclassified	-0.581305340403871	0.581305340403871	1e-04	0.000274058467210956	0.0127091219074815
OTU01278	Bacteria	Proteobacteria	Gammaproteobacteria	Xanthomonadales	Xanthomonadaceae	Rhodanobacter	unclassified	-0.397252058988551	0.397252058988551	2e-04	0.000514384577360356	0.0065855337890982
OTU01279	Bacteria	Parcubacteria	unclassified	unclassified	unclassified	unclassified	unclassified	-0.278382343683545	0.278382343683545	0.0027	0.00552313740908197	0.0107739893620175
OTU01280	Bacteria	Gemmatimonadetes	Gemmatimonadetes	Gemmatimonadales	Gemmatimonadaceae	Gemmatimonas	unclassified	-0.516183470312812	0.516183470312812	1e-04	0.000274058467210956	0.0338230861262523
OTU01281	Bacteria	Proteobacteria	Alphaproteobacteria	Rhodospirillales	Rhodospirillaceae	Inquilinus	unclassified	0.695229239771398	-0.695229239771398	1e-04	0.000274058467210956	0.00707793913432052
OTU01282	Bacteria	Acidobacteria	Acidobacteria	Subgroup_6	unclassified	unclassified	unclassified	0.869239890920802	-0.869239890920802	1e-04	0.000274058467210956	0.0150443470090558
OTU01283	Bacteria	Proteobacteria	Alphaproteobacteria	Rhodospirillales	Acetobacteraceae	unclassified	unclassified	0.675989463857894	-0.675989463857894	1e-04	0.000274058467210956	0.00542482612896857
OTU01284	Bacteria	Verrucomicrobia	S-BQ2-57_soil_group	unclassified	unclassified	unclassified	unclassified	-0.448792391019252	0.448792391019252	1e-04	0.000274058467210956	0.00930306471347407
OTU01285	Bacteria	Verrucomicrobia	Spartobacteria	Chthoniobacterales	unclassified	unclassified	unclassified	0.464226131451711	-0.464226131451711	1e-04	0.000274058467210956	0.00181007923410146
OTU01286	Bacteria	Chloroflexi	Anaerolineae	Anaerolineales	Anaerolineaceae	unclassified	unclassified	-0.416532012301665	0.416532012301665	1e-04	0.000274058467210956	0.00742781374874221
OTU01287	Bacteria	Verrucomicrobia	Spartobacteria	Chthoniobacterales	Chthoniobacteraceae	Chthoniobacter	unclassified	-0.249826250561841	0.249826250561841	0.0073	0.0135456134094151	0.00631125438906882
OTU01288	Bacteria	Actinobacteria	Acidimicrobiia	Acidimicrobiales	unclassified	unclassified	unclassified	0.544968762002612	-0.544968762002611	1e-04	0.000274058467210956	0.0107929346997891
OTU01289	Bacteria	Chloroflexi	JG30-KF-CM66	unclassified	unclassified	unclassified	unclassified	-0.739274979623066	0.739274979623066	1e-04	0.000274058467210956	0.0269631219427661
OTU01290	Bacteria	Chloroflexi	Ktedonobacteria	Ktedonobacterales	HSB_OF53-F07	unclassified	unclassified	-0.416960904222916	0.416960904222916	1e-04	0.000274058467210956	0.0254208696034986
OTU01291	Bacteria	Chloroflexi	Anaerolineae	Anaerolineales	Anaerolineaceae	unclassified	unclassified	-0.365428839279941	0.365428839279941	2e-04	0.000514384577360356	0.00445054862461485
OTU01292	Bacteria	Proteobacteria	Alphaproteobacteria	Rhodospirillales	I-10	unclassified	unclassified	0.554926703082733	-0.554926703082733	1e-04	0.000274058467210956	0.00460368827745607
OTU01293	Bacteria	Proteobacteria	Betaproteobacteria	unclassified	unclassified	unclassified	unclassified	-0.373116723985257	0.373116723985257	1e-04	0.000274058467210956	0.00361370131643573
OTU01294	Bacteria	Cyanobacteria	Cyanobacteria	unclassified	unclassified	unclassified	unclassified	-0.206791825205878	0.206791825205878	0.0133	0.0236177133105802	0.017416892302183
OTU01295	Bacteria	Planctomycetes	Planctomycetacia	Planctomycetales	Planctomycetaceae	unclassified	unclassified	-0.207232968586245	0.207232968586245	0.012	0.0214889003613836	0.00415681997567652
OTU01296	Bacteria	Actinobacteria	Thermoleophilia	Gaiellales	unclassified	unclassified	unclassified	-0.591964562553419	0.591964562553419	1e-04	0.000274058467210956	0.011834278698369
OTU01297	Bacteria	Planctomycetes	Planctomycetacia	Planctomycetales	Planctomycetaceae	Planctomyces	Planctomyces_sp.	0.460990431295367	-0.460990431295367	1e-04	0.000274058467210956	0.0050023696049236
OTU01298	Bacteria	Chloroflexi	Ktedonobacteria	Ktedonobacterales	Thermosporotrichaceae	Thermosporothrix	unclassified	-0.272482379629991	0.272482379629991	0.0062	0.011631007751938	0.00697933662218594
OTU01299	Bacteria	Planctomycetes	Phycisphaerae	WD2101_soil_group	unclassified	unclassified	unclassified	-0.66731725588586	0.66731725588586	1e-04	0.000274058467210956	0.0180620780622402
OTU01300	Bacteria	Planctomycetes	OM190	unclassified	unclassified	unclassified	unclassified	0.741560272842601	-0.741560272842602	1e-04	0.000274058467210956	0.0148134208630968
OTU01301	Bacteria	Latescibacteria	unclassified	unclassified	unclassified	unclassified	unclassified	0.62422352897466	-0.62422352897466	1e-04	0.000274058467210956	0.0027338785916247
OTU01302	Bacteria	Acidobacteria	Acidobacteria	Subgroup_3	unclassified	unclassified	unclassified	-0.382142255573496	0.382142255573496	1e-04	0.000274058467210956	0.00601703408810894
OTU01304	Bacteria	Planctomycetes	Phycisphaerae	WD2101_soil_group	unclassified	unclassified	unclassified	0.407825647929719	-0.407825647929719	1e-04	0.000274058467210956	0.00280313429191085
OTU01305	Bacteria	Verrucomicrobia	Spartobacteria	Chthoniobacterales	Chthoniobacteraceae	Chthoniobacter	unclassified	-0.492036650105815	0.492036650105815	1e-04	0.000274058467210956	0.0116059304216494
OTU01307	Bacteria	Planctomycetes	Planctomycetacia	Planctomycetales	Planctomycetaceae	Gemmata	unclassified	0.222686475036679	-0.222686475036679	0.0229	0.0380910166240409	0.0120457250167605
OTU01308	Bacteria	Planctomycetes	Phycisphaerae	Phycisphaerales	Phycisphaeraceae	AKYG587	unclassified	0.648551122816135	-0.648551122816135	1e-04	0.000274058467210956	0.00524596756289506
OTU01309	Bacteria	Acidobacteria	Acidobacteria	Subgroup_4	11-24	unclassified	unclassified	0.787818317041964	-0.787818317041964	1e-04	0.000274058467210956	0.00699030454055506
OTU01310	Bacteria	Firmicutes	Erysipelotrichia	Erysipelotrichales	Erysipelotrichaceae	Asteroleplasma	unclassified	-0.517556736887239	0.517556736887239	1e-04	0.000274058467210956	0.0526386333900254
OTU01311	Bacteria	Parcubacteria	unclassified	unclassified	unclassified	unclassified	unclassified	-0.457888403763647	0.457888403763647	1e-04	0.000274058467210956	0.00743913532961315
OTU01312	Bacteria	Chloroflexi	Anaerolineae	Anaerolineales	Anaerolineaceae	unclassified	unclassified	0.495783961410572	-0.495783961410572	1e-04	0.000274058467210956	0.0112368001983497
OTU01314	Bacteria	Bacteroidetes	Sphingobacteriia	Sphingobacteriales	Chitinophagaceae	Terrimonas	unclassified	0.753585943969967	-0.753585943969967	1e-04	0.000274058467210956	0.0233012632486897
OTU01315	Bacteria	Acidobacteria	Acidobacteria	Subgroup_6	unclassified	unclassified	unclassified	0.696182136863145	-0.696182136863146	1e-04	0.000274058467210956	0.0102785709891115
OTU01316	Bacteria	Planctomycetes	Planctomycetacia	Planctomycetales	Planctomycetaceae	Gemmata	unclassified	0.255550207884202	-0.255550207884202	0.008	0.0147550514002127	0.00973670315205871
OTU01317	Bacteria	Acidobacteria	Acidobacteria	Subgroup_3	PAUC26f	unclassified	unclassified	0.590359478203377	-0.590359478203377	1e-04	0.000274058467210956	0.00240272792670868
OTU01318	Bacteria	Verrucomicrobia	Spartobacteria	Chthoniobacterales	DA101_soil_group	unclassified	unclassified	-0.540665363092819	0.540665363092819	1e-04	0.000274058467210956	0.0829373758626196
OTU01320	Bacteria	unclassified	unclassified	unclassified	unclassified	unclassified	unclassified	-0.417199781501694	0.417199781501694	1e-04	0.000274058467210956	0.0142694109200888
OTU01321	Bacteria	Gemmatimonadetes	Gemmatimonadetes	Gemmatimonadales	Gemmatimonadaceae	unclassified	unclassified	0.351166297571939	-0.351166297571939	2e-04	0.000514384577360356	0.0213784934385121
OTU01322	Bacteria	Gemmatimonadetes	Gemmatimonadetes	Gemmatimonadales	Gemmatimonadaceae	unclassified	unclassified	-0.480631187193193	0.480631187193193	1e-04	0.000274058467210956	0.011420567579796
OTU01323	Bacteria	Actinobacteria	MB-A2-108	unclassified	unclassified	unclassified	unclassified	0.321005883887152	-0.321005883887152	1e-04	0.000274058467210956	0.00278143821419963
OTU01325	Bacteria	Planctomycetes	vadinHA49	unclassified	unclassified	unclassified	unclassified	-0.491532929086415	0.491532929086415	1e-04	0.000274058467210956	0.00913850450545398
OTU01326	Bacteria	Chloroflexi	Anaerolineae	Anaerolineales	Anaerolineaceae	unclassified	unclassified	-0.529217577544624	0.529217577544624	1e-04	0.000274058467210956	0.0105708828778296
OTU01327	Bacteria	Verrucomicrobia	OPB35_soil_group	unclassified	unclassified	unclassified	unclassified	0.423606543570973	-0.423606543570973	1e-04	0.000274058467210956	0.00767601361523388
OTU01328	Bacteria	Chloroflexi	Anaerolineae	Anaerolineales	Anaerolineaceae	unclassified	unclassified	0.628084418417903	-0.628084418417903	1e-04	0.000274058467210956	0.0047649659286665
OTU01329	Bacteria	Saccharibacteria	unclassified	unclassified	unclassified	unclassified	unclassified	-0.342087655777149	0.342087655777149	2e-04	0.000514384577360356	0.00624762169093669
OTU01331	Bacteria	Planctomycetes	Phycisphaerae	WD2101_soil_group	unclassified	unclassified	unclassified	-0.308304385472921	0.308304385472921	9e-04	0.00202276457883369	0.00191040577696576
OTU01333	Bacteria	Actinobacteria	Thermoleophilia	Solirubrobacterales	unclassified	unclassified	unclassified	0.308192680405469	-0.308192680405469	1e-04	0.000274058467210956	0.00277267933908042
OTU01334	Bacteria	Bacteroidetes	Sphingobacteriia	Sphingobacteriales	Chitinophagaceae	Ferruginibacter	unclassified	0.591708164910046	-0.591708164910046	1e-04	0.000274058467210956	0.0365807246655802
OTU01335	Bacteria	Actinobacteria	TakashiAC-B11	unclassified	unclassified	unclassified	unclassified	0.471567514928378	-0.471567514928378	1e-04	0.000274058467210956	0.0091049041081173
OTU01336	Bacteria	Planctomycetes	Planctomycetacia	Planctomycetales	Planctomycetaceae	unclassified	unclassified	-0.373001957733337	0.373001957733337	2e-04	0.000514384577360356	0.00407684573598916
OTU01337	Bacteria	Planctomycetes	Planctomycetacia	Planctomycetales	Planctomycetaceae	unclassified	unclassified	0.765653388123411	-0.765653388123411	1e-04	0.000274058467210956	0.00811658881600427
OTU01338	Bacteria	Planctomycetes	Planctomycetacia	Planctomycetales	Planctomycetaceae	unclassified	unclassified	-0.344113394728616	0.344113394728616	1e-04	0.000274058467210956	0.00536727669091479
OTU01339	Bacteria	Planctomycetes	Planctomycetacia	Planctomycetales	Planctomycetaceae	Singulisphaera	unclassified	0.456389457624873	-0.456389457624873	1e-04	0.000274058467210956	0.00526349186673205
OTU01340	Bacteria	Actinobacteria	Acidimicrobiia	Acidimicrobiales	unclassified	unclassified	unclassified	-0.627160289634599	0.627160289634599	1e-04	0.000274058467210956	0.0197986691446255
OTU01341	Bacteria	Chloroflexi	Anaerolineae	Anaerolineales	Anaerolineaceae	unclassified	unclassified	0.514268458961525	-0.514268458961525	1e-04	0.000274058467210956	0.00341119201025047
OTU01342	Bacteria	Actinobacteria	Actinobacteria	Kineosporiales	Kineosporiaceae	unclassified	unclassified	0.261932104834122	-0.261932104834122	0.0062	0.011631007751938	0.00777441950932098
OTU01343	Bacteria	Proteobacteria	Betaproteobacteria	Nitrosomonadales	Nitrosomonadaceae	unclassified	alpha_proteobacterium_BAC11	0.329422950649622	-0.329422950649621	8e-04	0.00181923076923077	0.0143721163842564
OTU01344	Bacteria	Chloroflexi	Ktedonobacteria	Thermogemmatisporales	1921-2	unclassified	unclassified	-0.348971033918803	0.348971033918803	1e-04	0.000274058467210956	0.0326947062139285
OTU01345	Bacteria	Planctomycetes	Planctomycetacia	Planctomycetales	Planctomycetaceae	Pirellula	unclassified	0.284448752031862	-0.284448752031862	0.0029	0.00590555772994129	0.0110654017545224
OTU01347	Bacteria	Planctomycetes	Planctomycetacia	Planctomycetales	Planctomycetaceae	unclassified	unclassified	-0.39688650500007	0.39688650500007	1e-04	0.000274058467210956	0.0164504765344672
OTU01348	Bacteria	Proteobacteria	Deltaproteobacteria	Myxococcales	Polyangiaceae	Sorangium	unclassified	-0.618141402079441	0.618141402079441	1e-04	0.000274058467210956	0.0440209916350014
OTU01349	Bacteria	Planctomycetes	Planctomycetacia	Planctomycetales	Planctomycetaceae	unclassified	unclassified	0.512899905344737	-0.512899905344737	1e-04	0.000274058467210956	0.00273654678034662
OTU01350	Bacteria	Planctomycetes	Planctomycetacia	Planctomycetales	Planctomycetaceae	unclassified	unclassified	0.237001686135606	-0.237001686135606	0.0163	0.0284689157435381	0.0054971519850402
OTU01351	Bacteria	Bacteroidetes	Sphingobacteriia	Sphingobacteriales	Saprospiraceae	unclassified	unclassified	0.672228890788678	-0.672228890788678	1e-04	0.000274058467210956	0.0105921476564986
OTU01352	Bacteria	Proteobacteria	SPOTSOCT00m83	unclassified	unclassified	unclassified	unclassified	0.386309616414699	-0.386309616414699	1e-04	0.000274058467210956	0.0075309093513176
OTU01353	Bacteria	Chloroflexi	Anaerolineae	Anaerolineales	Anaerolineaceae	unclassified	unclassified	0.581445913388701	-0.581445913388701	1e-04	0.000274058467210956	0.00401482372456792
OTU01354	Bacteria	Bacteroidetes	Cytophagia	Cytophagales	Cytophagaceae	unclassified	unclassified	-0.380205073855727	0.380205073855727	1e-04	0.000274058467210956	0.0145109846894144
OTU01355	Bacteria	unclassified	unclassified	unclassified	unclassified	unclassified	unclassified	0.467200366240787	-0.467200366240787	1e-04	0.000274058467210956	0.00379878438265373
OTU01356	Bacteria	Proteobacteria	Alphaproteobacteria	Rhizobiales	Bradyrhizobiaceae	Bosea	unclassified	0.638038242969141	-0.638038242969142	1e-04	0.000274058467210956	0.00265485446710764
OTU01357	Bacteria	Chloroflexi	Anaerolineae	Anaerolineales	Anaerolineaceae	unclassified	unclassified	0.76474025552636	-0.76474025552636	1e-04	0.000274058467210956	0.0093362615072393
OTU01359	Bacteria	Cyanobacteria	Melainabacteria	Obscuribacterales	unclassified	unclassified	unclassified	-0.385691265945305	0.385691265945305	1e-04	0.000274058467210956	0.0309917164215472
OTU01360	Bacteria	Armatimonadetes	unclassified	unclassified	unclassified	unclassified	unclassified	-0.597131080987148	0.597131080987148	1e-04	0.000274058467210956	0.0157137738109448
OTU01362	Bacteria	Chloroflexi	Anaerolineae	Anaerolineales	Anaerolineaceae	unclassified	unclassified	0.618787395302193	-0.618787395302193	1e-04	0.000274058467210956	0.00354939044234637
OTU01363	Bacteria	Planctomycetes	Planctomycetacia	Planctomycetales	Planctomycetaceae	Pirellula	unclassified	0.469798100650857	-0.469798100650856	1e-04	0.000274058467210956	0.00523628999838833
OTU01364	Bacteria	Proteobacteria	Deltaproteobacteria	Myxococcales	BIrii41	unclassified	unclassified	0.719302357696098	-0.719302357696098	1e-04	0.000274058467210956	0.00728094992374726
OTU01365	Bacteria	Saccharibacteria	unclassified	unclassified	unclassified	unclassified	unclassified	-0.309307420688672	0.309307420688672	0.0014	0.00300131850020602	0.00926288213337798
OTU01366	Bacteria	Chloroflexi	Gitt-GS-136	unclassified	unclassified	unclassified	unclassified	0.52408189751125	-0.52408189751125	1e-04	0.000274058467210956	0.011968079909788
OTU01367	Bacteria	Proteobacteria	Gammaproteobacteria	Xanthomonadales	Xanthomonadales_Incertae_Sedis	unclassified	unclassified	-0.275626808259082	0.275626808259082	0.0011	0.00241795521757499	0.00766211649564707
OTU01368	Bacteria	Actinobacteria	Thermoleophilia	Solirubrobacterales	480-2	unclassified	unclassified	0.779928916507957	-0.779928916507957	1e-04	0.000274058467210956	0.0111973413476565
OTU01369	Bacteria	Planctomycetes	Planctomycetacia	Planctomycetales	Planctomycetaceae	unclassified	unclassified	0.679983023485698	-0.679983023485698	1e-04	0.000274058467210956	0.0124022416664395
OTU01370	Bacteria	Planctomycetes	Planctomycetacia	Planctomycetales	Planctomycetaceae	Blastopirellula	unclassified	0.716149620115581	-0.716149620115581	1e-04	0.000274058467210956	0.00812412478870287
OTU01371	Bacteria	Planctomycetes	Phycisphaerae	WD2101_soil_group	unclassified	unclassified	unclassified	-0.338744869957322	0.338744869957322	2e-04	0.000514384577360356	0.00399264742604361
OTU01372	Bacteria	Acidobacteria	Acidobacteria	Acidobacteriales	Acidobacteriaceae_(Subgroup_1)	Granulicella	unclassified	-0.667516329969077	0.667516329969077	1e-04	0.000274058467210956	0.03134913231918
OTU01373	Bacteria	Proteobacteria	Deltaproteobacteria	Myxococcales	Haliangiaceae	Haliangium	unclassified	-0.333056039208209	0.333056039208209	4e-04	0.000965754060324826	0.0228533799961863
OTU01374	Bacteria	Planctomycetes	Phycisphaerae	WD2101_soil_group	unclassified	unclassified	unclassified	-0.443888175953225	0.443888175953225	1e-04	0.000274058467210956	0.0215116010715913
OTU01375	Bacteria	Bacteroidetes	Sphingobacteriia	Sphingobacteriales	Chitinophagaceae	unclassified	unclassified	-0.433060068872126	0.433060068872126	1e-04	0.000274058467210956	0.0266434422634282
OTU01376	Bacteria	Planctomycetes	Phycisphaerae	WD2101_soil_group	unclassified	unclassified	unclassified	0.560434852563582	-0.560434852563582	1e-04	0.000274058467210956	0.00338216041525551
OTU01377	Bacteria	Proteobacteria	Betaproteobacteria	B1-7BS	unclassified	unclassified	unclassified	0.307423964759462	-0.307423964759462	2e-04	0.000514384577360356	0.00258993596360785
OTU01378	Bacteria	Firmicutes	Erysipelotrichia	Erysipelotrichales	Erysipelotrichaceae	Asteroleplasma	unclassified	-0.302269639435954	0.302269639435954	1e-04	0.000274058467210956	0.015622370512385
OTU01379	Bacteria	Acidobacteria	Acidobacteria	Subgroup_6	unclassified	unclassified	unclassified	0.816765664260747	-0.816765664260747	1e-04	0.000274058467210956	0.0104420404614863
OTU01380	Bacteria	Proteobacteria	Gammaproteobacteria	Xanthomonadales	Solimonadaceae	Polycyclovorans	unclassified	0.581247823444547	-0.581247823444547	1e-04	0.000274058467210956	0.00557923847730569
OTU01381	Bacteria	Acidobacteria	Acidobacteria	Subgroup_4	11-24	unclassified	unclassified	0.603758807746039	-0.603758807746039	1e-04	0.000274058467210956	0.00511983654726929
OTU01382	Bacteria	Proteobacteria	Gammaproteobacteria	Xanthomonadales	Xanthomonadaceae	unclassified	unclassified	0.784763453811416	-0.784763453811416	1e-04	0.000274058467210956	0.00648832503569622
OTU01383	Bacteria	Proteobacteria	Deltaproteobacteria	Sh765B-TzT-29	unclassified	unclassified	unclassified	0.577346366799791	-0.57734636679979	1e-04	0.000274058467210956	0.00986798985917228
OTU01384	Bacteria	Parcubacteria	unclassified	unclassified	unclassified	unclassified	unclassified	-0.217194651054066	0.217194651054066	0.0101	0.0183678084585809	0.00286688385176797
OTU01385	Bacteria	Cyanobacteria	Cyanobacteria	SubsectionIII	FamilyI	Crinalium	Chlorogloea_microcystoides_SAG_10.99	-0.187456771001598	0.187456771001598	0.0215	0.0359924388674389	0.0276043352969724
OTU01386	Bacteria	Planctomycetes	Planctomycetacia	Planctomycetales	Planctomycetaceae	unclassified	unclassified	0.391742218576978	-0.391742218576977	2e-04	0.000514384577360356	0.00747585459165529
OTU01387	Bacteria	Chloroflexi	Chloroflexia	Kallotenuales	AKIW781	unclassified	unclassified	-0.357016882724484	0.357016882724484	1e-04	0.000274058467210956	0.057927538594913
OTU01388	Bacteria	unclassified	unclassified	unclassified	unclassified	unclassified	unclassified	-0.234889516054073	0.234889516054073	0.0107	0.0193608415927665	0.00414495735763177
OTU01389	Bacteria	Chloroflexi	Ardenticatenia	unclassified	unclassified	unclassified	unclassified	0.776666473500363	-0.776666473500363	1e-04	0.000274058467210956	0.00759147224073451
OTU01390	Bacteria	Chloroflexi	Anaerolineae	Anaerolineales	Anaerolineaceae	unclassified	unclassified	0.749922683078362	-0.749922683078362	1e-04	0.000274058467210956	0.00787354885897634
OTU01392	Bacteria	Bacteroidetes	Flavobacteriia	Flavobacteriales	Cryomorphaceae	Fluviicola	unclassified	0.350775180262638	-0.350775180262638	1e-04	0.000274058467210956	0.00279270844404037
OTU01393	Bacteria	Verrucomicrobia	S-BQ2-57_soil_group	unclassified	unclassified	unclassified	unclassified	-0.220608177877828	0.220608177877828	0.0215	0.0359924388674389	0.0165485105021837
OTU01394	Bacteria	Proteobacteria	Alphaproteobacteria	Caulobacterales	Caulobacteraceae	unclassified	unclassified	-0.59024878467746	0.59024878467746	1e-04	0.000274058467210956	0.0187695666409319
OTU01395	Bacteria	Firmicutes	Bacilli	Bacillales	Bacillaceae	Bacillus	unclassified	0.332835609295911	-0.332835609295912	3e-04	0.000742225392296719	0.00487770965158715
OTU01396	Bacteria	Planctomycetes	Planctomycetacia	Planctomycetales	Planctomycetaceae	Gemmata	unclassified	0.564677244808206	-0.564677244808206	1e-04	0.000274058467210956	0.00188470296700601
OTU01397	Bacteria	Gemmatimonadetes	Gemmatimonadetes	AT425-EubC11_terrestrial_group	unclassified	unclassified	unclassified	0.30769284398343	-0.30769284398343	1e-04	0.000274058467210956	0.00255252283586979
OTU01398	Bacteria	Chloroflexi	Ardenticatenia	unclassified	unclassified	unclassified	unclassified	0.593115971058668	-0.593115971058668	1e-04	0.000274058467210956	0.00494036170787687
OTU01399	Bacteria	Proteobacteria	Gammaproteobacteria	Xanthomonadales	Xanthomonadaceae	Luteibacter	Luteibacter_sp._II-116-7	-0.326016031058397	0.326016031058397	6e-04	0.00140116696588869	0.00368367294018111
OTU01401	Bacteria	Planctomycetes	Planctomycetacia	Planctomycetales	Planctomycetaceae	unclassified	unclassified	0.784837381636613	-0.784837381636613	1e-04	0.000274058467210956	0.0129584133645585
OTU01402	Bacteria	Planctomycetes	Planctomycetacia	Planctomycetales	Planctomycetaceae	Gemmata	unclassified	0.309275848974696	-0.309275848974696	2e-04	0.000514384577360356	0.00180959744241311
OTU01404	Bacteria	Acidobacteria	Acidobacteria	Acidobacteriales	Acidobacteriaceae_(Subgroup_1)	unclassified	unclassified	-0.321223249965357	0.321223249965357	6e-04	0.00140116696588869	0.00427927831054926
OTU01405	Bacteria	Verrucomicrobia	Verrucomicrobia_Incertae_Sedis	unclassified	unclassified	Candidatus_Methylacidiphilum	unclassified	-0.530686801135169	0.530686801135169	1e-04	0.000274058467210956	0.0133765267028553
OTU01406	Bacteria	Bacteroidetes	Sphingobacteriia	Sphingobacteriales	Sphingobacteriaceae	Mucilaginibacter	unclassified	-0.522368056293941	0.522368056293941	1e-04	0.000274058467210956	0.0262687660415892
OTU01407	Bacteria	Proteobacteria	Deltaproteobacteria	Myxococcales	Cystobacteraceae	Cystobacter	Cystobacter_fuscus	0.425817244526309	-0.425817244526309	1e-04	0.000274058467210956	0.00482541218407213
OTU01408	Bacteria	Firmicutes	Erysipelotrichia	Erysipelotrichales	Erysipelotrichaceae	Asteroleplasma	unclassified	-0.346700439850908	0.346700439850908	3e-04	0.000742225392296719	0.00905598175126699
OTU01409	Bacteria	Acidobacteria	Acidobacteria	Subgroup_6	unclassified	unclassified	unclassified	0.696591343540896	-0.696591343540896	1e-04	0.000274058467210956	0.003530656386417
OTU01410	Bacteria	Proteobacteria	Alphaproteobacteria	Rhodospirillales	Acetobacteraceae	unclassified	unclassified	-0.335490502883304	0.335490502883304	1e-04	0.000274058467210956	0.0531086219032239
OTU01412	Bacteria	Planctomycetes	Planctomycetacia	Planctomycetales	Planctomycetaceae	unclassified	unclassified	0.833612433704567	-0.833612433704567	1e-04	0.000274058467210956	0.0154027108829031
OTU01413	Bacteria	Actinobacteria	Acidimicrobiia	Acidimicrobiales	unclassified	unclassified	unclassified	-0.270367920009255	0.270367920009255	0.0047	0.0090587516206705	0.00648703752306979
OTU01414	Bacteria	SM2F11	unclassified	unclassified	unclassified	unclassified	unclassified	-0.369443980668093	0.369443980668093	1e-04	0.000274058467210956	0.0264084857610206
OTU01416	Bacteria	Planctomycetes	Planctomycetacia	Planctomycetales	Planctomycetaceae	unclassified	unclassified	-0.39706361247794	0.39706361247794	1e-04	0.000274058467210956	0.0033338306800906
OTU01418	Bacteria	Proteobacteria	Deltaproteobacteria	Myxococcales	BIrii41	unclassified	unclassified	0.333646741849483	-0.333646741849483	4e-04	0.000965754060324826	0.00237963713054805
OTU01419	Bacteria	Proteobacteria	Gammaproteobacteria	Xanthomonadales	Xanthomonadaceae	Arenimonas	unclassified	0.654346762632607	-0.654346762632607	1e-04	0.000274058467210956	0.00482139481868112
OTU01420	Bacteria	Planctomycetes	Planctomycetacia	Planctomycetales	Planctomycetaceae	unclassified	unclassified	0.832374710024235	-0.832374710024235	1e-04	0.000274058467210956	0.00513332921998339
OTU01421	Bacteria	Proteobacteria	Alphaproteobacteria	Rhodospirillales	DA111	unclassified	unclassified	-0.62423902611071	0.62423902611071	1e-04	0.000274058467210956	0.0112598525492385
OTU01422	Bacteria	Planctomycetes	Planctomycetacia	Planctomycetales	Planctomycetaceae	unclassified	unclassified	0.646274937047169	-0.646274937047169	1e-04	0.000274058467210956	0.00270347024023424
OTU01423	Bacteria	Acidobacteria	Acidobacteria	Subgroup_6	unclassified	unclassified	unclassified	0.613439266848083	-0.613439266848083	1e-04	0.000274058467210956	0.0124288295557605
OTU01425	Bacteria	Planctomycetes	Phycisphaerae	Phycisphaerales	Phycisphaeraceae	SM1A02	unclassified	0.359796661319848	-0.359796661319848	1e-04	0.000274058467210956	0.00219267453951225
OTU01426	Bacteria	Planctomycetes	Phycisphaerae	Phycisphaerales	Phycisphaeraceae	CL500-3	unclassified	0.388945946197033	-0.388945946197033	1e-04	0.000274058467210956	0.00173565730285521
OTU01427	Bacteria	Bacteroidetes	Sphingobacteriia	Sphingobacteriales	Chitinophagaceae	Ferruginibacter	unclassified	0.369216018554112	-0.369216018554113	3e-04	0.000742225392296719	0.0243051666141676
OTU01428	Bacteria	Actinobacteria	TakashiAC-B11	unclassified	unclassified	unclassified	unclassified	0.334647444225255	-0.334647444225255	1e-04	0.000274058467210956	0.00398988820796326
OTU01429	Bacteria	Proteobacteria	Deltaproteobacteria	GR-WP33-30	unclassified	unclassified	unclassified	0.370471371824608	-0.370471371824608	1e-04	0.000274058467210956	0.0060983194150607
OTU01430	Bacteria	Proteobacteria	Betaproteobacteria	Nitrosomonadales	Nitrosomonadaceae	unclassified	unclassified	0.724516370676155	-0.724516370676155	1e-04	0.000274058467210956	0.0269568874428871
OTU01432	Bacteria	Actinobacteria	Acidimicrobiia	Acidimicrobiales	Acidimicrobiaceae	CL500-29_marine_group	unclassified	0.314381608458301	-0.314381608458301	1e-04	0.000274058467210956	0.00267583523961028
OTU01435	Bacteria	Verrucomicrobia	Spartobacteria	Chthoniobacterales	Chthoniobacteraceae	Chthoniobacter	unclassified	-0.356632300407428	0.356632300407429	1e-04	0.000274058467210956	0.0100184396995603
OTU01436	Bacteria	Proteobacteria	Alphaproteobacteria	Rhodospirillales	MSB-1E8	unclassified	unclassified	0.570128446564369	-0.570128446564369	1e-04	0.000274058467210956	0.00414203245764317
OTU01437	Bacteria	Elusimicrobia	Elusimicrobia	Lineage_IIa	unclassified	unclassified	unclassified	-0.397301529397493	0.397301529397493	1e-04	0.000274058467210956	0.00812703574080171
OTU01438	Bacteria	Planctomycetes	Planctomycetacia	Planctomycetales	Planctomycetaceae	Pirellula	unclassified	0.796719253689602	-0.796719253689602	1e-04	0.000274058467210956	0.00658031001387286
OTU01439	Bacteria	Gemmatimonadetes	Gemmatimonadetes	Gemmatimonadales	Gemmatimonadaceae	unclassified	unclassified	0.446703705422156	-0.446703705422156	1e-04	0.000274058467210956	0.00616008879265569
OTU01440	Bacteria	Proteobacteria	Alphaproteobacteria	Rhodospirillales	Acetobacteraceae	Acidisoma	unclassified	-0.3765054681171	0.3765054681171	1e-04	0.000274058467210956	0.00432893811499
OTU01441	Bacteria	Firmicutes	Erysipelotrichia	Erysipelotrichales	Erysipelotrichaceae	Asteroleplasma	unclassified	-0.394922266927463	0.394922266927463	1e-04	0.000274058467210956	0.00637301197626585
OTU01442	Bacteria	Acidobacteria	Acidobacteria	Acidobacteriales	Acidobacteriaceae_(Subgroup_1)	Granulicella	unclassified	-0.700627110580545	0.700627110580545	1e-04	0.000274058467210956	0.064105030844912
OTU01444	Bacteria	Planctomycetes	Planctomycetacia	Planctomycetales	Planctomycetaceae	Pirellula	unclassified	0.447036212560212	-0.447036212560212	1e-04	0.000274058467210956	0.00526416840937115
OTU01445	Bacteria	Planctomycetes	Planctomycetacia	Planctomycetales	Planctomycetaceae	unclassified	unclassified	-0.565777532732739	0.565777532732739	1e-04	0.000274058467210956	0.00789718229126033
OTU01446	Bacteria	Planctomycetes	Planctomycetacia	Planctomycetales	Planctomycetaceae	unclassified	unclassified	-0.488904865958283	0.488904865958283	1e-04	0.000274058467210956	0.0274353636434591
OTU01447	Bacteria	Chloroflexi	Anaerolineae	Anaerolineales	Anaerolineaceae	unclassified	unclassified	0.667250001879279	-0.667250001879279	1e-04	0.000274058467210956	0.00619190383738627
OTU01449	Bacteria	Proteobacteria	Alphaproteobacteria	Rhizobiales	Methylobacteriaceae	unclassified	unclassified	0.702775103557593	-0.702775103557594	1e-04	0.000274058467210956	0.00791250806875084
OTU01450	Bacteria	Acidobacteria	Holophagae	Subgroup_7	unclassified	unclassified	unclassified	0.598087029714181	-0.598087029714181	1e-04	0.000274058467210956	0.00487067763450758
OTU01451	Bacteria	Planctomycetes	Planctomycetacia	Planctomycetales	Planctomycetaceae	Planctomyces	Planctomyces_sp._Io1-3	0.282724146318599	-0.282724146318599	0.002	0.0041640656262505	0.00204240247966441
OTU01453	Bacteria	Proteobacteria	Deltaproteobacteria	GR-WP33-30	unclassified	unclassified	unclassified	0.4550198970319	-0.4550198970319	1e-04	0.000274058467210956	0.0126529731194912
OTU01454	Bacteria	Proteobacteria	Betaproteobacteria	SC-I-84	unclassified	unclassified	unclassified	0.358154970942753	-0.358154970942753	1e-04	0.000274058467210956	0.00215277280502671
OTU01455	Bacteria	Proteobacteria	Gammaproteobacteria	Xanthomonadales	Xanthomonadales_Incertae_Sedis	Steroidobacter	unclassified	0.541424307679469	-0.541424307679469	1e-04	0.000274058467210956	0.0051006720857597
OTU01456	Bacteria	Verrucomicrobia	OPB35_soil_group	unclassified	unclassified	unclassified	unclassified	0.390439815096981	-0.390439815096981	1e-04	0.000274058467210956	0.00594506509076186
OTU01460	Bacteria	Parcubacteria	unclassified	unclassified	unclassified	unclassified	unclassified	0.400810405960191	-0.400810405960191	1e-04	0.000274058467210956	0.00539501629945601
OTU01461	Bacteria	Actinobacteria	Acidimicrobiia	Acidimicrobiales	OM1_clade	unclassified	unclassified	0.320302172588741	-0.320302172588741	1e-04	0.000274058467210956	0.00988702654594813
OTU01462	Bacteria	Proteobacteria	Alphaproteobacteria	Rhodobacterales	Rhodobacteraceae	unclassified	unclassified	0.541334046287668	-0.541334046287668	1e-04	0.000274058467210956	0.00332118981086311
OTU01463	Bacteria	Proteobacteria	Gammaproteobacteria	Xanthomonadales	Solimonadaceae	Polycyclovorans	unclassified	0.650338424464856	-0.650338424464856	1e-04	0.000274058467210956	0.00179866630405325
OTU01465	Bacteria	Chloroflexi	Anaerolineae	Anaerolineales	Anaerolineaceae	unclassified	unclassified	-0.453020192291549	0.453020192291549	1e-04	0.000274058467210956	0.00822049687313819
OTU01466	Bacteria	Proteobacteria	Alphaproteobacteria	Rhizobiales	Hyphomicrobiaceae	Devosia	unclassified	0.432904425308665	-0.432904425308665	1e-04	0.000274058467210956	0.0137373879934529
OTU01467	Bacteria	Acidobacteria	Acidobacteria	Subgroup_5	unclassified	unclassified	unclassified	-0.34883793894978	0.34883793894978	3e-04	0.000742225392296719	0.00970570637912375
OTU01468	Bacteria	Verrucomicrobia	Opitutae	Opitutales	Opitutaceae	Opitutus	unclassified	-0.41364392673114	0.41364392673114	1e-04	0.000274058467210956	0.0579423700462875
OTU01469	Bacteria	Actinobacteria	Thermoleophilia	Solirubrobacterales	0319-6M6	unclassified	unclassified	0.862167961835745	-0.862167961835745	1e-04	0.000274058467210956	0.0161983635104876
OTU01470	Bacteria	Acidobacteria	Acidobacteria	Subgroup_6	unclassified	unclassified	unclassified	0.686602265285519	-0.686602265285519	1e-04	0.000274058467210956	0.0226589434954381
OTU01471	Bacteria	Chloroflexi	S085	unclassified	unclassified	unclassified	unclassified	0.600527276593382	-0.600527276593383	1e-04	0.000274058467210956	0.028810163996303
OTU01472	Bacteria	Gemmatimonadetes	Gemmatimonadetes	Gemmatimonadales	Gemmatimonadaceae	unclassified	unclassified	0.574033665337702	-0.574033665337702	1e-04	0.000274058467210956	0.0092356109102285
OTU01473	Bacteria	Acidobacteria	Acidobacteria	Acidobacteriales	Acidobacteriaceae_(Subgroup_1)	unclassified	unclassified	-0.678693445027773	0.678693445027773	1e-04	0.000274058467210956	0.0579200979008448
OTU01475	Bacteria	Firmicutes	Bacilli	Bacillales	Planococcaceae	Domibacillus	unclassified	-0.217751490592765	0.217751490592765	0.0147	0.0258917061611374	0.00602027880684416
OTU01476	Bacteria	Nitrospirae	Nitrospira	Nitrospirales	Nitrospiraceae	Nitrospira	unclassified	0.604591040658761	-0.604591040658761	1e-04	0.000274058467210956	0.00701428931152073
OTU01478	Bacteria	Gemmatimonadetes	Gemmatimonadetes	Gemmatimonadales	Gemmatimonadaceae	unclassified	unclassified	0.364180202317721	-0.364180202317721	1e-04	0.000274058467210956	0.0157162771798013
OTU01479	Bacteria	Acidobacteria	Acidobacteria	Subgroup_3	unclassified	Bryobacter	unclassified	0.532150125260507	-0.532150125260507	1e-04	0.000274058467210956	0.00648687187301439
OTU01480	Bacteria	Bacteroidetes	Flavobacteriia	Flavobacteriales	Flavobacteriaceae	Flavobacterium	unclassified	0.391145471543895	-0.391145471543895	1e-04	0.000274058467210956	0.0107839781100577
OTU01481	Bacteria	Proteobacteria	Alphaproteobacteria	Rhizobiales	Rhizobiales_Incertae_Sedis	Rhizomicrobium	unclassified	-0.716784496450206	0.716784496450206	1e-04	0.000274058467210956	0.0819112118923392
OTU01483	Bacteria	Proteobacteria	Deltaproteobacteria	Myxococcales	Polyangiaceae	Byssovorax	unclassified	0.37986034418966	-0.37986034418966	3e-04	0.000742225392296719	0.0101338496283174
OTU01484	Bacteria	Gemmatimonadetes	Gemmatimonadetes	Gemmatimonadales	Gemmatimonadaceae	Gemmatimonas	unclassified	0.212015107735622	-0.212015107735622	0.0285	0.0468368603916614	0.0107113838130163
OTU01485	Bacteria	Actinobacteria	Actinobacteria	Propionibacteriales	Nocardioidaceae	unclassified	unclassified	0.383986623574449	-0.383986623574449	1e-04	0.000274058467210956	0.0024945882466381
OTU01486	Bacteria	Verrucomicrobia	Spartobacteria	Chthoniobacterales	Chthoniobacteraceae	Chthoniobacter	unclassified	0.560984965336273	-0.560984965336273	1e-04	0.000274058467210956	0.00623513828381842
OTU01487	Bacteria	Acidobacteria	Acidobacteria	Subgroup_4	RB41	unclassified	unclassified	0.52163408147537	-0.52163408147537	1e-04	0.000274058467210956	0.0117399662030747
OTU01488	Bacteria	Verrucomicrobia	Spartobacteria	Chthoniobacterales	Chthoniobacteraceae	Chthoniobacter	unclassified	-0.631619137837117	0.631619137837117	1e-04	0.000274058467210956	0.0456947616452302
OTU01489	Bacteria	Verrucomicrobia	OPB35_soil_group	unclassified	unclassified	unclassified	unclassified	0.570935345973341	-0.570935345973341	1e-04	0.000274058467210956	0.00301696442440249
OTU01490	Bacteria	Verrucomicrobia	OPB35_soil_group	unclassified	unclassified	unclassified	unclassified	-0.655451618219944	0.655451618219944	1e-04	0.000274058467210956	0.0567393310057088
OTU01491	Bacteria	Acidobacteria	Acidobacteria	Subgroup_4	unclassified	Blastocatella	unclassified	-0.511227054184427	0.511227054184427	1e-04	0.000274058467210956	0.021737357308998
OTU01493	Bacteria	Actinobacteria	Actinobacteria	Propionibacteriales	Nocardioidaceae	Nocardioides	unclassified	-0.333849001948858	0.333849001948858	2e-04	0.000514384577360356	0.00443063830595809
OTU01494	Bacteria	Planctomycetes	Planctomycetacia	Planctomycetales	Planctomycetaceae	unclassified	unclassified	-0.419232400020854	0.419232400020854	2e-04	0.000514384577360356	0.0072165838551623
OTU01495	Bacteria	Chloroflexi	Ktedonobacteria	Ktedonobacterales	Thermosporotrichaceae	unclassified	unclassified	-0.332580529482708	0.332580529482708	7e-04	0.00161261899490812	0.00889433680948139
OTU01496	Bacteria	Chloroflexi	Anaerolineae	Anaerolineales	Anaerolineaceae	unclassified	unclassified	0.753817269331735	-0.753817269331735	1e-04	0.000274058467210956	0.0246868257399236
OTU01498	Bacteria	Acidobacteria	Acidobacteria	Subgroup_6	unclassified	unclassified	unclassified	0.539177117896706	-0.539177117896705	1e-04	0.000274058467210956	0.00590140962396756
OTU01499	Bacteria	Proteobacteria	Gammaproteobacteria	Xanthomonadales	Xanthomonadaceae	unclassified	unclassified	-0.278988092704662	0.278988092704662	0.0042	0.00822299153339605	0.00347518431607164
OTU01502	Bacteria	Planctomycetes	Planctomycetacia	Planctomycetales	Planctomycetaceae	unclassified	unclassified	0.69207386903449	-0.69207386903449	1e-04	0.000274058467210956	0.0040274361764877
OTU01503	Bacteria	Bacteroidetes	Sphingobacteriia	Sphingobacteriales	env.OPS_17	unclassified	unclassified	-0.392730623559043	0.392730623559043	1e-04	0.000274058467210956	0.0325351006426543
OTU01504	Bacteria	Proteobacteria	Deltaproteobacteria	Myxococcales	Haliangiaceae	Haliangium	unclassified	-0.524630632812762	0.524630632812762	1e-04	0.000274058467210956	0.0265128322407526
OTU01506	Bacteria	Planctomycetes	Planctomycetacia	Planctomycetales	Planctomycetaceae	unclassified	unclassified	-0.512300633802327	0.512300633802327	1e-04	0.000274058467210956	0.00677292618876416
OTU01508	Bacteria	Proteobacteria	Deltaproteobacteria	Sh765B-TzT-29	unclassified	unclassified	unclassified	0.566886929661773	-0.566886929661773	1e-04	0.000274058467210956	0.00865741019806885
OTU01509	Bacteria	Planctomycetes	Planctomycetacia	Planctomycetales	Planctomycetaceae	unclassified	unclassified	-0.55254492454336	0.55254492454336	1e-04	0.000274058467210956	0.0193828509414063
OTU01510	Bacteria	Verrucomicrobia	Spartobacteria	Chthoniobacterales	Chthoniobacteraceae	Chthoniobacter	unclassified	0.431710889570243	-0.431710889570243	1e-04	0.000274058467210956	0.0140296269856482
OTU01512	Bacteria	Proteobacteria	Alphaproteobacteria	Rhodospirillales	Acetobacteraceae	Endobacter	Acetobacteraceae_bacterium_PAMC26568	-0.329762092728918	0.329762092728918	4e-04	0.000965754060324826	0.00478239566102456
OTU01513	Bacteria	Planctomycetes	Planctomycetacia	Planctomycetales	Planctomycetaceae	Pirellula	unclassified	0.722080442808778	-0.722080442808778	1e-04	0.000274058467210956	0.00435152113919083
OTU01515	Bacteria	Proteobacteria	Gammaproteobacteria	Xanthomonadales	Xanthomonadaceae	Arenimonas	Arenimonas_sp._PYM3-14	0.511573741063078	-0.511573741063078	1e-04	0.000274058467210956	0.00392536669127172
OTU01516	Bacteria	Parcubacteria	unclassified	unclassified	unclassified	unclassified	unclassified	-0.350412381855474	0.350412381855474	2e-04	0.000514384577360356	0.00503793747865847
OTU01517	Bacteria	Acidobacteria	Acidobacteria	Subgroup_6	unclassified	unclassified	unclassified	-0.497382279901784	0.497382279901783	1e-04	0.000274058467210956	0.0100557601568227
OTU01519	Bacteria	Proteobacteria	Deltaproteobacteria	Myxococcales	Haliangiaceae	Haliangium	unclassified	-0.365336829544325	0.365336829544325	1e-04	0.000274058467210956	0.00600416376058529
OTU01520	Bacteria	Proteobacteria	Alphaproteobacteria	Rhodospirillales	Acetobacteraceae	Acidicaldus	unclassified	-0.337586289332443	0.337586289332443	3e-04	0.000742225392296719	0.00354335209550825
OTU01521	Bacteria	Parcubacteria	unclassified	unclassified	unclassified	unclassified	unclassified	0.583712438222612	-0.583712438222612	1e-04	0.000274058467210956	0.00736537943130593
OTU01522	Bacteria	Proteobacteria	Gammaproteobacteria	Xanthomonadales	unclassified	unclassified	unclassified	-0.632089553362136	0.632089553362136	1e-04	0.000274058467210956	0.0105567431470201
OTU01523	Bacteria	Verrucomicrobia	OPB35_soil_group	unclassified	unclassified	unclassified	unclassified	-0.428871421751246	0.428871421751246	1e-04	0.000274058467210956	0.00662659960357717
OTU01524	Bacteria	Proteobacteria	Alphaproteobacteria	Rhodospirillales	Acetobacteraceae	unclassified	unclassified	-0.441095384720356	0.441095384720356	1e-04	0.000274058467210956	0.0212081460562492
OTU01526	Bacteria	Actinobacteria	Thermoleophilia	Solirubrobacterales	Patulibacteraceae	Patulibacter	unclassified	0.584902784612816	-0.584902784612816	1e-04	0.000274058467210956	0.0156762369623888
OTU01527	Bacteria	Acidobacteria	Acidobacteria	Subgroup_4	RB41	unclassified	unclassified	0.798096479824218	-0.798096479824218	1e-04	0.000274058467210956	0.0370798483510881
OTU01528	Bacteria	Acidobacteria	Acidobacteria	Subgroup_6	unclassified	unclassified	unclassified	0.526903404039171	-0.526903404039171	1e-04	0.000274058467210956	0.00278221865293291
OTU01529	Bacteria	Chloroflexi	Chloroflexia	Kallotenuales	AKIW781	unclassified	unclassified	-0.233587601536469	0.233587601536469	0.0182	0.0310932851748481	0.0157676317211163
OTU01530	Bacteria	Planctomycetes	Planctomycetacia	Planctomycetales	Planctomycetaceae	unclassified	unclassified	-0.573322257662032	0.573322257662032	1e-04	0.000274058467210956	0.0106357230604426
OTU01531	Bacteria	Planctomycetes	Planctomycetacia	Planctomycetales	Planctomycetaceae	unclassified	unclassified	0.761835266827755	-0.761835266827755	1e-04	0.000274058467210956	0.00349869704510982
OTU01532	Bacteria	WD272	unclassified	unclassified	unclassified	unclassified	unclassified	-0.309892487482364	0.309892487482364	0.0011	0.00241795521757499	0.00443920742912637
OTU01533	Bacteria	Bacteroidetes	Sphingobacteriia	Sphingobacteriales	env.OPS_17	unclassified	unclassified	0.492976986404163	-0.492976986404163	1e-04	0.000274058467210956	0.00676649458182374
OTU01534	Bacteria	Chloroflexi	Anaerolineae	Anaerolineales	Anaerolineaceae	unclassified	wastewater_metagenome	0.617833113016794	-0.617833113016794	1e-04	0.000274058467210956	0.00603657183369718
OTU01535	Bacteria	Bacteroidetes	Cytophagia	Cytophagales	Cytophagaceae	unclassified	unclassified	0.609929245905461	-0.609929245905461	1e-04	0.000274058467210956	0.00437339327987333
OTU01536	Bacteria	Verrucomicrobia	Spartobacteria	Chthoniobacterales	DA101_soil_group	unclassified	unclassified	-0.32522978389428	0.32522978389428	5e-04	0.00118519362186788	0.101045990746775
OTU01537	Bacteria	Proteobacteria	Gammaproteobacteria	KI89A_clade	unclassified	unclassified	unclassified	0.409551980381661	-0.409551980381662	1e-04	0.000274058467210956	0.01718171178827
OTU01538	Bacteria	Proteobacteria	Alphaproteobacteria	Rhizobiales	A0839	unclassified	unclassified	0.72636131710073	-0.72636131710073	1e-04	0.000274058467210956	0.0183566592394105
OTU01539	Bacteria	Chloroflexi	Ktedonobacteria	JG30-KF-AS9	unclassified	unclassified	unclassified	-0.299430672946275	0.299430672946275	0.0015	0.00319463774048301	0.00256970941925591
OTU01540	Bacteria	Verrucomicrobia	Spartobacteria	Chthoniobacterales	DA101_soil_group	unclassified	unclassified	-0.226520713111561	0.226520713111561	0.007	0.013044770773639	0.009929382071736
OTU01541	Bacteria	Chloroflexi	Ktedonobacteria	Ktedonobacterales	unclassified	unclassified	unclassified	-0.303301084161241	0.303301084161241	0.001	0.00222065727699531	0.00506597091173784
OTU01542	Bacteria	Proteobacteria	Deltaproteobacteria	Desulfurellales	Desulfurellaceae	unclassified	unclassified	0.70869796445062	-0.70869796445062	1e-04	0.000274058467210956	0.00835698779566501
OTU01543	Bacteria	Proteobacteria	Betaproteobacteria	unclassified	unclassified	unclassified	unclassified	0.479323148615666	-0.479323148615666	1e-04	0.000274058467210956	0.00310518653545455
OTU01544	Bacteria	Proteobacteria	Betaproteobacteria	Burkholderiales	Comamonadaceae	unclassified	unclassified	0.490850069006184	-0.490850069006184	1e-04	0.000274058467210956	0.00530654824473504
OTU01545	Bacteria	Proteobacteria	Deltaproteobacteria	Sh765B-TzT-29	unclassified	unclassified	unclassified	0.620037723306679	-0.620037723306679	1e-04	0.000274058467210956	0.00369215505267978
OTU01546	Bacteria	Planctomycetes	Phycisphaerae	Phycisphaerales	Phycisphaeraceae	CL500-3	unclassified	0.725521625705939	-0.725521625705939	1e-04	0.000274058467210956	0.00320147795158043
OTU01547	Bacteria	Planctomycetes	Planctomycetacia	Planctomycetales	Planctomycetaceae	Planctomyces	unclassified	0.286337538233195	-0.286337538233195	0.0029	0.00590555772994129	0.00609324808744593
OTU01548	Bacteria	Planctomycetes	Planctomycetacia	Planctomycetales	Planctomycetaceae	Pirellula	unclassified	0.767763213481365	-0.767763213481365	1e-04	0.000274058467210956	0.0128983101838429
OTU01549	Bacteria	Planctomycetes	Phycisphaerae	WD2101_soil_group	unclassified	unclassified	unclassified	-0.247361650815855	0.247361650815855	0.0099	0.0180482480728802	0.00857294537072669
OTU01550	Bacteria	Planctomycetes	Planctomycetacia	Planctomycetales	Planctomycetaceae	unclassified	unclassified	0.352375576318397	-0.352375576318397	6e-04	0.00140116696588869	0.0050692779025402
OTU01552	Bacteria	Actinobacteria	Thermoleophilia	Solirubrobacterales	480-2	unclassified	unclassified	0.674197414210722	-0.674197414210722	1e-04	0.000274058467210956	0.0186747736101958
OTU01555	Bacteria	Acidobacteria	Acidobacteria	Acidobacteriales	Acidobacteriaceae_(Subgroup_1)	unclassified	bacterium_Ellin5106	-0.249008299928063	0.249008299928063	0.0135	0.0239483464030003	0.00141021673830331
OTU01556	Bacteria	Actinobacteria	Acidimicrobiia	Acidimicrobiales	unclassified	unclassified	unclassified	-0.653635957209748	0.653635957209748	1e-04	0.000274058467210956	0.0143436041073806
OTU01557	Bacteria	Planctomycetes	Planctomycetacia	Planctomycetales	Planctomycetaceae	Pirellula	unclassified	0.71089659641501	-0.71089659641501	1e-04	0.000274058467210956	0.00749442173704526
OTU01558	Bacteria	Verrucomicrobia	Opitutae	Opitutales	Opitutaceae	Opitutus	unclassified	0.686517489114599	-0.686517489114599	1e-04	0.000274058467210956	0.00898119434414216
OTU01559	Bacteria	Acidobacteria	Acidobacteria	Subgroup_6	unclassified	unclassified	unclassified	0.438875594285587	-0.438875594285587	1e-04	0.000274058467210956	0.00285294100458842
OTU01560	Bacteria	Latescibacteria	unclassified	unclassified	unclassified	unclassified	unclassified	0.623422857367961	-0.623422857367961	1e-04	0.000274058467210956	0.00647096603548989
OTU01562	Bacteria	Chloroflexi	Caldilineae	Caldilineales	Caldilineaceae	unclassified	unclassified	0.650068625581184	-0.650068625581184	1e-04	0.000274058467210956	0.00531678949029091
OTU01563	Bacteria	Verrucomicrobia	Spartobacteria	Chthoniobacterales	Chthoniobacteraceae	Chthoniobacter	unclassified	0.473753586667034	-0.473753586667034	1e-04	0.000274058467210956	0.00756111962029855
OTU01564	Bacteria	Cyanobacteria	Melainabacteria	Obscuribacterales	bioreactor_metagenome	unclassified	unclassified	0.539379902766689	-0.539379902766689	1e-04	0.000274058467210956	0.00241073627549488
OTU01565	Bacteria	Acidobacteria	Acidobacteria	Subgroup_4	unclassified	Blastocatella	unclassified	0.768071876143373	-0.768071876143373	1e-04	0.000274058467210956	0.00369972826416066
OTU01566	Bacteria	Planctomycetes	Phycisphaerae	Phycisphaerales	Phycisphaeraceae	unclassified	unclassified	-0.446299252662662	0.446299252662662	1e-04	0.000274058467210956	0.00423994624976806
OTU01567	Bacteria	Verrucomicrobia	Spartobacteria	Chthoniobacterales	DA101_soil_group	unclassified	unclassified	-0.428960734684861	0.428960734684862	1e-04	0.000274058467210956	0.011638941553558
OTU01568	Bacteria	Planctomycetes	Phycisphaerae	WD2101_soil_group	unclassified	unclassified	unclassified	-0.312530278111647	0.312530278111647	0.001	0.00222065727699531	0.0059962164822021
OTU01569	Bacteria	Proteobacteria	Alphaproteobacteria	Rhodospirillales	Acetobacteraceae	unclassified	unclassified	-0.467760222417882	0.467760222417882	1e-04	0.000274058467210956	0.00438098666746362
OTU01570	Bacteria	Planctomycetes	Planctomycetacia	Planctomycetales	Planctomycetaceae	unclassified	unclassified	0.650234966307013	-0.650234966307013	1e-04	0.000274058467210956	0.0107260292698532
OTU01572	Bacteria	Chloroflexi	Ktedonobacteria	C0119	unclassified	unclassified	unclassified	0.586955789925162	-0.586955789925162	1e-04	0.000274058467210956	0.00471481006833373
OTU01573	Bacteria	Bacteroidetes	Flavobacteriia	Flavobacteriales	NS9_marine_group	unclassified	unclassified	0.555592332044841	-0.555592332044841	1e-04	0.000274058467210956	0.00222814482470856
OTU01575	Bacteria	Acidobacteria	Acidobacteria	Subgroup_4	unclassified	Blastocatella	unclassified	0.857136183031595	-0.857136183031595	1e-04	0.000274058467210956	0.0335790590514992
OTU01576	Bacteria	Verrucomicrobia	S-BQ2-57_soil_group	unclassified	unclassified	unclassified	unclassified	0.597566938450003	-0.597566938450003	1e-04	0.000274058467210956	0.00600025660553035
OTU01577	Bacteria	Acidobacteria	Acidobacteria	Acidobacteriales	Acidobacteriaceae_(Subgroup_1)	Granulicella	unclassified	-0.479272946491884	0.479272946491884	1e-04	0.000274058467210956	0.0317498402599849
OTU01578	Bacteria	Chloroflexi	Thermomicrobia	JG30-KF-CM45	unclassified	unclassified	unclassified	0.598973238994721	-0.598973238994721	1e-04	0.000274058467210956	0.0041522604070721
OTU01580	Bacteria	Planctomycetes	Planctomycetacia	Planctomycetales	Planctomycetaceae	Gemmata	unclassified	0.702068753946017	-0.702068753946017	1e-04	0.000274058467210956	0.00467880929325554
OTU01581	Bacteria	Planctomycetes	Planctomycetacia	Planctomycetales	Planctomycetaceae	unclassified	unclassified	-0.367894639502381	0.367894639502381	2e-04	0.000514384577360356	0.00335268613424762
OTU01582	Bacteria	Proteobacteria	Deltaproteobacteria	Myxococcales	Polyangiaceae	Sorangium	unclassified	-0.350322882009921	0.350322882009921	2e-04	0.000514384577360356	0.00467687095319051
OTU01583	Bacteria	Proteobacteria	Gammaproteobacteria	Xanthomonadales	unclassified	unclassified	unclassified	0.615433035594495	-0.615433035594495	1e-04	0.000274058467210956	0.0113769474929729
OTU01584	Bacteria	Actinobacteria	Actinobacteria	Pseudonocardiales	Pseudonocardiaceae	Actinophytocola	unclassified	0.354450656258771	-0.354450656258771	1e-04	0.000274058467210956	0.00420563393470767
OTU01587	Bacteria	Acidobacteria	Acidobacteria	Subgroup_6	unclassified	unclassified	unclassified	0.804623415514007	-0.804623415514007	1e-04	0.000274058467210956	0.0175335284789471
OTU01588	Bacteria	Planctomycetes	Planctomycetacia	Planctomycetales	Planctomycetaceae	unclassified	unclassified	0.656808700927762	-0.656808700927762	1e-04	0.000274058467210956	0.00295845448076509
OTU01589	Bacteria	Acidobacteria	Acidobacteria	Subgroup_17	unclassified	unclassified	unclassified	0.852417050751465	-0.852417050751465	1e-04	0.000274058467210956	0.00560163230938487
OTU01590	Bacteria	Actinobacteria	Thermoleophilia	Solirubrobacterales	480-2	unclassified	unclassified	0.813165987904002	-0.813165987904002	1e-04	0.000274058467210956	0.00851160890080385
OTU01592	Bacteria	Planctomycetes	Planctomycetacia	Planctomycetales	Planctomycetaceae	unclassified	unclassified	-0.2937885788815	0.2937885788815	0.0018	0.00377256797583082	0.00249919728812946
OTU01594	Bacteria	Proteobacteria	Betaproteobacteria	SC-I-84	unclassified	unclassified	unclassified	0.672172947165047	-0.672172947165047	1e-04	0.000274058467210956	0.0101717142905436
OTU01596	Bacteria	Planctomycetes	Phycisphaerae	WD2101_soil_group	unclassified	unclassified	unclassified	-0.238872462016897	0.238872462016897	0.0247	0.0408240470139771	0.00247279870732825
OTU01597	Bacteria	Actinobacteria	Actinobacteria	Frankiales	Acidothermaceae	Acidothermus	unclassified	0.599649493785128	-0.599649493785128	1e-04	0.000274058467210956	0.00653040893967156
OTU01598	Bacteria	Proteobacteria	Gammaproteobacteria	Xanthomonadales	Xanthomonadaceae	Lysobacter	Lysobacter_sp._RHLT3-4	0.690896296864644	-0.690896296864644	1e-04	0.000274058467210956	0.00440898122890482
OTU01600	Bacteria	Bacteroidetes	Sphingobacteriia	Sphingobacteriales	Sphingobacteriaceae	Mucilaginibacter	unclassified	-0.358847229798465	0.358847229798465	1e-04	0.000274058467210956	0.00646832854109417
OTU01601	Bacteria	Acidobacteria	Acidobacteria	Subgroup_3	unclassified	Bryobacter	unclassified	-0.504853349400524	0.504853349400524	1e-04	0.000274058467210956	0.0153961823961482
OTU01602	Bacteria	Verrucomicrobia	Spartobacteria	Chthoniobacterales	01D2Z36	unclassified	unclassified	-0.373658846568236	0.373658846568236	1e-04	0.000274058467210956	0.00299128307713449
OTU01603	Bacteria	Bacteroidetes	Sphingobacteriia	Sphingobacteriales	Chitinophagaceae	unclassified	unclassified	0.724036234470845	-0.724036234470845	1e-04	0.000274058467210956	0.00600364154168503
OTU01604	Bacteria	Proteobacteria	Gammaproteobacteria	Xanthomonadales	Xanthomonadales_Incertae_Sedis	Acidibacter	unclassified	-0.525287431707136	0.525287431707136	1e-04	0.000274058467210956	0.0233508378533818
OTU01605	Bacteria	Planctomycetes	Planctomycetacia	Planctomycetales	Planctomycetaceae	unclassified	unclassified	-0.512406111654355	0.512406111654355	1e-04	0.000274058467210956	0.00859378653609536
OTU01606	Bacteria	Gemmatimonadetes	Gemmatimonadetes	Gemmatimonadales	Gemmatimonadaceae	unclassified	unclassified	0.285571977836186	-0.285571977836186	0.0023	0.00474594487408289	0.00512630007945664
OTU01607	Bacteria	Planctomycetes	Planctomycetacia	Planctomycetales	Planctomycetaceae	unclassified	unclassified	0.316891938335166	-0.316891938335166	9e-04	0.00202276457883369	0.0040397240455452
OTU01608	Bacteria	Proteobacteria	Deltaproteobacteria	Myxococcales	unclassified	unclassified	unclassified	-0.30633086428455	0.30633086428455	0.0016	0.00338612975391499	0.00243621266968959
OTU01609	Bacteria	Bacteroidetes	Sphingobacteriia	Sphingobacteriales	AKYH767	unclassified	unclassified	-0.525827405373752	0.525827405373752	1e-04	0.000274058467210956	0.00836142818874182
OTU01610	Bacteria	Planctomycetes	Planctomycetacia	Planctomycetales	Planctomycetaceae	unclassified	unclassified	-0.709729718641693	0.709729718641693	1e-04	0.000274058467210956	0.0351419473452315
OTU01611	Bacteria	Planctomycetes	Planctomycetacia	Planctomycetales	Planctomycetaceae	unclassified	unclassified	-0.432934100106212	0.432934100106212	1e-04	0.000274058467210956	0.00972941681909919
OTU01612	Bacteria	Acidobacteria	Acidobacteria	Subgroup_4	RB41	unclassified	unclassified	0.789006343952453	-0.789006343952453	1e-04	0.000274058467210956	0.0179241419862892
OTU01613	Bacteria	Bacteroidetes	Sphingobacteriia	Sphingobacteriales	Chitinophagaceae	unclassified	unclassified	-0.415392478677759	0.415392478677759	1e-04	0.000274058467210956	0.00994228816219251
OTU01615	Bacteria	Verrucomicrobia	Spartobacteria	Chthoniobacterales	Chthoniobacteraceae	Chthoniobacter	unclassified	-0.420044044926985	0.420044044926985	1e-04	0.000274058467210956	0.00841220334895074
OTU01616	Bacteria	Proteobacteria	Deltaproteobacteria	GR-WP33-30	unclassified	unclassified	unclassified	-0.612061498722242	0.612061498722242	1e-04	0.000274058467210956	0.0153010367196895
OTU01617	Bacteria	Planctomycetes	Planctomycetacia	Planctomycetales	Planctomycetaceae	unclassified	unclassified	0.58364665736395	-0.58364665736395	1e-04	0.000274058467210956	0.00340222035407161
OTU01618	Bacteria	Planctomycetes	Planctomycetacia	Planctomycetales	Planctomycetaceae	unclassified	unclassified	0.594165562698758	-0.594165562698758	1e-04	0.000274058467210956	0.00212903015842571
OTU01619	Bacteria	WD272	unclassified	unclassified	unclassified	unclassified	unclassified	-0.560200367586458	0.560200367586458	1e-04	0.000274058467210956	0.0211500029599233
OTU01622	Bacteria	Planctomycetes	OM190	unclassified	unclassified	unclassified	unclassified	0.674479872095234	-0.674479872095234	1e-04	0.000274058467210956	0.00329785031013876
OTU01623	Bacteria	Planctomycetes	OM190	unclassified	unclassified	unclassified	unclassified	0.521442273938732	-0.521442273938732	1e-04	0.000274058467210956	0.00131097061415559
OTU01624	Bacteria	Chlamydiae	Chlamydiae	Chlamydiales	Simkaniaceae	Candidatus_Rhabdochlamydia	unclassified	-0.269304374712543	0.269304374712543	0.0019	0.00396856684062625	0.00584911456305671
OTU01625	Bacteria	Chloroflexi	JG37-AG-4	unclassified	unclassified	unclassified	unclassified	-0.420740929338761	0.420740929338761	1e-04	0.000274058467210956	0.0204993968553569
OTU01626	Bacteria	Planctomycetes	Planctomycetacia	Planctomycetales	Planctomycetaceae	Pirellula	unclassified	0.466459008652183	-0.466459008652183	1e-04	0.000274058467210956	0.00214451541560894
OTU01628	Bacteria	Planctomycetes	Planctomycetacia	Planctomycetales	Planctomycetaceae	unclassified	unclassified	0.577663772182372	-0.577663772182372	1e-04	0.000274058467210956	0.00245445727260056
OTU01629	Bacteria	Planctomycetes	Planctomycetacia	Planctomycetales	Planctomycetaceae	unclassified	unclassified	0.576738371620257	-0.576738371620257	1e-04	0.000274058467210956	0.0165473283826729
OTU01630	Bacteria	Proteobacteria	Deltaproteobacteria	GR-WP33-30	unclassified	unclassified	unclassified	0.691640599960063	-0.691640599960063	1e-04	0.000274058467210956	0.00741812616776269
OTU01631	Bacteria	Planctomycetes	Planctomycetacia	Planctomycetales	Planctomycetaceae	Planctomyces	unclassified	-0.580366805553024	0.580366805553024	1e-04	0.000274058467210956	0.00887579553369895
OTU01632	Bacteria	Planctomycetes	Planctomycetacia	Planctomycetales	Planctomycetaceae	Gemmata	unclassified	0.588784815998802	-0.588784815998802	1e-04	0.000274058467210956	0.00291347677063476
OTU01633	Bacteria	Acidobacteria	Acidobacteria	Subgroup_2	unclassified	unclassified	unclassified	-0.36593212170082	0.36593212170082	3e-04	0.000742225392296719	0.00534683092409423
OTU01634	Bacteria	Proteobacteria	Alphaproteobacteria	Rhodospirillales	Acetobacteraceae	unclassified	unclassified	-0.436204643066554	0.436204643066554	1e-04	0.000274058467210956	0.0139106442550875
OTU01635	Bacteria	Planctomycetes	Phycisphaerae	WD2101_soil_group	unclassified	unclassified	unclassified	-0.64555620188804	0.64555620188804	1e-04	0.000274058467210956	0.0251428210388667
OTU01636	Bacteria	Proteobacteria	Betaproteobacteria	Rhodocyclales	Rhodocyclaceae	unclassified	unclassified	-0.242013097269242	0.242013097269242	0.0104	0.0188803907885555	0.00306956374542353
OTU01637	Bacteria	Proteobacteria	Alphaproteobacteria	Rhodospirillales	Rhodospirillaceae	Defluviicoccus	unclassified	0.514282081343772	-0.514282081343771	1e-04	0.000274058467210956	0.00740586776222788
OTU01638	Bacteria	Proteobacteria	Alphaproteobacteria	Rickettsiales	SM2D12	unclassified	unclassified	0.528983695977467	-0.528983695977467	1e-04	0.000274058467210956	0.00288027607183334
OTU01639	Bacteria	Parcubacteria	unclassified	unclassified	unclassified	unclassified	unclassified	0.236402933422157	-0.236402933422157	0.0132	0.0234561475409836	0.0188919229008965
OTU01640	Bacteria	Verrucomicrobia	Opitutae	Opitutales	Opitutaceae	Opitutus	unclassified	-0.309604204146742	0.309604204146742	3e-04	0.000742225392296719	0.00640710394411954
OTU01641	Bacteria	Parcubacteria	unclassified	unclassified	unclassified	unclassified	unclassified	0.494172994388152	-0.494172994388152	1e-04	0.000274058467210956	0.00261546212429422
OTU01642	Bacteria	Planctomycetes	Planctomycetacia	Planctomycetales	Planctomycetaceae	Pir4_lineage	unclassified	0.618980657915414	-0.618980657915414	1e-04	0.000274058467210956	0.00896247513744382
OTU01643	Bacteria	Planctomycetes	Planctomycetacia	Planctomycetales	Planctomycetaceae	unclassified	unclassified	-0.35134922903637	0.35134922903637	3e-04	0.000742225392296719	0.0019114773272873
OTU01644	Bacteria	Chloroflexi	Anaerolineae	Anaerolineales	Anaerolineaceae	unclassified	unclassified	0.391209434097829	-0.391209434097829	1e-04	0.000274058467210956	0.00376380354670029
OTU01645	Bacteria	Armatimonadetes	unclassified	unclassified	unclassified	unclassified	unclassified	-0.419133131368313	0.419133131368313	1e-04	0.000274058467210956	0.00277739800370786
OTU01649	Bacteria	Planctomycetes	Planctomycetacia	Planctomycetales	Planctomycetaceae	unclassified	unclassified	0.541231290273124	-0.541231290273124	1e-04	0.000274058467210956	0.00530455614408823
OTU01650	Bacteria	Bacteroidetes	Sphingobacteriia	Sphingobacteriales	Chitinophagaceae	unclassified	unclassified	0.462026824705405	-0.462026824705405	1e-04	0.000274058467210956	0.00542845332066579
OTU01651	Bacteria	Planctomycetes	Planctomycetacia	Planctomycetales	Planctomycetaceae	Planctomyces	unclassified	0.750704386972383	-0.750704386972383	1e-04	0.000274058467210956	0.0116890611274046
OTU01652	Bacteria	Planctomycetes	Phycisphaerae	WD2101_soil_group	unclassified	unclassified	unclassified	-0.528265538598128	0.528265538598128	1e-04	0.000274058467210956	0.00964533688110164
OTU01653	Bacteria	Chloroflexi	Anaerolineae	Anaerolineales	Anaerolineaceae	unclassified	unclassified	0.442080132329673	-0.442080132329673	1e-04	0.000274058467210956	0.00404296731854909
OTU01654	Bacteria	unclassified	unclassified	unclassified	unclassified	unclassified	unclassified	-0.580808242720695	0.580808242720695	1e-04	0.000274058467210956	0.00782264219008459
OTU01655	Bacteria	Chloroflexi	Anaerolineae	Anaerolineales	Anaerolineaceae	unclassified	unclassified	0.591619834429498	-0.591619834429498	1e-04	0.000274058467210956	0.00333811552076533
OTU01656	Bacteria	Proteobacteria	Alphaproteobacteria	Caulobacterales	Caulobacteraceae	unclassified	unclassified	-0.302829882004019	0.302829882004018	0.0014	0.00300131850020602	0.0111232248759793
OTU01657	Bacteria	Proteobacteria	Betaproteobacteria	Burkholderiales	Burkholderiaceae	Lautropia	unclassified	0.7274675514818	-0.727467551481801	1e-04	0.000274058467210956	0.00727182848617405
OTU01658	Bacteria	Verrucomicrobia	Spartobacteria	Chthoniobacterales	Chthoniobacteraceae	Chthoniobacter	unclassified	-0.33905304444176	0.33905304444176	5e-04	0.00118519362186788	0.00484438388873761
OTU01659	Bacteria	Acidobacteria	Acidobacteria	Subgroup_17	unclassified	unclassified	unclassified	0.504948321873117	-0.504948321873117	1e-04	0.000274058467210956	0.0129102838396763
OTU01660	Bacteria	Armatimonadetes	unclassified	unclassified	unclassified	unclassified	unclassified	-0.27715741608105	0.27715741608105	0.0022	0.00455314240254574	0.00649232177622951
OTU01661	Bacteria	Actinobacteria	Actinobacteria	unclassified	unclassified	unclassified	unclassified	0.278144209808517	-0.278144209808517	6e-04	0.00140116696588869	0.00336155500707318
OTU01662	Bacteria	Chloroflexi	Anaerolineae	Anaerolineales	Anaerolineaceae	unclassified	unclassified	0.334018098157232	-0.334018098157232	2e-04	0.000514384577360356	0.00240068950356928
OTU01663	Bacteria	Proteobacteria	Gammaproteobacteria	Xanthomonadales	Xanthomonadales_Incertae_Sedis	Acidibacter	unclassified	-0.702518714321912	0.702518714321912	1e-04	0.000274058467210956	0.0393689710867705
OTU01664	Bacteria	Parcubacteria	unclassified	unclassified	unclassified	unclassified	unclassified	-0.461272025327	0.461272025327	1e-04	0.000274058467210956	0.0181536884933866
OTU01665	Bacteria	Chloroflexi	Anaerolineae	Anaerolineales	Anaerolineaceae	unclassified	unclassified	0.517490532654316	-0.517490532654316	1e-04	0.000274058467210956	0.00302116372118421
OTU01667	Bacteria	Chloroflexi	Anaerolineae	Anaerolineales	Anaerolineaceae	unclassified	unclassified	-0.380928914597706	0.380928914597706	1e-04	0.000274058467210956	0.00695767272738435
OTU01668	Bacteria	Chloroflexi	Ktedonobacteria	Ktedonobacterales	HSB_OF53-F07	unclassified	unclassified	-0.245805022042299	0.245805022042299	0.007	0.013044770773639	0.00612304801714811
OTU01669	Bacteria	Proteobacteria	Deltaproteobacteria	Desulfurellales	Desulfurellaceae	unclassified	unclassified	0.645749963251176	-0.645749963251176	1e-04	0.000274058467210956	0.00305983404257604
OTU01670	Bacteria	Planctomycetes	Planctomycetacia	Planctomycetales	Planctomycetaceae	unclassified	unclassified	0.634134381568605	-0.634134381568605	1e-04	0.000274058467210956	0.00213615605363613
OTU01671	Bacteria	Planctomycetes	Planctomycetacia	Planctomycetales	Planctomycetaceae	Pirellula	unclassified	0.886931453807642	-0.886931453807643	1e-04	0.000274058467210956	0.00980097045280438
OTU01673	Bacteria	Saccharibacteria	unclassified	unclassified	unclassified	unclassified	unclassified	0.729500918442126	-0.729500918442126	1e-04	0.000274058467210956	0.00568931535171276
OTU01674	Bacteria	Chloroflexi	Ktedonobacteria	Ktedonobacterales	unclassified	unclassified	unclassified	-0.241151886785245	0.241151886785245	0.0064	0.0119802842237813	0.0138147890766757
OTU01675	Bacteria	Proteobacteria	Alphaproteobacteria	Rhodospirillales	Acetobacteraceae	Acidiphilium	unclassified	-0.555048179142801	0.555048179142801	1e-04	0.000274058467210956	0.0169364271392948
OTU01676	Bacteria	Bacteroidetes	Sphingobacteriia	Sphingobacteriales	Saprospiraceae	unclassified	unclassified	0.853227614015607	-0.853227614015607	1e-04	0.000274058467210956	0.0115683490237999
OTU01677	Bacteria	Planctomycetes	Phycisphaerae	WD2101_soil_group	unclassified	unclassified	unclassified	0.340051059095882	-0.340051059095882	1e-04	0.000274058467210956	0.00307842864591784
OTU01678	Bacteria	Proteobacteria	Gammaproteobacteria	Xanthomonadales	Xanthomonadales_Incertae_Sedis	unclassified	unclassified	0.451850108703134	-0.451850108703133	1e-04	0.000274058467210956	0.00243391412642618
OTU01679	Bacteria	Gemmatimonadetes	Gemmatimonadetes	Gemmatimonadales	Gemmatimonadaceae	Gemmatimonas	unclassified	0.59423257984575	-0.59423257984575	1e-04	0.000274058467210956	0.00579786354999183
OTU01680	Bacteria	Planctomycetes	Planctomycetacia	Planctomycetales	Planctomycetaceae	Pir4_lineage	unclassified	0.541486428933536	-0.541486428933536	1e-04	0.000274058467210956	0.00627617163218418
OTU01681	Bacteria	Proteobacteria	Deltaproteobacteria	Myxococcales	Haliangiaceae	Haliangium	unclassified	0.325221161740593	-0.325221161740593	8e-04	0.00181923076923077	0.00314654114394288
OTU01683	Bacteria	Verrucomicrobia	Verrucomicrobia_Incertae_Sedis	unclassified	unclassified	Candidatus_Methylacidiphilum	unclassified	-0.481576216646141	0.481576216646141	1e-04	0.000274058467210956	0.0182684185699487
OTU01684	Bacteria	Acidobacteria	Holophagae	Subgroup_7	unclassified	unclassified	unclassified	0.474448351962825	-0.474448351962825	1e-04	0.000274058467210956	0.00318324418622117
OTU01686	Bacteria	Acidobacteria	Acidobacteria	Subgroup_25	unclassified	unclassified	unclassified	0.715522425201567	-0.715522425201566	1e-04	0.000274058467210956	0.0038378537141433
OTU01687	Bacteria	Acidobacteria	Acidobacteria	Subgroup_6	unclassified	unclassified	unclassified	0.470792377901733	-0.470792377901733	1e-04	0.000274058467210956	0.00408863448579835
OTU01688	Bacteria	Planctomycetes	Planctomycetacia	Planctomycetales	Planctomycetaceae	unclassified	unclassified	-0.40081049377785	0.40081049377785	1e-04	0.000274058467210956	0.0104738102189903
OTU01690	Bacteria	Acidobacteria	Acidobacteria	Subgroup_6	unclassified	unclassified	unclassified	0.476720227483644	-0.476720227483644	1e-04	0.000274058467210956	0.0601493995564074
OTU01691	Bacteria	Verrucomicrobia	OPB35_soil_group	unclassified	unclassified	unclassified	unclassified	0.544522604794983	-0.544522604794983	1e-04	0.000274058467210956	0.00261056477140743
OTU01692	Bacteria	Firmicutes	Bacilli	Bacillales	Paenibacillaceae	Ammoniphilus	unclassified	-0.370130101575003	0.370130101575003	1e-04	0.000274058467210956	0.00403738361376554
OTU01693	Bacteria	Planctomycetes	Phycisphaerae	CCM11a	unclassified	unclassified	unclassified	0.596645930437471	-0.596645930437471	1e-04	0.000274058467210956	0.0101379504900246
OTU01694	Bacteria	Planctomycetes	Phycisphaerae	WD2101_soil_group	unclassified	unclassified	unclassified	0.607709672571418	-0.607709672571418	1e-04	0.000274058467210956	0.00395177943036232
OTU01695	Bacteria	Parcubacteria	unclassified	unclassified	unclassified	unclassified	unclassified	0.614820716132149	-0.614820716132149	1e-04	0.000274058467210956	0.00207800691766983
OTU01696	Bacteria	Actinobacteria	Acidimicrobiia	Acidimicrobiales	unclassified	unclassified	unclassified	0.581837968699457	-0.581837968699457	1e-04	0.000274058467210956	0.00928030709653086
OTU01697	Bacteria	Actinobacteria	Acidimicrobiia	Acidimicrobiales	unclassified	unclassified	unclassified	-0.432595165330578	0.432595165330578	1e-04	0.000274058467210956	0.00677614860516337
OTU01698	Bacteria	Verrucomicrobia	Verrucomicrobia_Incertae_Sedis	unclassified	unclassified	Candidatus_Methylacidiphilum	unclassified	0.404581957922917	-0.404581957922917	1e-04	0.000274058467210956	0.00105634530134745
OTU01700	Bacteria	Proteobacteria	Alphaproteobacteria	Rhodobacterales	Rhodobacteraceae	Amaricoccus	unclassified	0.667856083464046	-0.667856083464046	1e-04	0.000274058467210956	0.00492802652620291
OTU01701	Bacteria	Planctomycetes	Planctomycetacia	Planctomycetales	Planctomycetaceae	unclassified	unclassified	-0.447357881826409	0.447357881826409	1e-04	0.000274058467210956	0.00577523083312161
OTU01702	Bacteria	Chloroflexi	Chloroflexia	Kallotenuales	AKIW781	unclassified	unclassified	0.567197973122354	-0.567197973122354	1e-04	0.000274058467210956	0.00648533614548675
OTU01703	Bacteria	Chloroflexi	Anaerolineae	Anaerolineales	Anaerolineaceae	unclassified	unclassified	0.825857125114381	-0.825857125114381	1e-04	0.000274058467210956	0.00596851588355324
OTU01705	Bacteria	Chloroflexi	Ardenticatenia	Ardenticatenales	unclassified	unclassified	unclassified	0.738845239400756	-0.738845239400756	1e-04	0.000274058467210956	0.00523366208875244
OTU01708	Bacteria	Chloroflexi	unclassified	unclassified	unclassified	unclassified	unclassified	0.786728563371092	-0.786728563371092	1e-04	0.000274058467210956	0.00866316057193755
OTU01709	Bacteria	Proteobacteria	Alphaproteobacteria	Rhodospirillales	I-10	unclassified	unclassified	0.663683559454796	-0.663683559454796	1e-04	0.000274058467210956	0.00323527881774234
OTU01710	Bacteria	Planctomycetes	Phycisphaerae	WD2101_soil_group	unclassified	unclassified	unclassified	0.5022189112919	-0.5022189112919	1e-04	0.000274058467210956	0.00547688383846686
OTU01711	Bacteria	Acidobacteria	Acidobacteria	Subgroup_4	DS-100	unclassified	unclassified	0.622990767869733	-0.622990767869733	1e-04	0.000274058467210956	0.00543803777179157
OTU01712	Bacteria	Planctomycetes	Planctomycetacia	Planctomycetales	Planctomycetaceae	unclassified	unclassified	0.593289750034399	-0.593289750034399	1e-04	0.000274058467210956	0.00215022200410025
OTU01713	Bacteria	Gemmatimonadetes	Gemmatimonadetes	Gemmatimonadales	Gemmatimonadaceae	Gemmatimonas	unclassified	-0.273544687572928	0.273544687572928	0.0043	0.00839508442776736	0.00558022673099355
OTU01714	Bacteria	Proteobacteria	Alphaproteobacteria	Rhizobiales	Xanthobacteraceae	Labrys	unclassified	0.556203690491856	-0.556203690491856	1e-04	0.000274058467210956	0.00181191522493018
OTU01715	Bacteria	Bacteroidetes	Sphingobacteriia	Sphingobacteriales	Chitinophagaceae	unclassified	unclassified	0.510122739567851	-0.510122739567852	1e-04	0.000274058467210956	0.0159354855894617
OTU01716	Bacteria	Chloroflexi	Anaerolineae	Anaerolineales	Anaerolineaceae	unclassified	unclassified	0.398501261156372	-0.398501261156372	1e-04	0.000274058467210956	0.00237889728478268
OTU01717	Bacteria	Planctomycetes	Planctomycetacia	Planctomycetales	Planctomycetaceae	unclassified	unclassified	0.482061286137189	-0.482061286137189	1e-04	0.000274058467210956	0.00613831663080243
OTU01718	Bacteria	Planctomycetes	Planctomycetacia	Planctomycetales	Planctomycetaceae	unclassified	unclassified	0.490594633852989	-0.490594633852989	1e-04	0.000274058467210956	0.00193453798770571
OTU01719	Bacteria	Acidobacteria	Acidobacteria	Subgroup_2	unclassified	unclassified	unclassified	-0.379246649525885	0.379246649525885	2e-04	0.000514384577360356	0.00750533035935128
OTU01720	Bacteria	Planctomycetes	Phycisphaerae	Phycisphaerales	Phycisphaeraceae	SM1A02	unclassified	-0.216746927909153	0.216746927909153	0.0263	0.0433377355502771	0.00515840204965795
OTU01721	Bacteria	Acidobacteria	Acidobacteria	Acidobacteriales	Acidobacteriaceae_(Subgroup_1)	unclassified	unclassified	-0.371629682137523	0.371629682137523	3e-04	0.000742225392296719	0.0139302290036303
OTU01723	Bacteria	Planctomycetes	Phycisphaerae	WD2101_soil_group	unclassified	unclassified	unclassified	-0.326042081764395	0.326042081764395	2e-04	0.000514384577360356	0.032704223678433
OTU01724	Bacteria	Bacteroidetes	Sphingobacteriia	Sphingobacteriales	PHOS-HE51	unclassified	unclassified	0.683129801194187	-0.683129801194187	1e-04	0.000274058467210956	0.014252538767587
OTU01725	Bacteria	Armatimonadetes	unclassified	unclassified	unclassified	unclassified	unclassified	-0.42979083496282	0.42979083496282	1e-04	0.000274058467210956	0.00569789628976783
OTU01726	Bacteria	Chloroflexi	JG30-KF-CM66	unclassified	unclassified	unclassified	unclassified	0.757957395333702	-0.757957395333701	1e-04	0.000274058467210956	0.015899192640731
OTU01727	Bacteria	Planctomycetes	Planctomycetacia	Planctomycetales	Planctomycetaceae	unclassified	unclassified	-0.430523569083156	0.430523569083156	1e-04	0.000274058467210956	0.0141730791944295
OTU01728	Bacteria	Proteobacteria	Deltaproteobacteria	Myxococcales	Amb-16S-1034	unclassified	unclassified	-0.482712547030167	0.482712547030167	1e-04	0.000274058467210956	0.00754624082597993
OTU01729	Bacteria	Saccharibacteria	unclassified	unclassified	unclassified	unclassified	unclassified	-0.302144232709146	0.302144232709146	0.0011	0.00241795521757499	0.00467209227087389
OTU01730	Bacteria	Actinobacteria	MB-A2-108	unclassified	unclassified	unclassified	unclassified	-0.310819563152523	0.310819563152523	0.0013	0.00280776255707763	0.00339993639056829
OTU01731	Bacteria	Gemmatimonadetes	Gemmatimonadetes	Gemmatimonadales	Gemmatimonadaceae	unclassified	unclassified	0.623890711373601	-0.623890711373602	1e-04	0.000274058467210956	0.0040630444452853
OTU01732	Bacteria	Planctomycetes	Planctomycetacia	Planctomycetales	Planctomycetaceae	unclassified	unclassified	0.43395212228654	-0.43395212228654	1e-04	0.000274058467210956	0.00208884490339964
OTU01733	Bacteria	Planctomycetes	Phycisphaerae	WD2101_soil_group	unclassified	unclassified	unclassified	-0.403797791709083	0.403797791709083	1e-04	0.000274058467210956	0.0061082175186522
OTU01734	Bacteria	Proteobacteria	Betaproteobacteria	SC-I-84	unclassified	unclassified	unclassified	0.379827955653699	-0.379827955653699	1e-04	0.000274058467210956	0.00754482394529401
OTU01735	Bacteria	Planctomycetes	Planctomycetacia	Planctomycetales	Planctomycetaceae	unclassified	unclassified	-0.359634044906505	0.359634044906505	1e-04	0.000274058467210956	0.00606616296632442
OTU01737	Bacteria	Planctomycetes	OM190	unclassified	unclassified	unclassified	unclassified	0.546610167281804	-0.546610167281804	1e-04	0.000274058467210956	0.00162476507618208
OTU01738	Bacteria	Proteobacteria	Gammaproteobacteria	Xanthomonadales	Xanthomonadaceae	Dokdonella	unclassified	-0.472240238682574	0.472240238682574	1e-04	0.000274058467210956	0.0105946808913707
OTU01740	Bacteria	Actinobacteria	Thermoleophilia	Gaiellales	unclassified	unclassified	unclassified	0.574535015048487	-0.574535015048487	1e-04	0.000274058467210956	0.0033515139214731
OTU01741	Bacteria	Proteobacteria	Betaproteobacteria	TRA3-20	unclassified	unclassified	unclassified	0.486571853092896	-0.486571853092896	1e-04	0.000274058467210956	0.00702639199877743
OTU01742	Bacteria	Planctomycetes	Planctomycetacia	Planctomycetales	Planctomycetaceae	Gemmata	unclassified	0.718856521181281	-0.71885652118128	1e-04	0.000274058467210956	0.0132965654525112
OTU01743	Bacteria	Gemmatimonadetes	Gemmatimonadetes	S0134_terrestrial_group	unclassified	unclassified	unclassified	0.608530693381359	-0.608530693381359	1e-04	0.000274058467210956	0.00253255599240037
OTU01744	Bacteria	Bacteroidetes	Sphingobacteriia	Sphingobacteriales	NS11-12_marine_group	unclassified	unclassified	0.74587580089837	-0.745875800898371	1e-04	0.000274058467210956	0.00442177066110747
OTU01745	Bacteria	Planctomycetes	Planctomycetacia	Planctomycetales	Planctomycetaceae	Singulisphaera	unclassified	-0.691482486189841	0.691482486189841	1e-04	0.000274058467210956	0.0446886662232715
OTU01746	Bacteria	Proteobacteria	Alphaproteobacteria	Rhodobacterales	Rhodobacteraceae	Amaricoccus	unclassified	0.792138595787341	-0.792138595787341	1e-04	0.000274058467210956	0.00693907297463586
OTU01747	Bacteria	Planctomycetes	Planctomycetacia	Planctomycetales	Planctomycetaceae	unclassified	unclassified	0.760088781988353	-0.760088781988353	1e-04	0.000274058467210956	0.00402102862904971
OTU01749	Bacteria	Parcubacteria	unclassified	unclassified	unclassified	unclassified	unclassified	-0.301512968519477	0.301512968519477	0.0012	0.00261238493723849	0.00573491323832761
OTU01750	Bacteria	Proteobacteria	Alphaproteobacteria	Caulobacterales	Hyphomonadaceae	Woodsholea	unclassified	0.595683981521433	-0.595683981521433	1e-04	0.000274058467210956	0.00820742158366601
OTU01751	Bacteria	Planctomycetes	Phycisphaerae	Phycisphaerales	Phycisphaeraceae	AKYG587	unclassified	0.602842330709274	-0.602842330709274	1e-04	0.000274058467210956	0.0095438373787549
OTU01752	Bacteria	Planctomycetes	Planctomycetacia	Planctomycetales	Planctomycetaceae	unclassified	unclassified	0.738942730302251	-0.738942730302251	1e-04	0.000274058467210956	0.00607568422356725
OTU01753	Bacteria	Gemmatimonadetes	Gemmatimonadetes	Gemmatimonadales	Gemmatimonadaceae	Gemmatimonas	unclassified	-0.616736632716607	0.616736632716607	1e-04	0.000274058467210956	0.0222658197192934
OTU01754	Bacteria	Proteobacteria	Deltaproteobacteria	Myxococcales	UASB-TL25	unclassified	unclassified	0.611101682180787	-0.611101682180787	1e-04	0.000274058467210956	0.00586198039058985
OTU01755	Bacteria	Planctomycetes	Planctomycetacia	Planctomycetales	Planctomycetaceae	unclassified	unclassified	0.310757041872388	-0.310757041872388	1e-04	0.000274058467210956	0.00157389270887225
OTU01756	Bacteria	Acidobacteria	Acidobacteria	Subgroup_6	unclassified	unclassified	unclassified	0.233399732345958	-0.233399732345958	0.0132	0.0234561475409836	0.0041685613152023
OTU01757	Bacteria	Chloroflexi	unclassified	unclassified	unclassified	unclassified	unclassified	-0.250808149756973	0.250808149756973	0.0105	0.019048640167364	0.00488800489729205
OTU01758	Bacteria	Chloroflexi	Ktedonobacteria	C0119	unclassified	unclassified	unclassified	-0.388664087206579	0.388664087206579	1e-04	0.000274058467210956	0.00335575343581262
OTU01759	Bacteria	Chloroflexi	Ktedonobacteria	Ktedonobacterales	Ktedonobacteraceae	unclassified	unclassified	-0.271148625315654	0.271148625315654	0.0013	0.00280776255707763	0.00903063278167005
OTU01760	Bacteria	Bacteroidetes	Sphingobacteriia	Sphingobacteriales	env.OPS_17	unclassified	unclassified	0.405774565515952	-0.405774565515952	1e-04	0.000274058467210956	0.00596849596389137
OTU01761	Bacteria	Verrucomicrobia	Verrucomicrobiae	Verrucomicrobiales	Verrucomicrobiaceae	Luteolibacter	unclassified	0.732419511704399	-0.732419511704399	1e-04	0.000274058467210956	0.0103701693884761
OTU01762	Bacteria	Verrucomicrobia	Spartobacteria	Chthoniobacterales	Chthoniobacteraceae	Chthoniobacter	unclassified	-0.210477016791746	0.210477016791746	0.0206	0.0346250363430787	0.00276907165515504
OTU01763	Bacteria	Chloroflexi	Ktedonobacteria	Thermogemmatisporales	1921-2	unclassified	unclassified	-0.287414909156288	0.287414909156288	0.0024	0.00493858018588096	0.00197155626404507
OTU01764	Bacteria	Parcubacteria	unclassified	unclassified	unclassified	unclassified	unclassified	0.342713787187853	-0.342713787187853	2e-04	0.000514384577360356	0.0113660951746757
OTU01765	Bacteria	Acidobacteria	Acidobacteria	Subgroup_6	unclassified	unclassified	unclassified	0.747178703330095	-0.747178703330096	1e-04	0.000274058467210956	0.0373972050601451
OTU01767	Bacteria	Verrucomicrobia	OPB35_soil_group	unclassified	unclassified	unclassified	unclassified	0.457789758124557	-0.457789758124557	1e-04	0.000274058467210956	0.00404670306749936
OTU01768	Bacteria	Chloroflexi	Ktedonobacteria	Ktedonobacterales	unclassified	unclassified	unclassified	-0.278063941987932	0.278063941987932	0.0012	0.00261238493723849	0.0198083599387116
OTU01769	Bacteria	Proteobacteria	Deltaproteobacteria	Sh765B-TzT-29	unclassified	unclassified	unclassified	0.653105824487179	-0.653105824487178	1e-04	0.000274058467210956	0.00761900498360724
OTU01770	Bacteria	Proteobacteria	Alphaproteobacteria	Rhizobiales	A0839	unclassified	unclassified	0.417263749032847	-0.417263749032847	1e-04	0.000274058467210956	0.0092446848826972
OTU01771	Bacteria	Acidobacteria	Acidobacteria	Subgroup_3	unclassified	Candidatus_Solibacter	unclassified	0.440135386411816	-0.440135386411817	1e-04	0.000274058467210956	0.00196430542405806
OTU01773	Bacteria	Actinobacteria	MB-A2-108	unclassified	unclassified	unclassified	unclassified	0.395182900335076	-0.395182900335076	1e-04	0.000274058467210956	0.00152266559226227
OTU01774	Bacteria	Actinobacteria	Thermoleophilia	Solirubrobacterales	0319-6M6	unclassified	unclassified	0.451575797815377	-0.451575797815377	1e-04	0.000274058467210956	0.00431298802363272
OTU01776	Bacteria	Chloroflexi	JG30-KF-CM66	unclassified	unclassified	unclassified	unclassified	0.661758371688383	-0.661758371688383	1e-04	0.000274058467210956	0.00748007542418521
OTU01777	Bacteria	Proteobacteria	Alphaproteobacteria	Rhizobiales	Rhizobiales_Incertae_Sedis	Rhizomicrobium	unclassified	0.399770656880589	-0.39977065688059	1e-04	0.000274058467210956	0.014398879381935
OTU01778	Bacteria	Proteobacteria	Alphaproteobacteria	Rhodospirillales	DA111	unclassified	unclassified	-0.383862879107523	0.383862879107523	1e-04	0.000274058467210956	0.00632675203917944
OTU01779	Bacteria	Bacteroidetes	Cytophagia	Cytophagales	Cytophagaceae	unclassified	unclassified	0.348516224515779	-0.348516224515779	1e-04	0.000274058467210956	0.00397752850768872
OTU01780	Bacteria	Parcubacteria	unclassified	unclassified	unclassified	unclassified	unclassified	0.338186858110346	-0.338186858110346	1e-04	0.000274058467210956	0.00136147978517714
OTU01781	Bacteria	Proteobacteria	Alphaproteobacteria	Caulobacterales	Caulobacteraceae	Phenylobacterium	unclassified	-0.499700824157483	0.499700824157483	1e-04	0.000274058467210956	0.00505351408544438
OTU01782	Bacteria	Chloroflexi	Anaerolineae	Anaerolineales	Anaerolineaceae	unclassified	unclassified	-0.383666223445923	0.383666223445923	2e-04	0.000514384577360356	0.00521848151291729
OTU01783	Bacteria	Chloroflexi	Chloroflexia	Kallotenuales	AKIW781	unclassified	unclassified	0.444912632708342	-0.444912632708342	1e-04	0.000274058467210956	0.00610647170856084
OTU01784	Bacteria	Proteobacteria	Betaproteobacteria	SC-I-84	unclassified	unclassified	unclassified	0.457308691476947	-0.457308691476947	1e-04	0.000274058467210956	0.00116918934264801
OTU01785	Bacteria	Chloroflexi	Anaerolineae	Anaerolineales	Anaerolineaceae	unclassified	unclassified	0.435107009015896	-0.435107009015896	1e-04	0.000274058467210956	0.00457180712797032
OTU01786	Bacteria	Chloroflexi	JG37-AG-4	unclassified	unclassified	unclassified	unclassified	-0.311765782515266	0.311765782515266	2e-04	0.000514384577360356	0.0228170881223875
OTU01788	Bacteria	Planctomycetes	Phycisphaerae	Phycisphaerales	Phycisphaeraceae	AKYG587	unclassified	0.568789077098875	-0.568789077098874	1e-04	0.000274058467210956	0.00227102349457549
OTU01791	Bacteria	Proteobacteria	Gammaproteobacteria	Xanthomonadales	Xanthomonadaceae	unclassified	unclassified	-0.383049104900808	0.383049104900808	1e-04	0.000274058467210956	0.0184418046839329
OTU01792	Bacteria	JL-ETNP-Z39	unclassified	unclassified	unclassified	unclassified	unclassified	0.582813315956865	-0.582813315956865	1e-04	0.000274058467210956	0.00494165871611627
OTU01793	Bacteria	Proteobacteria	unclassified	unclassified	unclassified	unclassified	unclassified	-0.299904366742433	0.299904366742433	2e-04	0.000514384577360356	0.00699959010158308
OTU01794	Bacteria	Chloroflexi	Ktedonobacteria	Ktedonobacterales	JG30a-KF-32	unclassified	unclassified	-0.445062054229895	0.445062054229895	1e-04	0.000274058467210956	0.049672229822391
OTU01795	Bacteria	Verrucomicrobia	Spartobacteria	Chthoniobacterales	Chthoniobacteraceae	Chthoniobacter	unclassified	0.430549710257091	-0.430549710257091	1e-04	0.000274058467210956	0.000831107911351925
OTU01796	Bacteria	Chloroflexi	Chloroflexia	Kallotenuales	AKIW781	unclassified	unclassified	0.723518863850423	-0.723518863850423	1e-04	0.000274058467210956	0.0107355021403475
OTU01798	Bacteria	Parcubacteria	unclassified	unclassified	unclassified	unclassified	unclassified	0.281198968992673	-0.281198968992673	0.0037	0.00736743207041715	0.00144240882602985
OTU01799	Bacteria	Planctomycetes	Planctomycetacia	Planctomycetales	Planctomycetaceae	unclassified	unclassified	0.725306740729694	-0.725306740729694	1e-04	0.000274058467210956	0.00575421512588607
OTU01801	Bacteria	Acidobacteria	Holophagae	Subgroup_7	unclassified	unclassified	unclassified	0.231910536900517	-0.231910536900517	8e-04	0.00181923076923077	0.00388471496169869
OTU01802	Bacteria	Proteobacteria	Deltaproteobacteria	Myxococcales	Polyangiaceae	Sorangium	unclassified	-0.305803405780556	0.305803405780556	7e-04	0.00161261899490812	0.00309640329314584
OTU01804	Bacteria	Proteobacteria	Betaproteobacteria	unclassified	unclassified	unclassified	unclassified	0.313332903582825	-0.313332903582825	6e-04	0.00140116696588869	0.00421206373982672
OTU01805	Bacteria	Chloroflexi	JG37-AG-4	unclassified	unclassified	unclassified	unclassified	-0.31050010613645	0.31050010613645	0.0013	0.00280776255707763	0.0082174975281842
OTU01809	Bacteria	Proteobacteria	Alphaproteobacteria	Rhizobiales	Rhizobiales_Incertae_Sedis	Rhizomicrobium	unclassified	-0.235588139625053	0.235588139625053	0.0248	0.0409568005078559	0.0023983903346336
OTU01810	Bacteria	Actinobacteria	Acidimicrobiia	Acidimicrobiales	unclassified	unclassified	unclassified	0.350021716090266	-0.350021716090267	1e-04	0.000274058467210956	0.0177956876048362
OTU01811	Bacteria	Planctomycetes	Planctomycetacia	Planctomycetales	Planctomycetaceae	Pirellula	unclassified	0.226465512058956	-0.226465512058956	0.0142	0.0250832116788321	0.00267166854082337
OTU01813	Bacteria	Planctomycetes	Phycisphaerae	WD2101_soil_group	unclassified	unclassified	unclassified	0.624511242609408	-0.624511242609408	1e-04	0.000274058467210956	0.00355143489805467
OTU01816	Bacteria	Armatimonadetes	unclassified	unclassified	unclassified	unclassified	unclassified	-0.576697348619957	0.576697348619957	1e-04	0.000274058467210956	0.0191100200837535
OTU01817	Bacteria	Planctomycetes	Phycisphaerae	Phycisphaerales	Phycisphaeraceae	AKYG587	unclassified	0.481795848070194	-0.481795848070194	1e-04	0.000274058467210956	0.00730367505850112
OTU01818	Bacteria	Planctomycetes	Planctomycetacia	Planctomycetales	Planctomycetaceae	unclassified	unclassified	-0.545335342286632	0.545335342286632	1e-04	0.000274058467210956	0.00799230321963392
OTU01819	Bacteria	Chloroflexi	Anaerolineae	Anaerolineales	Anaerolineaceae	unclassified	unclassified	-0.25266781986424	0.25266781986424	0.0061	0.0114640780205888	0.0044229739466584
OTU01820	Bacteria	Parcubacteria	unclassified	unclassified	unclassified	unclassified	unclassified	-0.488459936472894	0.488459936472894	1e-04	0.000274058467210956	0.0133461996939256
OTU01821	Bacteria	Proteobacteria	Alphaproteobacteria	Rhizobiales	1174-901-12	Beijerinckia_sp._Lor46	unclassified	-0.516852656652887	0.516852656652887	1e-04	0.000274058467210956	0.00790161722955269
OTU01822	Bacteria	Planctomycetes	Phycisphaerae	Phycisphaerales	Phycisphaeraceae	AKYG587	unclassified	0.292791223735326	-0.292791223735326	0.0021	0.00435397489539749	0.00445996519147468
OTU01823	Bacteria	Planctomycetes	Phycisphaerae	S-70	unclassified	unclassified	unclassified	0.608373812259948	-0.608373812259949	1e-04	0.000274058467210956	0.00345054305846968
OTU01825	Bacteria	Gemmatimonadetes	Gemmatimonadetes	Gemmatimonadales	Gemmatimonadaceae	unclassified	unclassified	0.211228999993555	-0.211228999993555	0.0285	0.0468368603916614	0.00290685930386127
OTU01826	Bacteria	Acidobacteria	Acidobacteria	Subgroup_4	11-24	unclassified	unclassified	0.300047543372256	-0.300047543372256	0.0023	0.00474594487408289	0.0109937923134119
OTU01827	Bacteria	Parcubacteria	unclassified	unclassified	unclassified	unclassified	unclassified	0.420564398162712	-0.420564398162712	1e-04	0.000274058467210956	0.00825860682378154
OTU01829	Bacteria	Planctomycetes	Planctomycetacia	Planctomycetales	Planctomycetaceae	unclassified	unclassified	-0.239420065980244	0.239420065980244	0.0152	0.0267090847686592	0.00888642412328926
OTU01830	Bacteria	Acidobacteria	Acidobacteria	Subgroup_2	unclassified	unclassified	unclassified	-0.669009464163325	0.669009464163325	1e-04	0.000274058467210956	0.0296029756175961
OTU01832	Bacteria	WD272	unclassified	unclassified	unclassified	unclassified	unclassified	-0.552481769353517	0.552481769353517	1e-04	0.000274058467210956	0.00856649701708959
OTU01834	Bacteria	Planctomycetes	Planctomycetacia	Planctomycetales	Planctomycetaceae	unclassified	unclassified	-0.558958227177278	0.558958227177278	1e-04	0.000274058467210956	0.00860980768179616
OTU01835	Bacteria	Acidobacteria	Acidobacteria	Subgroup_6	unclassified	unclassified	unclassified	0.824311355644072	-0.824311355644072	1e-04	0.000274058467210956	0.00828653183851544
OTU01837	Bacteria	Planctomycetes	Phycisphaerae	CPla-3_termite_group	unclassified	unclassified	unclassified	-0.59614430636741	0.59614430636741	1e-04	0.000274058467210956	0.0114354509034118
OTU01838	Bacteria	Planctomycetes	Phycisphaerae	WD2101_soil_group	unclassified	unclassified	unclassified	0.295304702787663	-0.295304702787663	0.0016	0.00338612975391499	0.0153131084750728
OTU01839	Bacteria	Bacteroidetes	Flavobacteriia	Flavobacteriales	NS9_marine_group	unclassified	unclassified	0.618918639382066	-0.618918639382066	1e-04	0.000274058467210956	0.0047401168227908
OTU01840	Bacteria	Planctomycetes	Planctomycetacia	Planctomycetales	Planctomycetaceae	Pirellula	unclassified	0.567998715848932	-0.567998715848932	1e-04	0.000274058467210956	0.00236422043158312
OTU01841	Bacteria	Planctomycetes	OM190	unclassified	unclassified	unclassified	unclassified	0.340073687415204	-0.340073687415204	2e-04	0.000514384577360356	0.00302621170375177
OTU01843	Bacteria	Acidobacteria	Acidobacteria	Subgroup_4	11-24	unclassified	unclassified	0.690325123794724	-0.690325123794724	1e-04	0.000274058467210956	0.00475260734226746
OTU01844	Bacteria	Acidobacteria	Holophagae	Subgroup_10	ABS-19	unclassified	unclassified	-0.446628663011885	0.446628663011885	1e-04	0.000274058467210956	0.0044297762962336
OTU01845	Bacteria	Planctomycetes	Phycisphaerae	Phycisphaerales	Phycisphaeraceae	SM1A02	unclassified	0.505947430101645	-0.505947430101645	1e-04	0.000274058467210956	0.00386145551602918
OTU01846	Bacteria	Proteobacteria	Gammaproteobacteria	Xanthomonadales	Xanthomonadaceae	Arenimonas	unclassified	0.572736682874457	-0.572736682874457	1e-04	0.000274058467210956	0.00375733605367554
OTU01847	Bacteria	Acidobacteria	Acidobacteria	Subgroup_6	unclassified	unclassified	unclassified	0.73221974796265	-0.73221974796265	1e-04	0.000274058467210956	0.0134469185626745
OTU01849	Bacteria	Actinobacteria	Actinobacteria	Propionibacteriales	Nocardioidaceae	Nocardioides	unclassified	0.41132909077982	-0.41132909077982	1e-04	0.000274058467210956	0.00597129672810009
OTU01850	Bacteria	Proteobacteria	Alphaproteobacteria	Rhodospirillales	JG37-AG-20	unclassified	unclassified	-0.63210873227894	0.63210873227894	1e-04	0.000274058467210956	0.03484006478612
OTU01852	Bacteria	Proteobacteria	Alphaproteobacteria	Rhodospirillales	Rhodospirillaceae	Defluviicoccus	unclassified	0.554423470600514	-0.554423470600514	1e-04	0.000274058467210956	0.00306555533232857
OTU01853	Bacteria	Proteobacteria	Alphaproteobacteria	Rhizobiales	unclassified	unclassified	unclassified	-0.723988083472951	0.72398808347295	1e-04	0.000274058467210956	0.0167944608679602
OTU01854	Bacteria	Planctomycetes	Planctomycetacia	Planctomycetales	Planctomycetaceae	unclassified	unclassified	0.298605819587293	-0.298605819587293	2e-04	0.000514384577360356	0.00113579420266394
OTU01855	Bacteria	Bacteroidetes	Sphingobacteriia	Sphingobacteriales	Chitinophagaceae	unclassified	unclassified	0.381414370139591	-0.381414370139592	1e-04	0.000274058467210956	0.00495837581730776
OTU01857	Bacteria	Proteobacteria	Deltaproteobacteria	Myxococcales	Amb-16S-1034	unclassified	unclassified	-0.360910808162222	0.360910808162222	3e-04	0.000742225392296719	0.00434562473636588
OTU01859	Bacteria	Proteobacteria	Deltaproteobacteria	Myxococcales	BIrii41	unclassified	unclassified	0.311436955872372	-0.311436955872372	2e-04	0.000514384577360356	0.00366062959665343
OTU01860	Bacteria	Planctomycetes	Planctomycetacia	Planctomycetales	Planctomycetaceae	unclassified	unclassified	0.702024211419651	-0.702024211419651	1e-04	0.000274058467210956	0.00464298334070479
OTU01861	Bacteria	Chloroflexi	Anaerolineae	Anaerolineales	Anaerolineaceae	unclassified	unclassified	0.564734820897095	-0.564734820897095	1e-04	0.000274058467210956	0.00389235106146151
OTU01862	Bacteria	Acidobacteria	Acidobacteria	Subgroup_3	unclassified	Bryobacter	unclassified	0.682447202715044	-0.682447202715044	1e-04	0.000274058467210956	0.00506389938819435
OTU01864	Bacteria	Actinobacteria	Thermoleophilia	Gaiellales	unclassified	bacterium_Ellin6504	unclassified	-0.403106713781959	0.403106713781959	1e-04	0.000274058467210956	0.00408125596557877
OTU01865	Bacteria	Proteobacteria	Alphaproteobacteria	Rhizobiales	Hyphomicrobiaceae	unclassified	unclassified	-0.425051934419007	0.425051934419007	1e-04	0.000274058467210956	0.00493899263364717
OTU01867	Bacteria	Verrucomicrobia	OPB35_soil_group	unclassified	unclassified	unclassified	unclassified	-0.300712838310149	0.300712838310149	0.0018	0.00377256797583082	0.00238312909532971
OTU01868	Bacteria	Acidobacteria	Acidobacteria	Subgroup_3	unclassified	unclassified	unclassified	-0.236947837071386	0.236947837071386	0.0171	0.0295929818726093	0.00188576662043087
OTU01870	Bacteria	Acidobacteria	Acidobacteria	Subgroup_3	Elev-16S-1166	unclassified	unclassified	0.366421942318409	-0.366421942318409	1e-04	0.000274058467210956	0.00635589254800268
OTU01871	Bacteria	Proteobacteria	Betaproteobacteria	unclassified	unclassified	unclassified	unclassified	-0.528070112250318	0.528070112250318	1e-04	0.000274058467210956	0.0188230909903414
OTU01872	Bacteria	Chloroflexi	Anaerolineae	Anaerolineales	Anaerolineaceae	unclassified	wastewater_metagenome	-0.363237970635232	0.363237970635232	2e-04	0.000514384577360356	0.00636771338606642
OTU01873	Bacteria	Verrucomicrobia	Spartobacteria	Chthoniobacterales	Chthoniobacteraceae	Chthoniobacter	unclassified	0.457752048715726	-0.457752048715726	1e-04	0.000274058467210956	0.00885372051128273
OTU01874	Bacteria	Saccharibacteria	unclassified	unclassified	unclassified	unclassified	unclassified	-0.285870311375615	0.285870311375615	0.0042	0.00822299153339605	0.00228232459957938
OTU01875	Bacteria	Chloroflexi	Anaerolineae	Anaerolineales	Anaerolineaceae	unclassified	unclassified	0.408778007650142	-0.408778007650142	1e-04	0.000274058467210956	0.00280051525881964
OTU01876	Bacteria	Acidobacteria	Holophagae	Subgroup_7	unclassified	unclassified	unclassified	0.530750746137546	-0.530750746137546	1e-04	0.000274058467210956	0.00580685261760869
OTU01877	Bacteria	Planctomycetes	Phycisphaerae	CCM11a	unclassified	unclassified	unclassified	0.511286824681778	-0.511286824681778	1e-04	0.000274058467210956	0.00259916694492274
OTU01878	Bacteria	Gemmatimonadetes	Gemmatimonadetes	Gemmatimonadales	Gemmatimonadaceae	Gemmatimonas	unclassified	0.229276808281665	-0.229276808281665	3e-04	0.000742225392296719	0.00101099607788292
OTU01879	Bacteria	Proteobacteria	Deltaproteobacteria	Desulfobacterales	Nitrospinaceae	Candidatus_Entotheonella	unclassified	0.675094668516719	-0.675094668516719	1e-04	0.000274058467210956	0.00446378140200777
OTU01880	Bacteria	Gemmatimonadetes	Gemmatimonadetes	Gemmatimonadales	Gemmatimonadaceae	Gemmatimonas	unclassified	0.336110146283952	-0.336110146283951	5e-04	0.00118519362186788	0.0107364694975941
OTU01881	Bacteria	Planctomycetes	Planctomycetacia	Planctomycetales	Planctomycetaceae	Bythopirellula	unclassified	0.569242282928849	-0.56924228292885	1e-04	0.000274058467210956	0.00241143645650578
OTU01883	Bacteria	Bacteroidetes	Sphingobacteriia	Sphingobacteriales	Chitinophagaceae	Flavisolibacter	unclassified	0.793096805244019	-0.793096805244019	1e-04	0.000274058467210956	0.0115735320056549
OTU01884	Bacteria	Planctomycetes	OM190	unclassified	unclassified	unclassified	unclassified	0.673643552485798	-0.673643552485798	1e-04	0.000274058467210956	0.00433688194581516
OTU01885	Bacteria	Parcubacteria	unclassified	unclassified	unclassified	unclassified	unclassified	-0.299740258237852	0.299740258237852	0.0014	0.00300131850020602	0.0113727509872818
OTU01886	Bacteria	Proteobacteria	Betaproteobacteria	SC-I-84	unclassified	unclassified	unclassified	-0.425614629409993	0.425614629409993	1e-04	0.000274058467210956	0.00599326377944527
OTU01887	Bacteria	Chloroflexi	Thermomicrobia	JG30-KF-CM45	unclassified	unclassified	unclassified	0.409535597446193	-0.409535597446193	1e-04	0.000274058467210956	0.00265306574147579
OTU01888	Bacteria	Parcubacteria	Parcubacteria_bacterium_SCGC_AAA011-A08	unclassified	unclassified	unclassified	unclassified	0.587454475735895	-0.587454475735896	1e-04	0.000274058467210956	0.00488836165654471
OTU01890	Bacteria	Gemmatimonadetes	Gemmatimonadetes	Gemmatimonadales	Gemmatimonadaceae	unclassified	unclassified	0.424689520355072	-0.424689520355072	1e-04	0.000274058467210956	0.00244568511650323
OTU01891	Bacteria	Proteobacteria	Alphaproteobacteria	Rhizobiales	Rhizobiales_Incertae_Sedis	Phreatobacter	unclassified	0.499245474335409	-0.499245474335409	1e-04	0.000274058467210956	0.00389989148632331
OTU01892	Bacteria	Bacteroidetes	Sphingobacteriia	Sphingobacteriales	Chitinophagaceae	Chitinophaga	unclassified	0.421711474080976	-0.421711474080976	1e-04	0.000274058467210956	0.0077372025074406
OTU01894	Bacteria	Planctomycetes	Planctomycetacia	Planctomycetales	Planctomycetaceae	Gemmata	unclassified	0.637027869933215	-0.637027869933215	1e-04	0.000274058467210956	0.00438951959920573
OTU01895	Bacteria	Parcubacteria	unclassified	unclassified	unclassified	unclassified	unclassified	-0.406099783866941	0.406099783866941	1e-04	0.000274058467210956	0.00463625902010915
OTU01896	Bacteria	Proteobacteria	Alphaproteobacteria	Rhodospirillales	Acetobacteraceae	Craurococcus	unclassified	0.658420588900131	-0.658420588900131	1e-04	0.000274058467210956	0.00434790032045794
OTU01897	Bacteria	Parcubacteria	unclassified	unclassified	unclassified	unclassified	unclassified	0.446580689703599	-0.446580689703599	1e-04	0.000274058467210956	0.00511214861511688
OTU01898	Bacteria	Gemmatimonadetes	Gemmatimonadetes	Gemmatimonadales	Gemmatimonadaceae	unclassified	unclassified	0.186809510250678	-0.186809510250678	0.0172	0.029706755186722	0.00125286723890533
OTU01899	Bacteria	Acidobacteria	Acidobacteria	Subgroup_4	RB41	unclassified	unclassified	0.403699211928932	-0.403699211928932	1e-04	0.000274058467210956	0.00279602083018495
OTU01900	Bacteria	Chloroflexi	Anaerolineae	Anaerolineales	Anaerolineaceae	unclassified	unclassified	0.250416855651052	-0.250416855651052	0.0013	0.00280776255707763	0.00200037670760168
OTU01901	Bacteria	Parcubacteria	unclassified	unclassified	unclassified	unclassified	unclassified	0.30830509919109	-0.30830509919109	0.002	0.0041640656262505	0.00293678717950577
OTU01902	Bacteria	Proteobacteria	Gammaproteobacteria	Xanthomonadales	Xanthomonadaceae	Lysobacter	unclassified	0.388198677405207	-0.388198677405207	1e-04	0.000274058467210956	0.00181371376603028
OTU01903	Bacteria	Planctomycetes	Planctomycetacia	Planctomycetales	Planctomycetaceae	Pir4_lineage	unclassified	0.565867431639485	-0.565867431639485	1e-04	0.000274058467210956	0.0021890588682222
OTU01904	Bacteria	Bacteroidetes	Sphingobacteriia	Sphingobacteriales	Chitinophagaceae	unclassified	unclassified	-0.540592340103943	0.540592340103943	1e-04	0.000274058467210956	0.0164015279584337
OTU01905	Bacteria	Proteobacteria	Alphaproteobacteria	Rhizobiales	Hyphomicrobiaceae	Hyphomicrobium	unclassified	0.61134343892098	-0.61134343892098	1e-04	0.000274058467210956	0.0046213095581425
OTU01907	Bacteria	Bacteroidetes	Sphingobacteriia	Sphingobacteriales	Chitinophagaceae	Terrimonas	unclassified	0.857583551514123	-0.857583551514123	1e-04	0.000274058467210956	0.0272436733011821
OTU01908	Bacteria	Planctomycetes	Planctomycetacia	Planctomycetales	Planctomycetaceae	Gemmata	unclassified	0.719290533736582	-0.719290533736582	1e-04	0.000274058467210956	0.00411829643915236
OTU01909	Bacteria	Proteobacteria	Gammaproteobacteria	Xanthomonadales	Xanthomonadaceae	unclassified	unclassified	0.37508578041343	-0.37508578041343	1e-04	0.000274058467210956	0.00131338846005661
OTU01910	Bacteria	Planctomycetes	Phycisphaerae	WD2101_soil_group	unclassified	unclassified	unclassified	0.64192025680892	-0.64192025680892	1e-04	0.000274058467210956	0.0041306369071912
OTU01911	Bacteria	Gemmatimonadetes	Gemmatimonadetes	Gemmatimonadales	Gemmatimonadaceae	Gemmatimonas	unclassified	-0.423626006969697	0.423626006969697	1e-04	0.000274058467210956	0.00372494896256856
OTU01912	Bacteria	Proteobacteria	Betaproteobacteria	SC-I-84	unclassified	unclassified	unclassified	0.563088997547841	-0.563088997547841	1e-04	0.000274058467210956	0.00959204338344972
OTU01913	Bacteria	Proteobacteria	Betaproteobacteria	Nitrosomonadales	Nitrosomonadaceae	unclassified	unclassified	0.562212354025001	-0.562212354025001	1e-04	0.000274058467210956	0.0036244065966929
OTU01914	Bacteria	Planctomycetes	Planctomycetacia	Planctomycetales	Planctomycetaceae	unclassified	unclassified	-0.538611721287427	0.538611721287427	1e-04	0.000274058467210956	0.0409462044717394
OTU01915	Bacteria	Verrucomicrobia	Opitutae	Opitutales	Opitutaceae	Opitutus	unclassified	-0.276962617408134	0.276962617408134	0.0016	0.00338612975391499	0.005415189907507
OTU01916	Bacteria	Bacteroidetes	Sphingobacteriia	Sphingobacteriales	Chitinophagaceae	unclassified	unclassified	0.571485291289427	-0.571485291289427	1e-04	0.000274058467210956	0.00396304393074072
OTU01918	Bacteria	Planctomycetes	Planctomycetacia	Planctomycetales	Planctomycetaceae	unclassified	unclassified	-0.368785084741119	0.368785084741119	1e-04	0.000274058467210956	0.00233128635756529
OTU01920	Bacteria	Chloroflexi	unclassified	unclassified	unclassified	unclassified	unclassified	-0.54839075498185	0.54839075498185	1e-04	0.000274058467210956	0.012002872045828
OTU01921	Bacteria	Proteobacteria	Gammaproteobacteria	Cellvibrionales	Spongiibacteraceae	BD1-7_clade	unclassified	0.502436547946725	-0.502436547946725	1e-04	0.000274058467210956	0.00124063258141781
OTU01922	Bacteria	Proteobacteria	Alphaproteobacteria	Rhodospirillales	DA111	unclassified	unclassified	-0.341488477392483	0.341488477392483	6e-04	0.00140116696588869	0.00231895099882588
OTU01924	Bacteria	Proteobacteria	Deltaproteobacteria	Myxococcales	Polyangiaceae	unclassified	unclassified	-0.576464928475976	0.576464928475976	1e-04	0.000274058467210956	0.0112153103958267
OTU01925	Bacteria	Actinobacteria	Thermoleophilia	Solirubrobacterales	unclassified	unclassified	unclassified	0.648121925970936	-0.648121925970936	1e-04	0.000274058467210956	0.00552652189349712
OTU01926	Bacteria	Proteobacteria	Betaproteobacteria	unclassified	unclassified	unclassified	unclassified	-0.451836010111904	0.451836010111904	1e-04	0.000274058467210956	0.00467323969971592
OTU01927	Bacteria	Parcubacteria	unclassified	unclassified	unclassified	unclassified	unclassified	0.528479085865209	-0.528479085865209	1e-04	0.000274058467210956	0.0014228271309607
OTU01928	Bacteria	Planctomycetes	Planctomycetacia	Planctomycetales	Planctomycetaceae	unclassified	unclassified	0.556595784619837	-0.556595784619837	1e-04	0.000274058467210956	0.00236063937738906
OTU01929	Bacteria	Proteobacteria	Deltaproteobacteria	Myxococcales	unclassified	unclassified	unclassified	-0.489308598721997	0.489308598721997	1e-04	0.000274058467210956	0.00713183057204044
OTU01930	Bacteria	Planctomycetes	Planctomycetacia	Planctomycetales	Planctomycetaceae	Rhodopirellula	unclassified	0.66826107944104	-0.66826107944104	1e-04	0.000274058467210956	0.00204841325969324
OTU01931	Bacteria	Actinobacteria	Actinobacteria	Frankiales	Sporichthyaceae	unclassified	unclassified	-0.334101540011775	0.334101540011775	6e-04	0.00140116696588869	0.00224883685319277
OTU01932	Bacteria	Verrucomicrobia	Opitutae	Opitutales	Opitutaceae	Alterococcus	unclassified	0.753519278068879	-0.753519278068879	1e-04	0.000274058467210956	0.0100758478251826
OTU01934	Bacteria	Proteobacteria	Deltaproteobacteria	Myxococcales	Sandaracinaceae	unclassified	unclassified	0.19784854735995	-0.19784854735995	0.009	0.0164883802816901	0.00192147839298428
OTU01935	Bacteria	Planctomycetes	Planctomycetacia	Planctomycetales	Planctomycetaceae	Pirellula	unclassified	-0.468968648777971	0.468968648777971	1e-04	0.000274058467210956	0.00482936121802415
OTU01937	Bacteria	Actinobacteria	MB-A2-108	unclassified	unclassified	unclassified	unclassified	0.565570870078134	-0.565570870078134	1e-04	0.000274058467210956	0.00304610905784863
OTU01938	Bacteria	Planctomycetes	Planctomycetacia	Planctomycetales	Planctomycetaceae	unclassified	unclassified	-0.39004554378029	0.39004554378029	1e-04	0.000274058467210956	0.00225938844708879
OTU01939	Bacteria	Chloroflexi	Thermomicrobia	JG30-KF-CM45	unclassified	unclassified	unclassified	0.459321998782517	-0.459321998782517	1e-04	0.000274058467210956	0.00472657046694099
OTU01940	Bacteria	Bacteroidetes	Cytophagia	Cytophagales	Cytophagaceae	Sporocytophaga	unclassified	-0.299084353730447	0.299084353730448	3e-04	0.000742225392296719	0.0100458277754159
OTU01942	Bacteria	Planctomycetes	vadinHA49	unclassified	unclassified	unclassified	unclassified	-0.364268268081414	0.364268268081414	1e-04	0.000274058467210956	0.00387744465444034
OTU01943	Bacteria	Planctomycetes	Planctomycetacia	Planctomycetales	Planctomycetaceae	unclassified	unclassified	-0.588544245212381	0.588544245212381	1e-04	0.000274058467210956	0.00932067975699316
OTU01945	Bacteria	Actinobacteria	Acidimicrobiia	Acidimicrobiales	unclassified	unclassified	unclassified	0.479305050776607	-0.479305050776607	1e-04	0.000274058467210956	0.00161191365250801
OTU01946	Bacteria	Proteobacteria	Deltaproteobacteria	Myxococcales	Haliangiaceae	Haliangium	unclassified	-0.52922322904723	0.52922322904723	1e-04	0.000274058467210956	0.0110907590354366
OTU01947	Bacteria	Acidobacteria	Acidobacteria	Subgroup_4	RB41	unclassified	unclassified	0.31925319839003	-0.31925319839003	1e-04	0.000274058467210956	0.00337516555549046
OTU01948	Bacteria	Cyanobacteria	Melainabacteria	Obscuribacterales	unclassified	unclassified	unclassified	-0.28262728539122	0.28262728539122	0.0044	0.00856621141253508	0.002186924695047
OTU01950	Bacteria	Bacteroidetes	Sphingobacteriia	Sphingobacteriales	Chitinophagaceae	unclassified	unclassified	-0.399860949909536	0.399860949909536	1e-04	0.000274058467210956	0.00623766095672642
OTU01951	Bacteria	Chloroflexi	Anaerolineae	Anaerolineales	Anaerolineaceae	unclassified	unclassified	0.43901073631425	-0.43901073631425	1e-04	0.000274058467210956	0.00339134674031581
OTU01952	Bacteria	Elusimicrobia	Elusimicrobia	Lineage_IV	unclassified	unclassified	unclassified	-0.478945391872715	0.478945391872715	1e-04	0.000274058467210956	0.00437800171231586
OTU01953	Bacteria	Chloroflexi	Ktedonobacteria	Ktedonobacterales	unclassified	unclassified	unclassified	-0.450064888909646	0.450064888909646	1e-04	0.000274058467210956	0.0251293263847302
OTU01954	Bacteria	Actinobacteria	Acidimicrobiia	Acidimicrobiales	unclassified	unclassified	unclassified	0.670513058834162	-0.670513058834162	1e-04	0.000274058467210956	0.00320770117431482
OTU01955	Bacteria	Actinobacteria	Actinobacteria	Propionibacteriales	Nocardioidaceae	Nocardioides	unclassified	0.583518444296156	-0.583518444296156	1e-04	0.000274058467210956	0.00198304713294964
OTU01956	Bacteria	Bacteroidetes	Cytophagia	Cytophagales	Cytophagaceae	unclassified	unclassified	0.354604951961998	-0.354604951961998	1e-04	0.000274058467210956	0.00322689091789662
OTU01957	Bacteria	TA06	unclassified	unclassified	unclassified	unclassified	unclassified	0.412337606741882	-0.412337606741882	1e-04	0.000274058467210956	0.00159794928547798
OTU01959	Bacteria	Proteobacteria	Betaproteobacteria	Burkholderiales	Oxalobacteraceae	unclassified	unclassified	-0.370007820840837	0.370007820840837	1e-04	0.000274058467210956	0.00747216279880936
OTU01960	Bacteria	Firmicutes	Erysipelotrichia	Erysipelotrichales	Erysipelotrichaceae	Asteroleplasma	unclassified	-0.377048800401152	0.377048800401152	1e-04	0.000274058467210956	0.0159458810335725
OTU01961	Bacteria	Chloroflexi	Anaerolineae	Anaerolineales	Anaerolineaceae	unclassified	unclassified	0.648810071663046	-0.648810071663046	1e-04	0.000274058467210956	0.0190882589574161
OTU01962	Bacteria	Proteobacteria	Betaproteobacteria	TRA3-20	unclassified	unclassified	unclassified	0.746419935941632	-0.746419935941632	1e-04	0.000274058467210956	0.032760062012422
OTU01963	Bacteria	Actinobacteria	Acidimicrobiia	Acidimicrobiales	OM1_clade	unclassified	unclassified	0.637856701429216	-0.637856701429216	1e-04	0.000274058467210956	0.00847253352408834
OTU01965	Bacteria	Bacteroidetes	Sphingobacteriia	Sphingobacteriales	Chitinophagaceae	unclassified	unclassified	-0.621764902081907	0.621764902081907	1e-04	0.000274058467210956	0.0338234553217689
OTU01966	Bacteria	Planctomycetes	Planctomycetacia	Planctomycetales	Planctomycetaceae	Pirellula	unclassified	0.538812881828585	-0.538812881828584	1e-04	0.000274058467210956	0.00327558621208038
OTU01967	Bacteria	Saccharibacteria	unclassified	unclassified	unclassified	unclassified	unclassified	-0.502855252372667	0.502855252372667	1e-04	0.000274058467210956	0.0089745097421551
OTU01968	Bacteria	Chloroflexi	Anaerolineae	Anaerolineales	Anaerolineaceae	unclassified	unclassified	0.505385694123828	-0.505385694123828	1e-04	0.000274058467210956	0.00245670813993718
OTU01969	Bacteria	Parcubacteria	Parcubacteria_bacterium_SCGC_AAA011-A08	unclassified	unclassified	unclassified	unclassified	0.484272716031526	-0.484272716031526	1e-04	0.000274058467210956	0.0145148985021249
OTU01971	Bacteria	Saccharibacteria	unclassified	unclassified	unclassified	unclassified	unclassified	0.381502915651551	-0.381502915651551	1e-04	0.000274058467210956	0.00999148306325429
OTU01972	Bacteria	Proteobacteria	Deltaproteobacteria	Sh765B-TzT-29	unclassified	unclassified	unclassified	0.5628875787599	-0.5628875787599	1e-04	0.000274058467210956	0.00143258441610413
OTU01973	Bacteria	Parcubacteria	unclassified	unclassified	unclassified	unclassified	unclassified	-0.480242055150605	0.480242055150605	1e-04	0.000274058467210956	0.0102268149900179
OTU01974	Bacteria	Proteobacteria	Gammaproteobacteria	KI89A_clade	unclassified	unclassified	unclassified	0.507850250654836	-0.507850250654836	1e-04	0.000274058467210956	0.00330270840502205
OTU01975	Bacteria	Planctomycetes	Planctomycetacia	Planctomycetales	Planctomycetaceae	unclassified	unclassified	-0.312870483628794	0.312870483628794	0.0017	0.00357449989896949	0.00226720327056943
OTU01976	Bacteria	Bacteroidetes	Sphingobacteriia	Sphingobacteriales	Chitinophagaceae	Ferruginibacter	unclassified	0.692601546200673	-0.692601546200672	1e-04	0.000274058467210956	0.0129205717093416
OTU01977	Bacteria	Gemmatimonadetes	Gemmatimonadetes	Gemmatimonadales	Gemmatimonadaceae	unclassified	unclassified	0.614649703933338	-0.614649703933338	1e-04	0.000274058467210956	0.00596447777994278
OTU01979	Bacteria	Proteobacteria	Alphaproteobacteria	Rhodobacterales	Rhodobacteraceae	Rubellimicrobium	unclassified	0.420853507591351	-0.420853507591351	1e-04	0.000274058467210956	0.00160601885682636
OTU01980	Bacteria	Chloroflexi	Ktedonobacteria	Ktedonobacterales	Ktedonobacteraceae	unclassified	unclassified	-0.287394838318283	0.287394838318283	0.001	0.00222065727699531	0.0104698966258496
OTU01981	Bacteria	Proteobacteria	Deltaproteobacteria	Myxococcales	unclassified	unclassified	unclassified	-0.452435215276345	0.452435215276345	1e-04	0.000274058467210956	0.00617976387354753
OTU01982	Bacteria	Planctomycetes	Planctomycetacia	Planctomycetales	Planctomycetaceae	unclassified	unclassified	0.659644744571063	-0.659644744571063	1e-04	0.000274058467210956	0.00230661662166416
OTU01983	Bacteria	Proteobacteria	Alphaproteobacteria	Rhodospirillales	Rhodospirillales_Incertae_Sedis	Candidatus_Alysiosphaera	unclassified	0.26600088870777	-0.26600088870777	1e-04	0.000274058467210956	0.00125076018704774
OTU01984	Bacteria	Parcubacteria	unclassified	unclassified	unclassified	unclassified	unclassified	0.241001449867419	-0.241001449867419	0.011	0.0198553339115351	0.00396723403164856
OTU01985	Bacteria	Acidobacteria	Acidobacteria	Subgroup_4	DS-100	unclassified	unclassified	0.614527362994699	-0.614527362994699	1e-04	0.000274058467210956	0.0031653318383096
OTU01986	Bacteria	Chlorobi	Chlorobia	Chlorobiales	SJA-28	unclassified	unclassified	0.416514349696055	-0.416514349696055	1e-04	0.000274058467210956	0.00311029595582824
OTU01987	Bacteria	Verrucomicrobia	OPB35_soil_group	unclassified	unclassified	unclassified	unclassified	-0.447829989642016	0.447829989642016	1e-04	0.000274058467210956	0.00697617283265079
OTU01990	Bacteria	Verrucomicrobia	Spartobacteria	Chthoniobacterales	Chthoniobacteraceae	Chthoniobacter	unclassified	0.437629974809259	-0.437629974809259	1e-04	0.000274058467210956	0.0015736979530483
OTU01991	Bacteria	Actinobacteria	Thermoleophilia	Gaiellales	unclassified	unclassified	unclassified	0.43120147178841	-0.43120147178841	1e-04	0.000274058467210956	0.00565975311640351
OTU01992	Bacteria	Parcubacteria	unclassified	unclassified	unclassified	unclassified	unclassified	-0.467235624287522	0.467235624287522	1e-04	0.000274058467210956	0.00779703098788128
OTU01993	Bacteria	Actinobacteria	Thermoleophilia	Gaiellales	unclassified	unclassified	unclassified	0.710445157589848	-0.710445157589848	1e-04	0.000274058467210956	0.00432406482168801
OTU01994	Bacteria	Gracilibacteria	unclassified	unclassified	unclassified	unclassified	unclassified	0.209280291944539	-0.20928029194454	0.0297	0.0486859168241966	0.00288818923967587
OTU01995	Bacteria	Gemmatimonadetes	Gemmatimonadetes	Gemmatimonadales	Gemmatimonadaceae	unclassified	unclassified	-0.469960461059365	0.469960461059365	1e-04	0.000274058467210956	0.00484485065477325
OTU01996	Bacteria	Chloroflexi	Anaerolineae	Anaerolineales	Anaerolineaceae	unclassified	unclassified	0.594488697306255	-0.594488697306255	1e-04	0.000274058467210956	0.0029911118422123
OTU01997	Bacteria	Acidobacteria	Acidobacteria	Subgroup_6	unclassified	unclassified	unclassified	0.561000777815782	-0.561000777815782	1e-04	0.000274058467210956	0.00223304076849762
OTU01998	Bacteria	Gemmatimonadetes	Gemmatimonadetes	Gemmatimonadales	Gemmatimonadaceae	Gemmatimonas	unclassified	0.408066831833938	-0.408066831833938	1e-04	0.000274058467210956	0.00934305222452448
OTU02000	Bacteria	Chloroflexi	unclassified	unclassified	unclassified	unclassified	unclassified	0.474279214739751	-0.474279214739751	1e-04	0.000274058467210956	0.00209616405242712
OTU02001	Bacteria	Proteobacteria	Alphaproteobacteria	Rhodospirillales	unclassified	unclassified	unclassified	0.558147413765725	-0.558147413765725	1e-04	0.000274058467210956	0.00200738998738378
OTU02002	Bacteria	Acidobacteria	Acidobacteria	Subgroup_17	unclassified	unclassified	unclassified	0.452196126017945	-0.452196126017946	1e-04	0.000274058467210956	0.00376153320189539
OTU02003	Bacteria	Parcubacteria	unclassified	unclassified	unclassified	unclassified	unclassified	-0.228177839256626	0.228177839256626	0.0188	0.0319400489795918	0.00518521015241846
OTU02004	Bacteria	Proteobacteria	Alphaproteobacteria	Caulobacterales	Hyphomonadaceae	unclassified	unclassified	0.419669356418347	-0.419669356418347	2e-04	0.000514384577360356	0.00180107687558954
OTU02005	Bacteria	Actinobacteria	Acidimicrobiia	Acidimicrobiales	unclassified	unclassified	unclassified	0.345577465012361	-0.345577465012361	1e-04	0.000274058467210956	0.00256674256803675
OTU02006	Bacteria	Planctomycetes	Phycisphaerae	CPla-3_termite_group	unclassified	unclassified	unclassified	-0.443203799798494	0.443203799798494	1e-04	0.000274058467210956	0.00635739616641779
OTU02007	Bacteria	Acidobacteria	Acidobacteria	Subgroup_4	11-24	Acidobacteria_bacterium_Ellin7246	unclassified	-0.46385506132759	0.46385506132759	1e-04	0.000274058467210956	0.0044653343485382
OTU02008	Bacteria	Planctomycetes	Planctomycetacia	Planctomycetales	Planctomycetaceae	unclassified	unclassified	0.473910332104628	-0.473910332104628	1e-04	0.000274058467210956	0.00174761580478102
OTU02010	Bacteria	Proteobacteria	Betaproteobacteria	Nitrosomonadales	Nitrosomonadaceae	unclassified	unclassified	0.251024149533985	-0.251024149533985	0.009	0.0164883802816901	0.00710448976276508
OTU02011	Bacteria	Chlorobi	Chlorobia	Chlorobiales	OPB56	unclassified	unclassified	0.515112044388084	-0.515112044388084	1e-04	0.000274058467210956	0.0021243022066731
OTU02012	Bacteria	Parcubacteria	unclassified	unclassified	unclassified	unclassified	unclassified	0.29705413058983	-0.29705413058983	1e-04	0.000274058467210956	0.00203482395144194
OTU02014	Bacteria	Saccharibacteria	unclassified	unclassified	unclassified	unclassified	unclassified	-0.290756081917874	0.290756081917874	0.0012	0.00261238493723849	0.0030690190774626
OTU02015	Bacteria	Saccharibacteria	unclassified	unclassified	unclassified	unclassified	unclassified	-0.273456112289683	0.273456112289683	0.0042	0.00822299153339605	0.00383281070798083
OTU02016	Bacteria	Planctomycetes	Planctomycetacia	Planctomycetales	Planctomycetaceae	unclassified	unclassified	-0.315339781205949	0.315339781205949	0.0011	0.00241795521757499	0.00287548137645132
OTU02017	Bacteria	Parcubacteria	unclassified	unclassified	unclassified	unclassified	unclassified	0.54221954556499	-0.54221954556499	1e-04	0.000274058467210956	0.00305465455642153
OTU02018	Bacteria	Acidobacteria	Acidobacteria	Subgroup_6	unclassified	unclassified	unclassified	0.649095772636273	-0.649095772636272	1e-04	0.000274058467210956	0.00681524759063915
OTU02019	Bacteria	Actinobacteria	Actinobacteria	Frankiales	Acidothermaceae	Acidothermus	unclassified	-0.287028294288057	0.287028294288057	0.0013	0.00280776255707763	0.0044253451144274
OTU02020	Bacteria	Saccharibacteria	unclassified	unclassified	unclassified	unclassified	unclassified	-0.442396818446712	0.442396818446712	1e-04	0.000274058467210956	0.00521884612516769
OTU02021	Bacteria	Acidobacteria	Acidobacteria	Subgroup_4	11-24	unclassified	unclassified	0.583357563920108	-0.583357563920108	1e-04	0.000274058467210956	0.00470522902083548
OTU02022	Bacteria	Planctomycetes	Phycisphaerae	Phycisphaerales	Phycisphaeraceae	Urania-1B-19_marine_sediment_group	unclassified	0.631677484694816	-0.631677484694816	1e-04	0.000274058467210956	0.0029380716564193
OTU02023	Bacteria	Planctomycetes	Phycisphaerae	WD2101_soil_group	unclassified	unclassified	unclassified	-0.360397255564682	0.360397255564682	3e-04	0.000742225392296719	0.00383100721256869
OTU02025	Bacteria	Bacteroidetes	Sphingobacteriia	Sphingobacteriales	Chitinophagaceae	unclassified	unclassified	-0.276779544399551	0.276779544399551	0.0047	0.0090587516206705	0.0133040621778036
OTU02026	Bacteria	Actinobacteria	Thermoleophilia	Solirubrobacterales	unclassified	unclassified	unclassified	-0.314764919650989	0.314764919650989	4e-04	0.000965754060324826	0.00399577091620699
OTU02027	Bacteria	Chloroflexi	Anaerolineae	Anaerolineales	Anaerolineaceae	unclassified	unclassified	0.540986850736675	-0.540986850736675	1e-04	0.000274058467210956	0.00224857541568831
OTU02030	Bacteria	Planctomycetes	Phycisphaerae	WD2101_soil_group	unclassified	unclassified	unclassified	-0.539701048328342	0.539701048328342	1e-04	0.000274058467210956	0.0190512146967554
OTU02031	Bacteria	Planctomycetes	Planctomycetacia	Planctomycetales	Planctomycetaceae	Gemmata	unclassified	-0.274225563493058	0.274225563493058	0.0053	0.0100733881278539	0.00284459409662911
OTU02033	Bacteria	Chloroflexi	TK10	unclassified	unclassified	unclassified	unclassified	0.399738226263538	-0.399738226263538	1e-04	0.000274058467210956	0.00224833435035488
OTU02034	Bacteria	Proteobacteria	Alphaproteobacteria	Rhodospirillales	Acetobacteraceae	Roseomonas	unclassified	0.393650589011784	-0.393650589011784	1e-04	0.000274058467210956	0.00158067304056487
OTU02035	Bacteria	Actinobacteria	Thermoleophilia	Gaiellales	unclassified	unclassified	unclassified	-0.475717039054767	0.475717039054767	1e-04	0.000274058467210956	0.00606247263573375
OTU02036	Bacteria	Proteobacteria	Gammaproteobacteria	Xanthomonadales	Xanthomonadales_Incertae_Sedis	unclassified	unclassified	0.293151942776542	-0.293151942776542	4e-04	0.000965754060324826	0.00208628525307136
OTU02038	Bacteria	Planctomycetes	Planctomycetacia	Planctomycetales	Planctomycetaceae	unclassified	unclassified	-0.569528198669233	0.569528198669233	1e-04	0.000274058467210956	0.0201003052019791
OTU02039	Bacteria	Bacteroidetes	Sphingobacteriia	Sphingobacteriales	Chitinophagaceae	unclassified	unclassified	0.225236054399689	-0.225236054399689	0.0208	0.0349386279257466	0.00316867040467054
OTU02040	Bacteria	Proteobacteria	Gammaproteobacteria	Xanthomonadales	Xanthomonadaceae	Rhodanobacter	unclassified	-0.3365589778122	0.3365589778122	3e-04	0.000742225392296719	0.00501667219707451
OTU02041	Bacteria	Planctomycetes	Planctomycetacia	Planctomycetales	Planctomycetaceae	unclassified	unclassified	-0.423431036398811	0.423431036398811	1e-04	0.000274058467210956	0.0197722371334268
OTU02042	Bacteria	Armatimonadetes	unclassified	unclassified	unclassified	unclassified	unclassified	0.478225526468171	-0.478225526468171	1e-04	0.000274058467210956	0.000749022170647931
OTU02043	Bacteria	Firmicutes	Bacilli	Bacillales	Bacillaceae	Bacillus	unclassified	-0.378162091263113	0.378162091263113	2e-04	0.000514384577360356	0.00205961071941741
OTU02044	Bacteria	Planctomycetes	Planctomycetacia	Planctomycetales	Planctomycetaceae	unclassified	unclassified	0.739003065020866	-0.739003065020866	1e-04	0.000274058467210956	0.00651922383717012
OTU02046	Bacteria	Verrucomicrobia	Verrucomicrobiae	Verrucomicrobiales	Verrucomicrobiaceae	unclassified	unclassified	0.609306566197881	-0.609306566197881	1e-04	0.000274058467210956	0.00294456410937368
OTU02047	Bacteria	Bacteroidetes	Sphingobacteriia	Sphingobacteriales	env.OPS_17	unclassified	unclassified	0.471633721514705	-0.471633721514705	1e-04	0.000274058467210956	0.00623290520229695
OTU02049	Bacteria	Verrucomicrobia	OPB35_soil_group	unclassified	unclassified	unclassified	unclassified	0.721500028049494	-0.721500028049494	1e-04	0.000274058467210956	0.00258785049092121
OTU02050	Bacteria	Acidobacteria	Acidobacteria	Acidobacteriales	Acidobacteriaceae_(Subgroup_1)	unclassified	unclassified	-0.233200110527081	0.233200110527081	0.0218	0.03643019110326	0.0124822722711371
OTU02052	Bacteria	Chloroflexi	Chloroflexia	Chloroflexales	FFCH7168	unclassified	unclassified	0.539868720674438	-0.539868720674438	1e-04	0.000274058467210956	0.00275898790582564
OTU02054	Bacteria	Verrucomicrobia	OPB35_soil_group	unclassified	unclassified	unclassified	unclassified	0.603315755764548	-0.603315755764548	1e-04	0.000274058467210956	0.00358282972084874
OTU02056	Bacteria	Proteobacteria	Gammaproteobacteria	Xanthomonadales	unclassified	unclassified	unclassified	0.421687466530001	-0.421687466530001	1e-04	0.000274058467210956	0.00131519192972148
OTU02057	Bacteria	Chloroflexi	unclassified	unclassified	unclassified	unclassified	unclassified	-0.309285456866322	0.309285456866322	0.0011	0.00241795521757499	0.00676020083737729
OTU02058	Bacteria	Acidobacteria	Holophagae	Subgroup_10	ABS-19	unclassified	unclassified	-0.322597187343149	0.322597187343149	4e-04	0.000965754060324826	0.0042021803987807
OTU02059	Bacteria	Planctomycetes	Pla4_lineage	unclassified	unclassified	unclassified	unclassified	0.605155037546442	-0.605155037546442	1e-04	0.000274058467210956	0.0019453053641947
OTU02060	Bacteria	Planctomycetes	Planctomycetacia	Planctomycetales	Planctomycetaceae	unclassified	unclassified	0.478033278152336	-0.478033278152336	1e-04	0.000274058467210956	0.00121517344964647
OTU02061	Bacteria	Planctomycetes	Phycisphaerae	WD2101_soil_group	unclassified	unclassified	unclassified	-0.379127634009029	0.379127634009029	1e-04	0.000274058467210956	0.00538322871557344
OTU02062	Bacteria	Proteobacteria	Gammaproteobacteria	Xanthomonadales	unclassified	unclassified	unclassified	0.670266636415835	-0.670266636415835	1e-04	0.000274058467210956	0.0026795508288538
OTU02063	Bacteria	Chloroflexi	Anaerolineae	Anaerolineales	Anaerolineaceae	unclassified	unclassified	0.302438870888775	-0.302438870888775	0.002	0.0041640656262505	0.0113716714950098
OTU02065	Bacteria	Proteobacteria	Deltaproteobacteria	Myxococcales	Polyangiaceae	Sorangium	unclassified	0.392019536922862	-0.392019536922862	1e-04	0.000274058467210956	0.00250889039732369
OTU02067	Bacteria	Planctomycetes	Planctomycetacia	Planctomycetales	Planctomycetaceae	unclassified	unclassified	0.361387263667538	-0.361387263667538	3e-04	0.000742225392296719	0.004518105578389
OTU02068	Bacteria	Cyanobacteria	Cyanobacteria	SubsectionIII	FamilyI	unclassified	unclassified	0.306582517789306	-0.306582517789306	1e-04	0.000274058467210956	0.0022259434491689
OTU02070	Bacteria	Bacteroidetes	Sphingobacteriia	Sphingobacteriales	env.OPS_17	unclassified	unclassified	0.411224295833591	-0.411224295833591	1e-04	0.000274058467210956	0.00360182402587897
OTU02071	Bacteria	Nitrospirae	Nitrospira	Nitrospirales	Nitrospiraceae	Nitrospira	unclassified	0.448820514779504	-0.448820514779504	1e-04	0.000274058467210956	0.00324953315495296
OTU02072	Bacteria	Bacteroidetes	Cytophagia	Cytophagales	Cytophagaceae	unclassified	unclassified	0.482789005084564	-0.482789005084564	1e-04	0.000274058467210956	0.00309990896036041
OTU02073	Bacteria	Proteobacteria	Alphaproteobacteria	Rhodospirillales	Rhodospirillaceae	Skermanella	unclassified	-0.652115061241576	0.652115061241576	1e-04	0.000274058467210956	0.0294264166182741
OTU02074	Bacteria	Verrucomicrobia	Spartobacteria	Chthoniobacterales	unclassified	unclassified	unclassified	-0.413043131494744	0.413043131494744	1e-04	0.000274058467210956	0.00454727434502968
OTU02075	Bacteria	Parcubacteria	unclassified	unclassified	unclassified	unclassified	unclassified	-0.241298922343638	0.241298922343638	0.0149	0.0262306547115547	0.00401887680658856
OTU02076	Bacteria	Parcubacteria	unclassified	unclassified	unclassified	unclassified	unclassified	0.33066131641025	-0.33066131641025	6e-04	0.00140116696588869	0.00913950594531962
OTU02078	Bacteria	Planctomycetes	OM190	unclassified	unclassified	unclassified	unclassified	-0.281419736194453	0.281419736194453	0.0034	0.00683019305019305	0.00485457419297842
OTU02079	Bacteria	Parcubacteria	unclassified	unclassified	unclassified	unclassified	unclassified	0.210638095832281	-0.210638095832281	0.0256	0.0422176862123613	0.00297520294756869
OTU02080	Bacteria	Proteobacteria	Alphaproteobacteria	Caulobacterales	Hyphomonadaceae	Woodsholea	unclassified	0.709369298496503	-0.709369298496503	1e-04	0.000274058467210956	0.00459907415932916
OTU02082	Bacteria	Bacteroidetes	Cytophagia	Cytophagales	Cytophagaceae	Ohtaekwangia	unclassified	0.539102668219794	-0.539102668219794	1e-04	0.000274058467210956	0.00205995271629657
OTU02083	Bacteria	Planctomycetes	Phycisphaerae	Phycisphaerales	Phycisphaeraceae	SM1A02	unclassified	0.303694331147324	-0.303694331147323	9e-04	0.00202276457883369	0.00554039422921288
OTU02084	Bacteria	Proteobacteria	Betaproteobacteria	Burkholderiales	Burkholderiaceae	Pandoraea	unclassified	-0.221743058695849	0.221743058695849	0.0116	0.0208479447322971	0.00585881861257268
OTU02085	Bacteria	Proteobacteria	Betaproteobacteria	Nitrosomonadales	Nitrosomonadaceae	unclassified	unclassified	-0.344264757849844	0.344264757849844	2e-04	0.000514384577360356	0.00311088627151993
OTU02086	Bacteria	Proteobacteria	Deltaproteobacteria	Myxococcales	Phaselicystidaceae	Phaselicystis	unclassified	0.437918037323253	-0.437918037323253	1e-04	0.000274058467210956	0.000819933086134292
OTU02087	Bacteria	Planctomycetes	Planctomycetacia	Planctomycetales	Planctomycetaceae	unclassified	planctomycete_WY69	0.584705483912028	-0.584705483912028	1e-04	0.000274058467210956	0.00743954049171684
OTU02088	Bacteria	Chloroflexi	Ktedonobacteria	Ktedonobacterales	unclassified	unclassified	unclassified	-0.272386651206306	0.272386651206306	0.0024	0.00493858018588096	0.0184942897177756
OTU02090	Bacteria	Planctomycetes	Phycisphaerae	WD2101_soil_group	unclassified	unclassified	unclassified	0.428269593986152	-0.428269593986152	1e-04	0.000274058467210956	0.00241957691145104
OTU02091	Bacteria	Proteobacteria	Deltaproteobacteria	Myxococcales	Sandaracinaceae	unclassified	unclassified	0.318606033059829	-0.318606033059829	2e-04	0.000514384577360356	0.00109796243173749
OTU02092	Bacteria	Parcubacteria	unclassified	unclassified	unclassified	unclassified	unclassified	0.174146814926338	-0.174146814926338	0.0102	0.0185334730225249	0.00128134291416506
OTU02093	Bacteria	Proteobacteria	Alphaproteobacteria	Rhodospirillales	Acetobacteraceae	Acidiphilium	unclassified	-0.213059537149016	0.213059537149016	0.014	0.0247509344206592	0.00529638848827875
OTU02095	Bacteria	Planctomycetes	Planctomycetacia	Planctomycetales	Planctomycetaceae	Pir4_lineage	unclassified	0.598199601481162	-0.598199601481163	1e-04	0.000274058467210956	0.00224146649677237
OTU02096	Bacteria	Chloroflexi	Anaerolineae	Anaerolineales	Anaerolineaceae	unclassified	unclassified	0.452904320850123	-0.452904320850123	1e-04	0.000274058467210956	0.00305167067226368
OTU02097	Bacteria	Chloroflexi	Ktedonobacteria	Ktedonobacterales	Thermosporotrichaceae	unclassified	unclassified	-0.349376682014784	0.349376682014784	5e-04	0.00118519362186788	0.00782787508679568
OTU02098	Bacteria	Chloroflexi	Ktedonobacteria	Ktedonobacterales	Ktedonobacteraceae	Ktedonobacter	unclassified	-0.491088524285721	0.491088524285721	1e-04	0.000274058467210956	0.0085307375339257
OTU02099	Bacteria	Actinobacteria	Actinobacteria	Micromonosporales	Micromonosporaceae	Planosporangium	unclassified	0.705332029030941	-0.705332029030941	1e-04	0.000274058467210956	0.00605518672565636
OTU02100	Bacteria	Gemmatimonadetes	Gemmatimonadetes	Gemmatimonadales	Gemmatimonadaceae	unclassified	unclassified	0.56562148211478	-0.56562148211478	1e-04	0.000274058467210956	0.00516592903088224
OTU02101	Bacteria	Planctomycetes	Planctomycetacia	Planctomycetales	Planctomycetaceae	unclassified	unclassified	-0.479863256044804	0.479863256044804	1e-04	0.000274058467210956	0.0117422525529023
OTU02102	Bacteria	Proteobacteria	Alphaproteobacteria	Rhizobiales	DUNssu044	unclassified	unclassified	0.504107459375584	-0.504107459375584	1e-04	0.000274058467210956	0.00316322331430675
OTU02103	Bacteria	Verrucomicrobia	Verrucomicrobiae	Verrucomicrobiales	Verrucomicrobiaceae	unclassified	unclassified	0.628305444085088	-0.628305444085088	1e-04	0.000274058467210956	0.0110508661116829
OTU02104	Bacteria	Bacteroidetes	Sphingobacteriia	Sphingobacteriales	Chitinophagaceae	unclassified	unclassified	-0.41558084800312	0.41558084800312	1e-04	0.000274058467210956	0.00296533756013628
OTU02108	Bacteria	Acidobacteria	Acidobacteria	Subgroup_6	unclassified	unclassified	unclassified	0.902568920030931	-0.902568920030931	1e-04	0.000274058467210956	0.023090007594335
OTU02110	Bacteria	Thermotogae	Thermotogae	Thermotogales	Thermotogaceae	GAL15	unclassified	0.596625622333038	-0.596625622333039	1e-04	0.000274058467210956	0.00345167602045982
OTU02111	Bacteria	Chloroflexi	Ktedonobacteria	Ktedonobacterales	Ktedonobacteraceae	unclassified	unclassified	-0.294545341797193	0.294545341797193	6e-04	0.00140116696588869	0.0137096790052818
OTU02112	Bacteria	Proteobacteria	Alphaproteobacteria	Rhodospirillales	Rhodospirillales_Incertae_Sedis	Candidatus_Alysiosphaera	unclassified	0.466786509559857	-0.466786509559857	1e-04	0.000274058467210956	0.00292077154717682
OTU02113	Bacteria	Proteobacteria	Gammaproteobacteria	Xanthomonadales	Xanthomonadaceae	unclassified	unclassified	0.707744751694105	-0.707744751694105	1e-04	0.000274058467210956	0.00299081892659002
OTU02115	Bacteria	Armatimonadetes	unclassified	unclassified	unclassified	unclassified	unclassified	-0.295595880699942	0.295595880699942	0.0021	0.00435397489539749	0.00678636632981276
OTU02116	Bacteria	Chloroflexi	unclassified	unclassified	unclassified	unclassified	unclassified	-0.382704170659097	0.382704170659097	1e-04	0.000274058467210956	0.0234517388462002
OTU02118	Bacteria	Proteobacteria	Deltaproteobacteria	Myxococcales	BIrii41	unclassified	unclassified	0.663034331822769	-0.663034331822769	1e-04	0.000274058467210956	0.00484110749258408
OTU02119	Bacteria	Proteobacteria	Gammaproteobacteria	unclassified	unclassified	unclassified	unclassified	0.529083279985668	-0.529083279985668	1e-04	0.000274058467210956	0.00201807489967835
OTU02121	Bacteria	Verrucomicrobia	Spartobacteria	Chthoniobacterales	Chthoniobacteraceae	Chthoniobacter	unclassified	0.433624536023767	-0.433624536023767	1e-04	0.000274058467210956	0.00314181838528026
OTU02122	Bacteria	Verrucomicrobia	Spartobacteria	Chthoniobacterales	Chthoniobacteraceae	Chthoniobacter	unclassified	-0.48169562849395	0.48169562849395	1e-04	0.000274058467210956	0.00857831140298318
OTU02123	Bacteria	Planctomycetes	Phycisphaerae	Phycisphaerales	Phycisphaeraceae	AKYG587	unclassified	0.336413713532114	-0.336413713532114	4e-04	0.000965754060324826	0.00396747254072155
OTU02124	Bacteria	Actinobacteria	Thermoleophilia	Solirubrobacterales	288-2	unclassified	unclassified	0.539905662895871	-0.539905662895871	1e-04	0.000274058467210956	0.0113941138791256
OTU02125	Bacteria	Cyanobacteria	Melainabacteria	Obscuribacterales	unclassified	unclassified	unclassified	-0.535235449725075	0.535235449725075	1e-04	0.000274058467210956	0.0246467649776972
OTU02126	Bacteria	Chloroflexi	Ktedonobacteria	C0119	unclassified	unclassified	unclassified	-0.280690963575491	0.280690963575491	0.0032	0.0064658640776699	0.0150167264636673
OTU02127	Bacteria	Planctomycetes	Planctomycetacia	Planctomycetales	Planctomycetaceae	Telmatocola	unclassified	-0.274062174929167	0.274062174929167	0.007	0.013044770773639	0.00201005876920298
OTU02128	Bacteria	Bacteroidetes	Flavobacteriia	Flavobacteriales	NS9_marine_group	unclassified	unclassified	0.664227376563641	-0.664227376563641	1e-04	0.000274058467210956	0.00612747986239284
OTU02129	Bacteria	Verrucomicrobia	Verrucomicrobiae	Verrucomicrobiales	Verrucomicrobiaceae	Roseimicrobium	unclassified	-0.575730321702499	0.575730321702499	1e-04	0.000274058467210956	0.00654029637711444
OTU02130	Bacteria	Gemmatimonadetes	Gemmatimonadetes	Gemmatimonadales	Gemmatimonadaceae	Gemmatimonas	unclassified	0.693606875288565	-0.693606875288565	1e-04	0.000274058467210956	0.00701851191193323
OTU02131	Bacteria	Planctomycetes	Planctomycetacia	Planctomycetales	Planctomycetaceae	Pirellula	unclassified	0.461731021218186	-0.461731021218185	1e-04	0.000274058467210956	0.004205550768279
OTU02132	Bacteria	Planctomycetes	Planctomycetacia	Planctomycetales	Planctomycetaceae	unclassified	unclassified	-0.510374334077747	0.510374334077747	1e-04	0.000274058467210956	0.0129310695038243
OTU02134	Bacteria	Acidobacteria	Acidobacteria	Subgroup_3	unclassified	Bryobacter	Acidobacteria_bacterium_IGE-015	0.442326161368792	-0.442326161368792	1e-04	0.000274058467210956	0.00381201226342485
OTU02135	Bacteria	Parcubacteria	unclassified	unclassified	unclassified	unclassified	unclassified	-0.455271191364463	0.455271191364463	1e-04	0.000274058467210956	0.00395997493059738
OTU02136	Bacteria	Acidobacteria	Acidobacteria	Subgroup_13	unclassified	unclassified	unclassified	-0.501388843684933	0.501388843684933	1e-04	0.000274058467210956	0.00366486771206333
OTU02137	Bacteria	Bacteroidetes	Flavobacteriia	Flavobacteriales	Flavobacteriaceae	Flavobacterium	Flavobacterium_sp._BF86	0.408424376228459	-0.408424376228459	1e-04	0.000274058467210956	0.00156987728828803
OTU02138	Bacteria	Parcubacteria	Parcubacteria_bacterium_RAAC4_OD1_1	unclassified	unclassified	unclassified	unclassified	-0.273477653324926	0.273477653324926	0.0037	0.00736743207041715	0.0150842013917833
OTU02139	Bacteria	Proteobacteria	Alphaproteobacteria	Rhodospirillales	Acetobacteraceae	Acidiphilium	unclassified	0.211647354151527	-0.211647354151527	0.0281	0.0462233006639267	0.0191696004145563
OTU02140	Bacteria	Chloroflexi	Caldilineae	Caldilineales	Caldilineaceae	Litorilinea	unclassified	0.769358574342296	-0.769358574342296	1e-04	0.000274058467210956	0.00560878637518303
OTU02141	Bacteria	Parcubacteria	unclassified	unclassified	unclassified	unclassified	unclassified	-0.284566931964441	0.284566931964441	1e-04	0.000274058467210956	0.0140457533587139
OTU02143	Bacteria	Proteobacteria	Deltaproteobacteria	Myxococcales	Haliangiaceae	Haliangium	unclassified	-0.262354169577212	0.262354169577212	0.0072	0.0133863140968376	0.00569105063380237
OTU02146	Bacteria	Planctomycetes	Phycisphaerae	WD2101_soil_group	unclassified	unclassified	unclassified	-0.50568496913014	0.50568496913014	1e-04	0.000274058467210956	0.00842092652412673
OTU02147	Bacteria	Bacteroidetes	Sphingobacteriia	Sphingobacteriales	Sphingobacteriaceae	Mucilaginibacter	unclassified	-0.471665699900103	0.471665699900103	1e-04	0.000274058467210956	0.0127737970008912
OTU02148	Bacteria	Proteobacteria	Alphaproteobacteria	Rhodospirillales	Acetobacteraceae	unclassified	unclassified	-0.251478369264121	0.251478369264121	0.006	0.0113006334841629	0.00655015247534145
OTU02150	Bacteria	Planctomycetes	Planctomycetacia	Planctomycetales	Planctomycetaceae	Singulisphaera	unclassified	-0.223720286694915	0.223720286694915	0.0202	0.0339911384217335	0.00188241218092071
OTU02151	Bacteria	Proteobacteria	Deltaproteobacteria	Desulfobacterales	Nitrospinaceae	unclassified	unclassified	0.582245244277271	-0.582245244277271	1e-04	0.000274058467210956	0.00557249495779572
OTU02152	Bacteria	Planctomycetes	Phycisphaerae	WD2101_soil_group	unclassified	unclassified	unclassified	0.323368517316285	-0.323368517316285	2e-04	0.000514384577360356	0.00384127582656778
OTU02153	Bacteria	Acidobacteria	Acidobacteria	Subgroup_5	unclassified	unclassified	unclassified	-0.400408729504708	0.400408729504708	1e-04	0.000274058467210956	0.00516098557653605
OTU02154	Bacteria	Planctomycetes	OM190	unclassified	unclassified	unclassified	unclassified	0.752568138752257	-0.752568138752257	1e-04	0.000274058467210956	0.00588049194378071
OTU02155	Bacteria	Proteobacteria	Betaproteobacteria	TRA3-20	unclassified	unclassified	unclassified	0.696171835298453	-0.696171835298453	1e-04	0.000274058467210956	0.00467333640560619
OTU02156	Bacteria	Proteobacteria	Betaproteobacteria	unclassified	unclassified	unclassified	unclassified	0.484701221619488	-0.484701221619488	1e-04	0.000274058467210956	0.00962825004296747
OTU02157	Bacteria	Proteobacteria	Deltaproteobacteria	Bdellovibrionales	Bdellovibrionaceae	OM27_clade	unclassified	0.519338952308763	-0.519338952308763	1e-04	0.000274058467210956	0.00482317215671407
OTU02158	Bacteria	Saccharibacteria	unclassified	unclassified	unclassified	unclassified	unclassified	0.480007176912218	-0.480007176912218	1e-04	0.000274058467210956	0.00161930378255008
OTU02159	Bacteria	Chloroflexi	Thermomicrobia	JG30-KF-CM45	unclassified	unclassified	unclassified	0.393122272597551	-0.393122272597551	1e-04	0.000274058467210956	0.00564704555607275
OTU02160	Bacteria	Armatimonadetes	unclassified	unclassified	unclassified	unclassified	unclassified	0.659107416946874	-0.659107416946874	1e-04	0.000274058467210956	0.00349114846025823
OTU02161	Bacteria	Planctomycetes	vadinHA49	unclassified	unclassified	unclassified	unclassified	-0.55618647580569	0.55618647580569	1e-04	0.000274058467210956	0.0105771342923084
OTU02163	Bacteria	Planctomycetes	Planctomycetacia	Planctomycetales	Planctomycetaceae	unclassified	unclassified	-0.414207716901574	0.414207716901574	1e-04	0.000274058467210956	0.00304883074581822
OTU02165	Bacteria	Proteobacteria	Deltaproteobacteria	Sh765B-TzT-29	unclassified	unclassified	unclassified	0.395842647517567	-0.395842647517567	1e-04	0.000274058467210956	0.00267311382185212
OTU02166	Bacteria	Proteobacteria	Deltaproteobacteria	Myxococcales	Haliangiaceae	Haliangium	unclassified	-0.40159921688252	0.40159921688252	1e-04	0.000274058467210956	0.00532377296092467
OTU02167	Bacteria	Parcubacteria	unclassified	unclassified	unclassified	unclassified	unclassified	0.714008048914829	-0.714008048914829	1e-04	0.000274058467210956	0.00593032097334176
OTU02168	Bacteria	Planctomycetes	Phycisphaerae	CPla-3_termite_group	unclassified	unclassified	unclassified	-0.372181275413672	0.372181275413672	2e-04	0.000514384577360356	0.00501494043079859
OTU02169	Bacteria	Planctomycetes	Planctomycetacia	Planctomycetales	Planctomycetaceae	unclassified	unclassified	-0.386132728063478	0.386132728063478	1e-04	0.000274058467210956	0.0178071160298768
OTU02170	Bacteria	Chloroflexi	unclassified	unclassified	unclassified	unclassified	unclassified	-0.293719513343648	0.293719513343648	0.0022	0.00455314240254574	0.00180367214337709
OTU02171	Bacteria	Proteobacteria	Gammaproteobacteria	Xanthomonadales	Xanthomonadaceae	Lysobacter	unclassified	0.339156267785224	-0.339156267785224	3e-04	0.000742225392296719	0.00570674254625622
OTU02172	Bacteria	Proteobacteria	Alphaproteobacteria	Rhodospirillales	Rhodospirillaceae	Dongia	unclassified	-0.299951568858582	0.299951568858582	0.0011	0.00241795521757499	0.00430896475808193
OTU02174	Bacteria	Actinobacteria	Acidimicrobiia	Acidimicrobiales	unclassified	unclassified	unclassified	-0.25044723636724	0.25044723636724	0.0047	0.0090587516206705	0.005296267887864
OTU02175	Bacteria	Proteobacteria	Alphaproteobacteria	unclassified	unclassified	unclassified	unclassified	-0.331368616321117	0.331368616321117	6e-04	0.00140116696588869	0.00216199864865689
OTU02176	Bacteria	Actinobacteria	Thermoleophilia	Solirubrobacterales	Patulibacteraceae	Patulibacter	unclassified	0.575690452088514	-0.575690452088515	1e-04	0.000274058467210956	0.00348145313354148
OTU02177	Bacteria	Latescibacteria	unclassified	unclassified	unclassified	unclassified	unclassified	0.734045312470081	-0.734045312470081	1e-04	0.000274058467210956	0.009321033791002
OTU02178	Bacteria	Acidobacteria	Acidobacteria	Subgroup_2	unclassified	unclassified	unclassified	-0.361233568033888	0.361233568033888	3e-04	0.000742225392296719	0.0136084040926549
OTU02179	Bacteria	Planctomycetes	Planctomycetacia	Planctomycetales	Planctomycetaceae	unclassified	unclassified	0.426580899810706	-0.426580899810706	1e-04	0.000274058467210956	0.00140526528815543
OTU02181	Bacteria	Bacteroidetes	Sphingobacteriia	Sphingobacteriales	Saprospiraceae	unclassified	unclassified	0.638444156506251	-0.638444156506251	1e-04	0.000274058467210956	0.00368365890690691
OTU02182	Bacteria	Planctomycetes	Planctomycetacia	Planctomycetales	Planctomycetaceae	unclassified	unclassified	0.575012468622818	-0.575012468622818	1e-04	0.000274058467210956	0.00189577320083039
OTU02183	Bacteria	Acidobacteria	Acidobacteria	Subgroup_6	unclassified	unclassified	unclassified	0.849981110099287	-0.849981110099287	1e-04	0.000274058467210956	0.00778644250786325
OTU02184	Bacteria	Proteobacteria	Alphaproteobacteria	Sphingomonadales	Sphingomonadaceae	unclassified	unclassified	-0.262597837053341	0.262597837053341	0.0046	0.00889566994982345	0.00813995836154247
OTU02185	Bacteria	Chloroflexi	S085	unclassified	unclassified	unclassified	unclassified	0.588910915486833	-0.588910915486832	1e-04	0.000274058467210956	0.0185471859877302
OTU02186	Bacteria	Planctomycetes	Planctomycetacia	Planctomycetales	Planctomycetaceae	unclassified	unclassified	-0.424131574915469	0.424131574915469	1e-04	0.000274058467210956	0.00426263162277298
OTU02188	Bacteria	Gemmatimonadetes	Gemmatimonadetes	Gemmatimonadales	Gemmatimonadaceae	Gemmatimonas	unclassified	0.394182950146425	-0.394182950146425	1e-04	0.000274058467210956	0.00101538319448501
OTU02189	Bacteria	Proteobacteria	Betaproteobacteria	Nitrosomonadales	Nitrosomonadaceae	unclassified	unclassified	0.349114806038479	-0.349114806038479	1e-04	0.000274058467210956	0.00311903370596903
OTU02190	Bacteria	Proteobacteria	Betaproteobacteria	Burkholderiales	Comamonadaceae	unclassified	unclassified	0.775813046525463	-0.775813046525463	1e-04	0.000274058467210956	0.00512558850044569
OTU02191	Bacteria	Parcubacteria	unclassified	unclassified	unclassified	unclassified	unclassified	-0.317011757212085	0.317011757212085	0.0011	0.00241795521757499	0.00257956914599179
OTU02192	Bacteria	Chloroflexi	Caldilineae	Caldilineales	Caldilineaceae	unclassified	unclassified	0.859747523256249	-0.859747523256249	1e-04	0.000274058467210956	0.0162611884522652
OTU02193	Bacteria	Parcubacteria	bacterium_SH4-10	unclassified	unclassified	unclassified	unclassified	0.537017011683277	-0.537017011683277	1e-04	0.000274058467210956	0.00387353186440754
OTU02194	Bacteria	Parcubacteria	unclassified	unclassified	unclassified	unclassified	unclassified	0.305616235692216	-0.305616235692216	1e-04	0.000274058467210956	0.00186801235033741
OTU02195	Bacteria	Parcubacteria	unclassified	unclassified	unclassified	unclassified	unclassified	-0.355275324363496	0.355275324363496	1e-04	0.000274058467210956	0.00716907132655371
OTU02196	Bacteria	Verrucomicrobia	Spartobacteria	Chthoniobacterales	Chthoniobacteraceae	Chthoniobacter	unclassified	0.466679701868134	-0.466679701868134	1e-04	0.000274058467210956	0.00387920223548597
OTU02197	Bacteria	Verrucomicrobia	Verrucomicrobiae	Verrucomicrobiales	DEV007	unclassified	unclassified	0.602452679527149	-0.602452679527149	1e-04	0.000274058467210956	0.00319692425939702
OTU02198	Bacteria	Microgenomates	unclassified	unclassified	unclassified	unclassified	unclassified	-0.544718705917278	0.544718705917278	1e-04	0.000274058467210956	0.0192380554078171
OTU02199	Bacteria	Acidobacteria	Subgroup_22	unclassified	unclassified	unclassified	unclassified	0.578596127779677	-0.578596127779677	1e-04	0.000274058467210956	0.00380832827670769
OTU02200	Bacteria	Proteobacteria	Deltaproteobacteria	Sh765B-TzT-29	unclassified	unclassified	unclassified	0.387473366812922	-0.387473366812922	2e-04	0.000514384577360356	0.00308851406709499
OTU02201	Bacteria	Proteobacteria	Betaproteobacteria	Burkholderiales	Burkholderiaceae	Chitinimonas	unclassified	0.31265428326833	-0.31265428326833	3e-04	0.000742225392296719	0.000762934072631285
OTU02202	Bacteria	Planctomycetes	BD7-11	unclassified	unclassified	unclassified	unclassified	-0.427955883850572	0.427955883850572	2e-04	0.000514384577360356	0.00324069643659828
OTU02203	Bacteria	Actinobacteria	Actinobacteria	Corynebacteriales	Mycobacteriaceae	Mycobacterium	unclassified	0.300376752515672	-0.300376752515672	2e-04	0.000514384577360356	0.00126066746153205
OTU02204	Bacteria	Actinobacteria	Acidimicrobiia	Acidimicrobiales	unclassified	unclassified	unclassified	-0.430447283407759	0.430447283407759	1e-04	0.000274058467210956	0.00521735388257961
OTU02205	Bacteria	Parcubacteria	unclassified	unclassified	unclassified	unclassified	unclassified	-0.387363034768931	0.387363034768931	1e-04	0.000274058467210956	0.0040839012963263
OTU02207	Bacteria	Bacteroidetes	Sphingobacteriia	Sphingobacteriales	env.OPS_17	unclassified	unclassified	-0.389803529479716	0.389803529479716	1e-04	0.000274058467210956	0.00551369460254376
OTU02208	Bacteria	Planctomycetes	Phycisphaerae	WD2101_soil_group	unclassified	unclassified	unclassified	0.402867613450091	-0.402867613450091	1e-04	0.000274058467210956	0.00216903468189778
OTU02209	Bacteria	Acidobacteria	Acidobacteria	Subgroup_6	unclassified	unclassified	unclassified	0.562134430403937	-0.562134430403937	1e-04	0.000274058467210956	0.00930505672771376
OTU02210	Bacteria	Parcubacteria	unclassified	unclassified	unclassified	unclassified	unclassified	-0.415157667168727	0.415157667168727	1e-04	0.000274058467210956	0.00456025884946716
OTU02211	Bacteria	Actinobacteria	Acidimicrobiia	Acidimicrobiales	unclassified	unclassified	unclassified	-0.306937163169945	0.306937163169946	0.0014	0.00300131850020602	0.00401849050357151
OTU02212	Bacteria	Gemmatimonadetes	Gemmatimonadetes	S0134_terrestrial_group	unclassified	unclassified	unclassified	0.573034487275441	-0.573034487275441	1e-04	0.000274058467210956	0.00339992873720787
OTU02213	Bacteria	Firmicutes	Bacilli	Bacillales	Planococcaceae	Solibacillus	unclassified	-0.229047401684623	0.229047401684623	0.0129	0.0229779869907566	0.00354615924321981
OTU02215	Bacteria	Chloroflexi	S085	unclassified	unclassified	unclassified	unclassified	0.829152705943358	-0.829152705943358	1e-04	0.000274058467210956	0.0127769109057594
OTU02216	Bacteria	Verrucomicrobia	Spartobacteria	Chthoniobacterales	DA101_soil_group	unclassified	unclassified	0.448369619810261	-0.448369619810261	1e-04	0.000274058467210956	0.00248583780399884
OTU02218	Bacteria	Parcubacteria	Parcubacteria_bacterium_SCGC_AAA011-A08	unclassified	unclassified	unclassified	unclassified	0.361179496208847	-0.361179496208847	2e-04	0.000514384577360356	0.00394156790470916
OTU02219	Bacteria	Planctomycetes	Planctomycetacia	Planctomycetales	Planctomycetaceae	unclassified	unclassified	0.319976525221506	-0.319976525221506	8e-04	0.00181923076923077	0.00231655906254749
OTU02220	Bacteria	Actinobacteria	Acidimicrobiia	Acidimicrobiales	unclassified	unclassified	unclassified	-0.240230408339653	0.240230408339653	0.0138	0.0244180921611971	0.00364264518488312
OTU02221	Bacteria	Acidobacteria	Holophagae	Subgroup_10	ABS-19	unclassified	unclassified	0.258343250707999	-0.258343250707999	0.0016	0.00338612975391499	0.00114009769155313
OTU02222	Bacteria	Verrucomicrobia	Spartobacteria	Chthoniobacterales	DA101_soil_group	unclassified	unclassified	-0.281476804979206	0.281476804979206	0.0012	0.00261238493723849	0.00495350515863701
OTU02223	Bacteria	Chloroflexi	Anaerolineae	Anaerolineales	Anaerolineaceae	unclassified	unclassified	0.33733896478891	-0.33733896478891	1e-04	0.000274058467210956	0.00117311529809676
OTU02225	Bacteria	Chloroflexi	Anaerolineae	Anaerolineales	Anaerolineaceae	unclassified	unclassified	0.542342948196471	-0.542342948196471	1e-04	0.000274058467210956	0.00398162101520847
OTU02226	Bacteria	Planctomycetes	Planctomycetacia	Planctomycetales	Planctomycetaceae	Gemmata	unclassified	-0.314321648285228	0.314321648285228	0.0012	0.00261238493723849	0.00753967979007343
OTU02227	Bacteria	Parcubacteria	unclassified	unclassified	unclassified	unclassified	unclassified	-0.478462500223752	0.478462500223752	1e-04	0.000274058467210956	0.00585098460922944
OTU02229	Bacteria	Chloroflexi	unclassified	unclassified	unclassified	unclassified	unclassified	0.646776378225102	-0.646776378225102	1e-04	0.000274058467210956	0.00242645681480317
OTU02230	Bacteria	Planctomycetes	Planctomycetacia	Planctomycetales	Planctomycetaceae	unclassified	unclassified	-0.463483046654173	0.463483046654173	1e-04	0.000274058467210956	0.0069828242862929
OTU02231	Bacteria	Proteobacteria	Deltaproteobacteria	GR-WP33-30	unclassified	unclassified	unclassified	0.557514160131839	-0.557514160131839	1e-04	0.000274058467210956	0.00814897519514886
OTU02232	Bacteria	Parcubacteria	unclassified	unclassified	unclassified	unclassified	unclassified	0.506330528271098	-0.506330528271098	1e-04	0.000274058467210956	0.00343294833096254
OTU02233	Bacteria	Actinobacteria	Acidimicrobiia	Acidimicrobiales	unclassified	unclassified	unclassified	0.665222485703603	-0.665222485703603	1e-04	0.000274058467210956	0.00346657811592187
OTU02235	Bacteria	Proteobacteria	Betaproteobacteria	Burkholderiales	Oxalobacteraceae	Undibacterium	unclassified	-0.333130357276463	0.333130357276463	8e-04	0.00181923076923077	0.00529590854982401
OTU02236	Bacteria	Acidobacteria	Acidobacteria	Subgroup_4	RB41	unclassified	unclassified	0.51169655676882	-0.51169655676882	1e-04	0.000274058467210956	0.0120582447949464
OTU02237	Bacteria	Planctomycetes	Planctomycetacia	Planctomycetales	Planctomycetaceae	unclassified	unclassified	0.751577599941735	-0.751577599941735	1e-04	0.000274058467210956	0.00878297638821844
OTU02238	Bacteria	Planctomycetes	Phycisphaerae	WD2101_soil_group	unclassified	unclassified	unclassified	-0.572693873323046	0.572693873323046	1e-04	0.000274058467210956	0.0134413027788336
OTU02239	Bacteria	Actinobacteria	Thermoleophilia	Gaiellales	Gaiellaceae	Gaiella	unclassified	0.708055814117687	-0.708055814117687	1e-04	0.000274058467210956	0.0183679180500004
OTU02241	Bacteria	Proteobacteria	Alphaproteobacteria	Rickettsiales	SM2D12	unclassified	unclassified	-0.528216699640248	0.528216699640248	1e-04	0.000274058467210956	0.0150962745430119
OTU02242	Bacteria	Planctomycetes	Planctomycetacia	Planctomycetales	Planctomycetaceae	Planctomyces	unclassified	-0.311754085065363	0.311754085065363	0.001	0.00222065727699531	0.00737420094259921
OTU02243	Bacteria	Planctomycetes	Planctomycetacia	Planctomycetales	Planctomycetaceae	Pirellula	unclassified	0.583375997526978	-0.583375997526978	1e-04	0.000274058467210956	0.00353071881220244
OTU02244	Bacteria	Planctomycetes	Planctomycetacia	Planctomycetales	Planctomycetaceae	Pir4_lineage	unclassified	0.832192523580398	-0.832192523580398	1e-04	0.000274058467210956	0.0158314653775222
OTU02248	Bacteria	Proteobacteria	Alphaproteobacteria	Rhodospirillales	Rhodospirillales_Incertae_Sedis	Candidatus_Alysiosphaera	unclassified	0.638007359712883	-0.638007359712883	1e-04	0.000274058467210956	0.00535778009077814
OTU02249	Bacteria	Proteobacteria	Betaproteobacteria	SC-I-84	unclassified	unclassified	unclassified	-0.511744819944065	0.511744819944065	1e-04	0.000274058467210956	0.013941643647426
OTU02250	Bacteria	Acidobacteria	Acidobacteria	Subgroup_3	unclassified	Candidatus_Solibacter	unclassified	-0.313814597399558	0.313814597399558	1e-04	0.000274058467210956	0.00719773030773059
OTU02251	Bacteria	Proteobacteria	Deltaproteobacteria	Myxococcales	P3OB-42	unclassified	unclassified	0.667615821067359	-0.667615821067359	1e-04	0.000274058467210956	0.00300356111968379
OTU02252	Bacteria	Chloroflexi	Anaerolineae	Anaerolineales	Anaerolineaceae	unclassified	unclassified	0.241420932457444	-0.241420932457444	0.0137	0.0242576484600987	0.0010648274368515
OTU02253	Bacteria	Proteobacteria	Betaproteobacteria	Burkholderiales	Burkholderiaceae	Cupriavidus	unclassified	0.262501545847581	-0.262501545847581	0.001	0.00222065727699531	0.00143734588705327
OTU02254	Bacteria	Planctomycetes	Phycisphaerae	WD2101_soil_group	unclassified	unclassified	unclassified	0.631749384833092	-0.631749384833092	1e-04	0.000274058467210956	0.00438589593999459
OTU02256	Bacteria	Proteobacteria	Alphaproteobacteria	Rhodospirillales	Rhodospirillaceae	Elstera	unclassified	-0.468290574660017	0.468290574660017	1e-04	0.000274058467210956	0.00675539818386602
OTU02257	Bacteria	Proteobacteria	Gammaproteobacteria	Xanthomonadales	Xanthomonadaceae	unclassified	unclassified	0.366295684222116	-0.366295684222115	1e-04	0.000274058467210956	0.00155233050096091
OTU02258	Bacteria	Chloroflexi	KD4-96	unclassified	unclassified	unclassified	unclassified	0.779107050755382	-0.779107050755382	1e-04	0.000274058467210956	0.0122280729619782
OTU02260	Bacteria	Chloroflexi	S085	unclassified	unclassified	unclassified	unclassified	0.59820964813606	-0.598209648136059	1e-04	0.000274058467210956	0.00606142339024593
OTU02261	Bacteria	Gemmatimonadetes	Gemmatimonadetes	Gemmatimonadales	Gemmatimonadaceae	unclassified	unclassified	-0.283524829183976	0.283524829183976	0.003	0.00609012875536481	0.00212721379718544
OTU02262	Bacteria	Bacteroidetes	Flavobacteriia	Flavobacteriales	NS9_marine_group	unclassified	unclassified	0.594336822765479	-0.594336822765478	1e-04	0.000274058467210956	0.00297463399043375
OTU02264	Bacteria	Proteobacteria	Alphaproteobacteria	Rhodospirillales	Acetobacteraceae	Acidocella	unclassified	-0.329828349797084	0.329828349797084	5e-04	0.00118519362186788	0.0061597938657615
OTU02265	Bacteria	SHA-109	unclassified	unclassified	unclassified	unclassified	unclassified	0.632813888585908	-0.632813888585908	1e-04	0.000274058467210956	0.00590963878380253
OTU02267	Bacteria	Saccharibacteria	unclassified	unclassified	unclassified	unclassified	unclassified	-0.323045654896667	0.323045654896667	5e-04	0.00118519362186788	0.00440270507103559
OTU02268	Bacteria	Acidobacteria	Acidobacteria	Subgroup_4	RB41	unclassified	unclassified	0.595235910672062	-0.595235910672062	1e-04	0.000274058467210956	0.00643018202126343
OTU02269	Bacteria	Proteobacteria	Deltaproteobacteria	Myxococcales	Sandaracinaceae	unclassified	unclassified	0.346818067352973	-0.346818067352973	1e-04	0.000274058467210956	0.00244712168376131
OTU02270	Bacteria	Gemmatimonadetes	Gemmatimonadetes	S0134_terrestrial_group	unclassified	unclassified	unclassified	0.890507622485892	-0.890507622485892	1e-04	0.000274058467210956	0.0101481329349153
OTU02272	Bacteria	Acidobacteria	Acidobacteria	Subgroup_18	unclassified	unclassified	unclassified	0.373342125420052	-0.373342125420053	1e-04	0.000274058467210956	0.00284081715687436
OTU02273	Bacteria	Proteobacteria	Gammaproteobacteria	Chromatiales	Ectothiorhodospiraceae	Acidiferrobacter	unclassified	0.259199257039197	-0.259199257039197	0.0123	0.0219882838000344	0.00124504506303973
OTU02274	Bacteria	Acidobacteria	Acidobacteria	Subgroup_4	11-24	unclassified	unclassified	0.359770815027355	-0.359770815027355	2e-04	0.000514384577360356	0.00255775120611666
OTU02275	Bacteria	Bacteroidetes	Sphingobacteriia	Sphingobacteriales	Chitinophagaceae	unclassified	unclassified	0.791004622711506	-0.791004622711505	1e-04	0.000274058467210956	0.0108066876583329
OTU02276	Bacteria	Planctomycetes	Phycisphaerae	Phycisphaerales	Phycisphaeraceae	SM1A02	unclassified	0.474164874200491	-0.474164874200491	1e-04	0.000274058467210956	0.00236953742913634
OTU02277	Bacteria	Planctomycetes	Phycisphaerae	WD2101_soil_group	unclassified	unclassified	unclassified	0.620972434984446	-0.620972434984446	1e-04	0.000274058467210956	0.0153714838750453
OTU02278	Bacteria	Planctomycetes	Planctomycetacia	Planctomycetales	Planctomycetaceae	unclassified	unclassified	0.73631746127807	-0.73631746127807	1e-04	0.000274058467210956	0.0110690001066039
OTU02279	Bacteria	Latescibacteria	unclassified	unclassified	unclassified	unclassified	unclassified	0.621378701797513	-0.621378701797513	1e-04	0.000274058467210956	0.00274761556726104
OTU02280	Bacteria	Planctomycetes	Planctomycetacia	Planctomycetales	Planctomycetaceae	unclassified	unclassified	0.569295344389029	-0.569295344389029	1e-04	0.000274058467210956	0.00186138840114291
OTU02281	Bacteria	Verrucomicrobia	Spartobacteria	Chthoniobacterales	Chthoniobacteraceae	Chthoniobacter	unclassified	-0.686608324005848	0.686608324005848	1e-04	0.000274058467210956	0.0302458160312298
OTU02282	Bacteria	Proteobacteria	Betaproteobacteria	SC-I-84	unclassified	unclassified	unclassified	-0.263384108140531	0.263384108140531	0.0044	0.00856621141253508	0.00230163968608513
OTU02284	Bacteria	Bacteroidetes	Sphingobacteriia	Sphingobacteriales	Chitinophagaceae	unclassified	unclassified	-0.629234799221485	0.629234799221485	1e-04	0.000274058467210956	0.00972835937991184
OTU02285	Bacteria	Chloroflexi	Ktedonobacteria	Ktedonobacterales	HSB_OF53-F07	unclassified	unclassified	-0.445435240153698	0.445435240153698	1e-04	0.000274058467210956	0.0627695508083024
OTU02286	Bacteria	Cyanobacteria	Cyanobacteria	SubsectionIII	FamilyI	Leptolyngbya	unclassified	0.400570183138507	-0.400570183138507	1e-04	0.000274058467210956	0.00443655732185377
OTU02288	Bacteria	Bacteroidetes	Sphingobacteriia	Sphingobacteriales	NS11-12_marine_group	unclassified	unclassified	0.461724306818443	-0.461724306818443	1e-04	0.000274058467210956	0.0026197697069816
OTU02290	Bacteria	Verrucomicrobia	Spartobacteria	Chthoniobacterales	Xiphinematobacteraceae	Candidatus_Xiphinematobacter	unclassified	-0.264518917015708	0.264518917015708	0.0085	0.0156329091551785	0.0038061373844849
OTU02291	Bacteria	Acidobacteria	Subgroup_22	unclassified	unclassified	unclassified	unclassified	0.596660606409816	-0.596660606409816	1e-04	0.000274058467210956	0.00415398804470624
OTU02292	Bacteria	Acidobacteria	Acidobacteria	Subgroup_4	11-24	unclassified	unclassified	0.361585521372541	-0.361585521372541	1e-04	0.000274058467210956	0.00266002536985519
OTU02294	Bacteria	Planctomycetes	Phycisphaerae	mle1-8	unclassified	unclassified	unclassified	0.580622848096977	-0.580622848096977	1e-04	0.000274058467210956	0.00216189085376286
OTU02295	Bacteria	Armatimonadetes	Fimbriimonas_ginsengisoli_Gsoil_348	unclassified	unclassified	unclassified	unclassified	0.412916171030132	-0.412916171030132	1e-04	0.000274058467210956	0.00108075840680638
OTU02296	Bacteria	Chloroflexi	KD4-96	unclassified	unclassified	unclassified	unclassified	0.390018590027973	-0.390018590027973	1e-04	0.000274058467210956	0.00251283739460595
OTU02297	Bacteria	Proteobacteria	Betaproteobacteria	Nitrosomonadales	Nitrosomonadaceae	unclassified	unclassified	0.276900718746859	-0.276900718746858	0.0051	0.00972701612903226	0.0100187043087584
OTU02298	Bacteria	Verrucomicrobia	Spartobacteria	Chthoniobacterales	Chthoniobacteraceae	Chthoniobacter	unclassified	-0.37307672320439	0.37307672320439	1e-04	0.000274058467210956	0.002594111765053
OTU02299	Bacteria	Proteobacteria	Deltaproteobacteria	Bdellovibrionales	Bdellovibrionaceae	OM27_clade	unclassified	0.618206623936106	-0.618206623936106	1e-04	0.000274058467210956	0.00425183564120035
OTU02300	Bacteria	Proteobacteria	Alphaproteobacteria	Rickettsiales	SM2D12	unclassified	unclassified	0.360886325358115	-0.360886325358115	1e-04	0.000274058467210956	0.00535798131326613
OTU02301	Bacteria	Acidobacteria	Acidobacteria	Subgroup_3	unclassified	unclassified	unclassified	0.38416889398063	-0.38416889398063	1e-04	0.000274058467210956	0.00116673074968107
OTU02302	Bacteria	Proteobacteria	Deltaproteobacteria	Myxococcales	Polyangiaceae	Sorangium	unclassified	-0.38521776379109	0.38521776379109	1e-04	0.000274058467210956	0.0043312536873999
OTU02303	Bacteria	Proteobacteria	Deltaproteobacteria	Desulfobacterales	Nitrospinaceae	Candidatus_Entotheonella	unclassified	0.463754933518456	-0.463754933518456	1e-04	0.000274058467210956	0.00195984668225899
OTU02304	Bacteria	Planctomycetes	Planctomycetacia	Planctomycetales	Planctomycetaceae	unclassified	unclassified	0.456238279589754	-0.456238279589754	1e-04	0.000274058467210956	0.00624073753232774
OTU02305	Bacteria	Acidobacteria	Acidobacteria	Subgroup_4	DS-100	unclassified	unclassified	0.460969848379195	-0.460969848379195	1e-04	0.000274058467210956	0.00292300572189288
OTU02306	Bacteria	Acidobacteria	Acidobacteria	Subgroup_17	unclassified	unclassified	unclassified	0.518522406354672	-0.518522406354672	1e-04	0.000274058467210956	0.0100651688776459
OTU02308	Bacteria	Planctomycetes	Planctomycetacia	Planctomycetales	Planctomycetaceae	unclassified	unclassified	-0.558724844313628	0.558724844313628	1e-04	0.000274058467210956	0.0126090107648741
OTU02309	Bacteria	Actinobacteria	MB-A2-108	unclassified	unclassified	unclassified	unclassified	0.552560141794124	-0.552560141794124	1e-04	0.000274058467210956	0.00217789911842922
OTU02310	Bacteria	Parcubacteria	unclassified	unclassified	unclassified	unclassified	unclassified	0.241087487225505	-0.241087487225505	0.0137	0.0242576484600987	0.00259266531007993
OTU02311	Bacteria	Planctomycetes	Planctomycetacia	Planctomycetales	Planctomycetaceae	unclassified	unclassified	0.660862025567452	-0.660862025567453	1e-04	0.000274058467210956	0.00402512921453797
OTU02312	Bacteria	Chloroflexi	TK10	unclassified	unclassified	unclassified	unclassified	0.713965736175583	-0.713965736175583	1e-04	0.000274058467210956	0.00702276853058244
OTU02313	Bacteria	Saccharibacteria	unclassified	unclassified	unclassified	unclassified	unclassified	-0.236571348367084	0.236571348367084	0.023	0.0382268008305383	0.00154974986893397
OTU02314	Bacteria	Chlorobi	Chlorobia	Chlorobiales	OPB56	unclassified	unclassified	0.477137738758329	-0.477137738758329	1e-04	0.000274058467210956	0.00175958056636508
OTU02315	Bacteria	Actinobacteria	Thermoleophilia	Solirubrobacterales	0319-6M6	unclassified	unclassified	0.560199115943277	-0.560199115943277	1e-04	0.000274058467210956	0.00519129456371969
OTU02317	Bacteria	Chlamydiae	Chlamydiae	Chlamydiales	Parachlamydiaceae	Candidatus_Metachlamydia	Candidatus_Metachlamydia_lacustris	-0.331487284479718	0.331487284479718	3e-04	0.000742225392296719	0.00197560560475554
OTU02318	Bacteria	Proteobacteria	Betaproteobacteria	Burkholderiales	Oxalobacteraceae	Pseudoduganella	unclassified	0.443102566181908	-0.443102566181909	1e-04	0.000274058467210956	0.00429175704225799
OTU02319	Bacteria	Proteobacteria	Deltaproteobacteria	Myxococcales	Polyangiaceae	Polyangium	unclassified	0.649709565454342	-0.649709565454342	1e-04	0.000274058467210956	0.00397089816311625
OTU02320	Bacteria	Acidobacteria	Acidobacteria	Subgroup_6	unclassified	unclassified	unclassified	0.755094924969206	-0.755094924969206	1e-04	0.000274058467210956	0.00517035725223385
OTU02321	Bacteria	Elusimicrobia	Elusimicrobia	Lineage_IIa	unclassified	unclassified	unclassified	-0.581182092009984	0.581182092009984	1e-04	0.000274058467210956	0.00909029349051902
OTU02322	Bacteria	Chloroflexi	Anaerolineae	Anaerolineales	Anaerolineaceae	unclassified	unclassified	0.712722123564811	-0.712722123564811	1e-04	0.000274058467210956	0.0039653848750299
OTU02323	Bacteria	Planctomycetes	Planctomycetacia	Planctomycetales	Planctomycetaceae	unclassified	unclassified	0.283321730560739	-0.283321730560739	0.0029	0.00590555772994129	0.00141961538556883
OTU02324	Bacteria	Parcubacteria	unclassified	unclassified	unclassified	unclassified	unclassified	0.221436828632101	-0.221436828632101	2e-04	0.000514384577360356	0.00214464827409125
OTU02325	Bacteria	Parcubacteria	unclassified	unclassified	unclassified	unclassified	unclassified	0.458175176519772	-0.458175176519772	1e-04	0.000274058467210956	0.00259678792926522
OTU02327	Bacteria	Chloroflexi	unclassified	unclassified	unclassified	unclassified	unclassified	0.398848820381121	-0.398848820381121	1e-04	0.000274058467210956	0.00199418273826878
OTU02328	Bacteria	Planctomycetes	Planctomycetacia	Planctomycetales	Planctomycetaceae	Gemmata	unclassified	0.825924890491428	-0.825924890491428	1e-04	0.000274058467210956	0.00546128847640199
OTU02329	Bacteria	Proteobacteria	Deltaproteobacteria	Myxococcales	BIrii41	unclassified	unclassified	0.41279669650828	-0.41279669650828	1e-04	0.000274058467210956	0.000781521284401677
[truncated: 4,365 more rows]
