# Supplementary material for: The Soil Microbiome of GLORIA Mountain Summits in the Swiss Alps
Source: Front Microbiol. 2019 May 15;10:1080. doi: 10.3389/fmicb.2019.01080 (PMC6529532; doi:10.3389/fmicb.2019.01080)
Supplement: Supplementary file 5 [file Data_Sheet_5.CSV]

	Kingdom	Phylum	Class	Order	Family	Genus	Species	calcareous	siliceous	p.value	q.value	RelAbundance
OTU0003	Fungi	Ascomycota	Lecanoromycetes	Lecanorales	Parmeliaceae	Parmelia	Parmelia_sp	-0.441388605586023	0.441388605586023	1e-04	0.00141053811659193	1.48458408516946
OTU0004	Fungi	Ascomycota	Dothideomycetes	unclassified	unclassified	unclassified	unclassified	0.645647454066517	-0.645647454066517	1e-04	0.00141053811659193	1.15390829225015
OTU0005	Fungi	Ascomycota	unclassified	unclassified	unclassified	unclassified	unclassified	-0.238950519699194	0.238950519699194	0.0028	0.0201312	1.11135128964223
OTU0006	Fungi	Ascomycota	Leotiomycetes	Leotiomycetes_order_Incertae_sedis	Leotiomycetes_family_Incertae_sedis	Geomyces	unclassified	0.252725220706638	-0.252725220706638	0.008	0.0434236410698878	1.40515060339283
OTU0011	Fungi	Ascomycota	Eurotiomycetes	Chaetothyriales	Herpotrichiellaceae	Capronia	Capronia_sp_UBCTRA15226	-0.322357212818971	0.32235721281897	2e-04	0.00243837209302326	0.771501562011371
OTU0012	Fungi	Basidiomycota	Tremellomycetes	Tremellales	Tremellales_family_Incertae_sedis	Cryptococcus	unclassified	0.574798772104823	-0.574798772104823	1e-04	0.00141053811659193	0.885484117207004
OTU0013	Fungi	Basidiomycota	Agaricomycetes	Agaricales	Inocybaceae	Inocybe	Inocybe_sp_PC20	0.171866976361556	-0.171866976361556	1e-04	0.00141053811659193	0.433602965005448
OTU0014	Fungi	Ascomycota	Leotiomycetes	Helotiales	Helotiaceae	Rhizoscyphus	Rhizoscyphus_sp_I12F_02281	-0.484205653747618	0.484205653747618	1e-04	0.00141053811659193	2.54523128304634
OTU0015	Fungi	Ascomycota	Leotiomycetes	Helotiales	unclassified	unclassified	unclassified	-0.330924409592788	0.330924409592788	1e-04	0.00141053811659193	0.49562233528553
OTU0016	Fungi	Basidiomycota	Agaricomycetes	Agaricales	Inocybaceae	Inocybe	Inocybe_nitidiuscula_(Britzelm.)_Sacc.	0.174700287254038	-0.174700287254038	2e-04	0.00243837209302326	0.414530621003214
OTU0019	Fungi	Ascomycota	Sordariomycetes	Hypocreales	Hypocreales_family_Incertae_sedis	Stilbella	Stilbella_fimetaria	0.595783584775297	-0.595783584775297	1e-04	0.00141053811659193	0.568432254517151
OTU0020	Fungi	Ascomycota	Dothideomycetes	Dothideomycetes_order_Incertae_sedis	Pseudeurotiaceae	Pseudeurotium	Pseudeurotium_sp_01NH01	-0.292093533413702	0.292093533413702	2e-04	0.00243837209302326	0.407603345501786
OTU0021	Fungi	Basidiomycota	Microbotryomycetes	Sporidiobolales	Sporidiobolales_family_Incertae_sedis	Rhodotorula	Rhodotorula_sp_AU_CryS03	-0.233881301339893	0.233881301339893	0.0051	0.0305272121788773	0.63246853808713
OTU0022	Fungi	unclassified	unclassified	unclassified	unclassified	unclassified	Epacris_microphylla_root_associated_fungus_17	-0.553136241702199	0.553136241702199	1e-04	0.00141053811659193	0.418584336744176
OTU0023	Fungi	Ascomycota	unclassified	unclassified	unclassified	unclassified	unclassified	-0.309212900075334	0.309212900075334	9e-04	0.00807689015691869	0.67252972276348
OTU0025	Fungi	Ascomycota	unclassified	unclassified	unclassified	unclassified	unclassified	-0.270656198837194	0.270656198837194	5e-04	0.00496919431279621	0.399073187689833
OTU0026	Fungi	Ascomycota	Sordariomycetes	Hypocreales	Nectriaceae	Fusarium	unclassified	0.454978782535787	-0.454978782535787	1e-04	0.00141053811659193	0.909714140589307
OTU0027	Fungi	unclassified	unclassified	unclassified	unclassified	unclassified	unclassified	-0.309272958757386	0.309272958757386	1e-04	0.00141053811659193	0.672510495392529
OTU0031	Fungi	Ascomycota	unclassified	unclassified	unclassified	unclassified	unclassified	-0.420300800579847	0.420300800579847	1e-04	0.00141053811659193	0.368794493882197
OTU0032	Fungi	Ascomycota	Leotiomycetes	Helotiales	unclassified	unclassified	Helotiales_sp_UFMGCB_3787	0.703350059725669	-0.703350059725669	1e-04	0.00141053811659193	0.649751148416186
OTU0034	Fungi	Ascomycota	Eurotiomycetes	Verrucariales	Verrucariaceae	Polyblastia	Polyblastia_lutosa	0.363030376227382	-0.363030376227383	1e-04	0.00141053811659193	0.400730815028232
OTU0037	Fungi	Ascomycota	Leotiomycetes	Helotiales	unclassified	unclassified	unclassified	-0.448402918209563	0.448402918209563	1e-04	0.00141053811659193	0.346253511140858
OTU0040	Fungi	Ascomycota	unclassified	unclassified	unclassified	unclassified	unclassified	-0.23250085928189	0.23250085928189	0.0091	0.0478663043478261	0.314388580313177
OTU0041	Fungi	Mucoromycota	Zygomycota_class_Incertae_sedis	Mortierellales	Mortierellaceae	Mortierella	unclassified	-0.269899422073969	0.269899422073969	4e-04	0.00416622516556291	0.445878341605889
OTU0042	Fungi	Mucoromycota	Zygomycota_class_Incertae_sedis	Mortierellales	Mortierellaceae	Mortierella	unclassified	-0.261227623630845	0.261227623630845	0.0012	0.010038829787234	0.459381963663111
OTU0044	Fungi	Ascomycota	unclassified	unclassified	unclassified	unclassified	unclassified	-0.232804764344596	0.232804764344596	0.0044	0.02796	0.497751371694064
OTU0045	Fungi	Ascomycota	unclassified	unclassified	unclassified	unclassified	unclassified	-0.242774686866992	0.242774686866992	9e-04	0.00807689015691869	0.315700618653049
OTU0048	Fungi	Ascomycota	Leotiomycetes	Helotiales	unclassified	unclassified	unclassified	-0.351734305856163	0.351734305856163	2e-04	0.00243837209302326	0.284998939762133
OTU0054	Fungi	Basidiomycota	Agaricomycetes	Sebacinales	Sebacinaceae	Sebacina	Sebacina_sp_LM5274	0.167691152586591	-0.167691152586591	0.0053	0.0311901777362021	0.237421316789048
OTU0055	Fungi	Ascomycota	Ascomycota_class_Incertae_sedis	Ascomycota_order_Incertae_sedis	Ascomycota_family_Incertae_sedis	Gyoerffyella	Gyoerffyella_sp_aurim614	-0.334107366479055	0.334107366479055	1e-04	0.00141053811659193	0.538329778276151
OTU0056	Fungi	Basidiomycota	Agaricomycetes	Agaricales	Inocybaceae	Inocybe	Inocybe_exilis	0.189010074690735	-0.189010074690735	1e-04	0.00141053811659193	0.211404097486625
OTU0057	Fungi	Ascomycota	unclassified	unclassified	unclassified	unclassified	unclassified	-0.301524321066105	0.301524321066105	7e-04	0.00663207831325301	0.249873599880099
OTU0060	Fungi	Ascomycota	Lecanoromycetes	Agyriales	unclassified	unclassified	unclassified	-0.297844377736907	0.297844377736907	2e-04	0.00243837209302326	0.319894679475033
OTU0061	Fungi	Basidiomycota	Agaricomycetes	Agaricales	Hygrophoraceae	Hygrocybe	unclassified	0.134989636043978	-0.134989636043978	7e-04	0.00663207831325301	0.259305997501778
OTU0062	Fungi	Mucoromycota	Zygomycota_class_Incertae_sedis	Mortierellales	Mortierellaceae	Mortierella	Mortierella_sp_FSU_10790	0.743720252743016	-0.743720252743016	1e-04	0.00141053811659193	0.417449133371399
OTU0063	Fungi	Ascomycota	Sordariomycetes	unclassified	unclassified	unclassified	unclassified	0.461844422284554	-0.461844422284554	1e-04	0.00141053811659193	0.171934497568138
OTU0064	Fungi	Ascomycota	Leotiomycetes	Helotiales	Helotiales_family_Incertae_sedis	Tetracladium	Tetracladium_sp_AS5_2	0.623589205521259	-0.623589205521259	1e-04	0.00141053811659193	0.261948182585008
OTU0066	Fungi	Ascomycota	Eurotiomycetes	Chaetothyriales	unclassified	unclassified	unclassified	0.214096230351685	-0.214096230351685	0.0041	0.0269239039665971	0.191799955622809
OTU0069	Fungi	Ascomycota	unclassified	unclassified	unclassified	unclassified	unclassified	-0.255470543884222	0.255470543884222	0.003	0.021495444191344	0.206542360634785
OTU0070	Fungi	Ascomycota	Dothideomycetes	Dothideomycetes_order_Incertae_sedis	Pseudeurotiaceae	Pseudogymnoascus	Pseudogymnoascus_alpinus	0.646281393859502	-0.646281393859502	1e-04	0.00141053811659193	0.505125622087739
OTU0072	Fungi	Ascomycota	Leotiomycetes	Helotiales	unclassified	unclassified	Helotiales_sp_SB53	0.559358399552847	-0.559358399552847	1e-04	0.00141053811659193	0.2475120639799
OTU0073	Fungi	Ascomycota	Eurotiomycetes	Chaetothyriales	Herpotrichiellaceae	unclassified	unclassified	-0.3807690648488	0.3807690648488	1e-04	0.00141053811659193	0.396204974255868
OTU0074	Fungi	unclassified	unclassified	unclassified	unclassified	unclassified	unclassified	0.185002215235248	-0.185002215235248	0.0093	0.0486741264559068	0.170448062235515
OTU0076	Fungi	Ascomycota	Pezizomycetes	Pezizales	Pyronemataceae	Geopora	unclassified	0.34260254673246	-0.34260254673246	1e-04	0.00141053811659193	0.13616510765381
OTU0079	Fungi	Basidiomycota	Agaricomycetes	Sebacinales	Sebacinaceae	unclassified	unclassified	-0.268430745046999	0.268430745046999	0.0015	0.0118698113207547	0.274234595975168
OTU0080	Fungi	Ascomycota	unclassified	unclassified	unclassified	unclassified	unclassified	-0.201502223797003	0.201502223797003	0.0074	0.0407291338582677	0.225226884164352
OTU0081	Fungi	Mucoromycota	Zygomycota_class_Incertae_sedis	Mortierellales	Mortierellaceae	Mortierella	Mortierella_pseudozygospora	-0.46716711407372	0.467167114073719	1e-04	0.00141053811659193	0.195145238516743
OTU0085	Fungi	unclassified	unclassified	unclassified	unclassified	unclassified	unclassified	-0.439875516007201	0.439875516007201	1e-04	0.00141053811659193	0.210530448775657
OTU0091	Fungi	Ascomycota	Leotiomycetes	Helotiales	unclassified	unclassified	unclassified	-0.269893686418707	0.269893686418707	0.0012	0.010038829787234	0.162352765612827
OTU0093	Fungi	Ascomycota	unclassified	unclassified	unclassified	unclassified	unclassified	-0.284927190572611	0.284927190572611	4e-04	0.00416622516556291	0.202724473902685
OTU0096	Fungi	Basidiomycota	Agaricomycetes	Cantharellales	Clavulinaceae	unclassified	unclassified	0.215873844437933	-0.215873844437933	6e-04	0.00579815668202765	0.123088298718715
OTU0098	Fungi	Ascomycota	unclassified	unclassified	unclassified	unclassified	unclassified	-0.374952716453175	0.374952716453175	1e-04	0.00141053811659193	0.105404956556579
OTU0103	Fungi	Basidiomycota	Agaricomycetes	Agaricales	Clavariaceae	Clavaria	unclassified	-0.208418010145069	0.208418010145069	0.0054	0.0315133580705009	0.16072940825383
OTU0105	Fungi	Mucoromycota	Zygomycota_class_Incertae_sedis	Mortierellales	Mortierellaceae	Mortierella	Mortierella_cf_gamsii_CBS_31452	0.263894595537514	-0.263894595537514	0.0031	0.0221363223609535	0.281920481584901
OTU0107	Fungi	Ascomycota	unclassified	unclassified	unclassified	unclassified	unclassified	-0.283701271459776	0.283701271459776	4e-04	0.00416622516556291	0.192741265614925
OTU0108	Fungi	Ascomycota	unclassified	unclassified	unclassified	unclassified	unclassified	-0.238731401806225	0.238731401806225	0.0036	0.0249422907488987	0.139545263355152
OTU0109	Fungi	unclassified	unclassified	unclassified	unclassified	unclassified	unclassified	0.260150643198761	-0.260150643198761	2e-04	0.00243837209302326	0.180452643044417
OTU0110	Fungi	unclassified	unclassified	unclassified	unclassified	unclassified	unclassified	0.216982950576589	-0.216982950576589	1e-04	0.00141053811659193	0.184263283251095
OTU0114	Fungi	Mucoromycota	Zygomycota_class_Incertae_sedis	Mortierellales	Mortierellaceae	Mortierella	Mortierella_sp_6717_S2	-0.234101800590791	0.234101800590791	0.0055	0.0318019301470588	0.16954969436841
OTU0115	Fungi	unclassified	unclassified	unclassified	unclassified	unclassified	fungal_sp_GFI_122	0.357525088231171	-0.357525088231171	1e-04	0.00141053811659193	0.127326054328064
OTU0117	Fungi	unclassified	unclassified	unclassified	unclassified	unclassified	unclassified	-0.294930080052727	0.294930080052727	3e-04	0.0032765625	0.0873132581534832
OTU0122	Fungi	Ascomycota	unclassified	unclassified	unclassified	unclassified	unclassified	-0.219502285660162	0.219502285660162	0.0062	0.035044204851752	0.0966811728774006
OTU0125	Fungi	Basidiomycota	Agaricomycetes	Agaricales	Inocybaceae	Inocybe	unclassified	0.192924583139465	-0.192924583139465	0.0054	0.0315133580705009	0.100985379046069
OTU0127	Fungi	Ascomycota	unclassified	unclassified	unclassified	unclassified	unclassified	-0.277190204579884	0.277190204579884	8e-04	0.0074120765832106	0.152458780825567
OTU0129	Fungi	Mucoromycota	Zygomycota_class_Incertae_sedis	Mortierellales	Mortierellaceae	unclassified	unclassified	0.674775765390831	-0.674775765390831	1e-04	0.00141053811659193	0.238171732129614
OTU0130	Fungi	Ascomycota	Eurotiomycetes	Chaetothyriales	Herpotrichiellaceae	unclassified	unclassified	0.311243580066944	-0.311243580066944	1e-04	0.00141053811659193	0.109660551898948
OTU0131	Fungi	Mucoromycota	Zygomycota_class_Incertae_sedis	Mucorales	Mucoraceae	Mucor	Mucor_hiemalis_f._corticola_(Hagem)_Schipper	-0.27512858371127	0.27512858371127	9e-04	0.00807689015691869	0.109840685592838
OTU0133	Fungi	Ascomycota	unclassified	unclassified	unclassified	unclassified	unclassified	-0.256343771854855	0.256343771854855	0.005	0.0301293103448276	0.129508404997869
OTU0134	Fungi	Basidiomycota	Tremellomycetes	Tremellales	Tremellales_family_Incertae_sedis	Cryptococcus	Cryptococcus_sp_YSAR16	-0.474637825704748	0.474637825704748	1e-04	0.00141053811659193	0.112318150529811
OTU0135	Fungi	Basidiomycota	Agaricomycetes	Thelephorales	Thelephoraceae	Tomentella	unclassified	0.303923381415535	-0.303923381415535	1e-04	0.00141053811659193	0.170587083348522
OTU0136	Fungi	Ascomycota	unclassified	unclassified	unclassified	unclassified	unclassified	-0.484472976137186	0.484472976137186	1e-04	0.00141053811659193	0.14495767337065
OTU0138	Fungi	Basidiomycota	Agaricomycetes	Agaricales	Inocybaceae	Inocybe	Inocybe_sp_SB65	0.205807813999171	-0.205807813999171	5e-04	0.00496919431279621	0.0855239579262314
OTU0140	Fungi	Ascomycota	Leotiomycetes	Thelebolales	Thelebolaceae	Thelebolus	Thelebolus_terrestris	-0.381679804243496	0.381679804243496	1e-04	0.00141053811659193	0.0942293260084286
OTU0142	Fungi	unclassified	unclassified	unclassified	unclassified	unclassified	unclassified	-0.332021084334924	0.332021084334924	1e-04	0.00141053811659193	0.19278513001996
OTU0144	Fungi	Ascomycota	Dothideomycetes	Pleosporales	Pleosporales_family_Incertae_sedis	Phoma	Phoma_sp_AS14_1	0.464575260351309	-0.464575260351309	1e-04	0.00141053811659193	0.112628943919164
OTU0145	Fungi	Ascomycota	unclassified	unclassified	unclassified	unclassified	unclassified	0.496730935213735	-0.496730935213735	1e-04	0.00141053811659193	0.0930895916304566
OTU0146	Fungi	Ascomycota	Dothideomycetes	Capnodiales	Capnodiales_family_Incertae_sedis	Capnobotryella	Capnobotryella_sp_MA_4701	0.522026768584548	-0.522026768584548	1e-04	0.00141053811659193	0.103568427717035
OTU0147	Fungi	Ascomycota	Sordariomycetes	Hypocreales	Nectriaceae	Nectria	Nectria_sp_BC11	-0.38440428401563	0.38440428401563	1e-04	0.00141053811659193	0.132622995154467
OTU0148	Fungi	Ascomycota	unclassified	unclassified	unclassified	unclassified	unclassified	-0.216433217719499	0.216433217719499	0.0089	0.0470108312342569	0.1996828060797
OTU0150	Fungi	Ascomycota	unclassified	unclassified	unclassified	unclassified	unclassified	-0.291847799825658	0.291847799825658	1e-04	0.00141053811659193	0.148116847006823
OTU0152	Fungi	Ascomycota	unclassified	unclassified	unclassified	unclassified	unclassified	-0.228840847917157	0.228840847917157	0.0021	0.0157838709677419	0.257067917546112
OTU0153	Fungi	unclassified	unclassified	unclassified	unclassified	unclassified	unclassified	-0.235099238858904	0.235099238858904	0.0038	0.0256225080385852	0.290499691444442
OTU0154	Fungi	Ascomycota	Sordariomycetes	Hypocreales	Hypocreales_family_Incertae_sedis	Ilyonectria	unclassified	0.560664711421375	-0.560664711421375	1e-04	0.00141053811659193	0.121017528962514
OTU0156	Fungi	unclassified	unclassified	unclassified	unclassified	unclassified	unclassified	-0.275510965173989	0.275510965173989	0.001	0.00878631284916201	0.1669604631071
OTU0157	Fungi	Ascomycota	Leotiomycetes	Helotiales	unclassified	unclassified	unclassified	-0.266136134575861	0.266136134575861	3e-04	0.0032765625	0.134351226988806
OTU0158	Fungi	Ascomycota	Eurotiomycetes	Eurotiales	Trichocomaceae	Penicillium	unclassified	-0.313838759028774	0.313838759028774	1e-04	0.00141053811659193	0.0776210262670979
OTU0160	Fungi	Ascomycota	unclassified	unclassified	unclassified	unclassified	unclassified	-0.24656325414343	0.24656325414343	0.0059	0.0336203804347826	0.094421068237471
OTU0164	Fungi	Ascomycota	unclassified	unclassified	unclassified	unclassified	unclassified	-0.216772457166085	0.216772457166085	0.0092	0.0483518796992481	0.108103947132257
OTU0165	Fungi	Ascomycota	Sordariomycetes	Xylariales	Hyponectriaceae	unclassified	Hyponectriaceae_sp	0.458373723570628	-0.458373723570628	1e-04	0.00141053811659193	0.0810507207995219
OTU0168	Fungi	Ascomycota	unclassified	unclassified	unclassified	unclassified	unclassified	0.186861462774192	-0.186861462774192	5e-04	0.00496919431279621	0.093955700516117
OTU0176	Fungi	Ascomycota	unclassified	unclassified	unclassified	unclassified	unclassified	0.427637640948172	-0.427637640948172	1e-04	0.00141053811659193	0.204134976478773
OTU0177	Fungi	Basidiomycota	Agaricomycetes	Agaricales	Clavariaceae	unclassified	unclassified	-0.252629098050316	0.252629098050316	0.0014	0.0112915384615385	0.205436650270113
OTU0178	Fungi	Ascomycota	Dothideomycetes	Pleosporales	Pleosporales_family_Incertae_sedis	Pyrenochaeta	Pyrenochaeta_sp_shylm24	0.283383300949648	-0.283383300949648	5e-04	0.00496919431279621	0.172475276906661
OTU0179	Fungi	unclassified	unclassified	unclassified	unclassified	unclassified	unclassified	-0.468058901169538	0.468058901169538	1e-04	0.00141053811659193	0.122649036575655
OTU0181	Fungi	Ascomycota	Eurotiomycetes	Verrucariales	Verrucariaceae	unclassified	unclassified	0.37004544138621	-0.37004544138621	1e-04	0.00141053811659193	0.0992572645686195
OTU0183	Fungi	Ascomycota	unclassified	unclassified	unclassified	unclassified	unclassified	0.476007163322593	-0.476007163322593	1e-04	0.00141053811659193	0.0874877258126069
OTU0187	Fungi	Ascomycota	Eurotiomycetes	Verrucariales	Verrucariaceae	Verrucaria	unclassified	-0.255083598581204	0.255083598581204	7e-04	0.00663207831325301	0.236578435918659
OTU0188	Fungi	Ascomycota	Leotiomycetes	Helotiales	unclassified	unclassified	unclassified	-0.280893029572521	0.280893029572521	4e-04	0.00416622516556291	0.144485353458271
OTU0190	Fungi	Mucoromycota	Zygomycota_class_Incertae_sedis	Mortierellales	Mortierellaceae	Mortierella	unclassified	0.22152630359421	-0.22152630359421	1e-04	0.00141053811659193	0.110256190751134
OTU0193	Fungi	Ascomycota	unclassified	unclassified	unclassified	unclassified	unclassified	-0.263840134359351	0.263840134359351	0.0011	0.00945368852459016	0.144793541051897
OTU0194	Fungi	Basidiomycota	Agaricomycetes	Sebacinales	Sebacinaceae	unclassified	unclassified	0.236931791617465	-0.236931791617465	1e-04	0.00141053811659193	0.0830426346865229
OTU0195	Fungi	Ascomycota	unclassified	unclassified	unclassified	unclassified	unclassified	-0.265207911451002	0.265207911451002	0.0012	0.010038829787234	0.118243842294497
OTU0196	Fungi	Basidiomycota	Agaricomycetes	Sebacinales	unclassified	unclassified	Sebacinales_sp_2_RB_2011	-0.202503601465446	0.202503601465446	0.0077	0.0421957317073171	0.123519587131888
OTU0198	Fungi	Ascomycota	Dothideomycetes	Pleosporales	Pleomassariaceae	Trematosphaeria	Trematosphaeria_hydrela	0.526863317377205	-0.526863317377205	1e-04	0.00141053811659193	0.083643163808005
OTU0199	Fungi	Ascomycota	Leotiomycetes	Helotiales	Helotiales_family_Incertae_sedis	Tetracladium	unclassified	0.483528979700125	-0.483528979700125	1e-04	0.00141053811659193	0.129641904622102
OTU0202	Fungi	Ascomycota	Sordariomycetes	Hypocreales	Nectriaceae	Cylindrocarpon	Cylindrocarpon_sp_P_1	-0.289261166324414	0.289261166324414	0.002	0.0151225961538462	0.0623540106294701
OTU0203	Fungi	unclassified	unclassified	unclassified	unclassified	unclassified	fungal_sp_M5	-0.489296966826475	0.489296966826475	1e-04	0.00141053811659193	0.217126647366647
OTU0204	Fungi	Ascomycota	Leotiomycetes	Helotiales	Helotiales_family_Incertae_sedis	Cadophora	Cadophora_sp_29d	-0.487029978168398	0.487029978168398	1e-04	0.00141053811659193	0.138689097898091
OTU0205	Fungi	Basidiomycota	Agaricomycetes	Agaricales	Inocybaceae	Inocybe	Inocybe_tjallingiorum	0.251876783715527	-0.251876783715527	1e-04	0.00141053811659193	0.0849481593234351
OTU0209	Fungi	Ascomycota	Sordariomycetes	unclassified	unclassified	unclassified	unclassified	0.40372529975898	-0.40372529975898	1e-04	0.00141053811659193	0.136841991794935
OTU0210	Fungi	Ascomycota	Lecanoromycetes	Agyriales	Agyriaceae	Trapeliopsis	Trapeliopsis_sp	-0.220588122208232	0.220588122208232	0.0035	0.0243567477876106	0.104290353740459
OTU0211	Fungi	Ascomycota	unclassified	unclassified	unclassified	unclassified	unclassified	-0.375128129134691	0.375128129134691	1e-04	0.00141053811659193	0.164953931368594
OTU0213	Fungi	Mucoromycota	Zygomycota_class_Incertae_sedis	Mortierellales	Mortierellaceae	Mortierella	Mortierella_rishikesha	-0.357465435690444	0.357465435690444	1e-04	0.00141053811659193	0.155749749767793
OTU0214	Fungi	unclassified	unclassified	unclassified	unclassified	unclassified	unclassified	-0.324635468232964	0.324635468232964	1e-04	0.00141053811659193	0.215700436480682
OTU0216	Fungi	Ascomycota	Dothideomycetes	unclassified	unclassified	unclassified	unclassified	0.43729785558082	-0.43729785558082	1e-04	0.00141053811659193	0.271516796543455
OTU0217	Fungi	unclassified	unclassified	unclassified	unclassified	unclassified	unclassified	0.428159925778333	-0.428159925778333	1e-04	0.00141053811659193	0.0942360591514638
OTU0222	Fungi	Ascomycota	Leotiomycetes	Helotiales	unclassified	unclassified	Helotiales_sp_BH5	0.605922614000559	-0.605922614000559	1e-04	0.00141053811659193	0.129799522590689
OTU0227	Fungi	Ascomycota	Sordariomycetes	unclassified	unclassified	unclassified	unclassified	0.207557246474336	-0.207557246474336	0.0021	0.0157838709677419	0.0578843122165463
OTU0230	Fungi	Ascomycota	Eurotiomycetes	Chaetothyriales	unclassified	unclassified	unclassified	0.446782197578665	-0.446782197578665	1e-04	0.00141053811659193	0.070326745830329
OTU0232	Fungi	Ascomycota	unclassified	unclassified	unclassified	unclassified	unclassified	-0.25505747688577	0.255057476885771	0.0019	0.0144533252720677	0.0661572005155565
OTU0242	Fungi	unclassified	unclassified	unclassified	unclassified	unclassified	fungal_sp_973_YZ_2011	-0.282091172318384	0.282091172318384	0.0027	0.0195462600690449	0.147957006964955
OTU0244	Fungi	Ascomycota	Eurotiomycetes	Chaetothyriales	Herpotrichiellaceae	unclassified	Herpotrichiellaceae_sp_RB_2011	-0.210699229153228	0.210699229153228	0.0044	0.02796	0.0940569236661845
OTU0245	Fungi	Ascomycota	Leotiomycetes	Helotiales	unclassified	unclassified	Helotiales_sp_27_MV_2011	-0.488521079711759	0.488521079711759	1e-04	0.00141053811659193	0.147543357836084
OTU0248	Fungi	Basidiomycota	Agaricomycetes	Sebacinales	Sebacinaceae	Sebacina	Sebacina_sp_LM2566	0.241190362378804	-0.241190362378804	1e-04	0.00141053811659193	0.0541664946821292
OTU0249	Fungi	Basidiomycota	Agaricomycetes	Agaricales	Inocybaceae	Inocybe	Inocybe_cf_flocculosa_F14057	0.171252883682965	-0.171252883682965	0.0048	0.0293172815533981	0.0455980729625817
OTU0252	Fungi	Ascomycota	Leotiomycetes	Leotiomycetes_order_Incertae_sedis	Leotiomycetes_family_Incertae_sedis	Geomyces	Geomyces_sp_12NJ08	-0.238329851282073	0.238329851282073	0.0025	0.0183732476635514	0.0580562887294419
OTU0254	Fungi	unclassified	unclassified	unclassified	unclassified	unclassified	unclassified	-0.211481957043861	0.211481957043861	0.0047	0.0289879411764706	0.0509939374116971
OTU0257	Fungi	Ascomycota	unclassified	unclassified	unclassified	unclassified	unclassified	-0.272172570860575	0.272172570860575	0.0019	0.0144533252720677	0.0911719058210723
OTU0259	Fungi	Ascomycota	unclassified	unclassified	unclassified	unclassified	unclassified	-0.321156382190963	0.321156382190963	3e-04	0.0032765625	0.0932383693634504
OTU0261	Fungi	Basidiomycota	Agaricomycetes	Thelephorales	Thelephoraceae	Tomentella	Tomentella_sp_Nara_2_01	0.198653350800279	-0.198653350800279	0.0015	0.0118698113207547	0.121660833473439
OTU0263	Fungi	Basidiomycota	Agaricomycetes	Thelephorales	Thelephoraceae	Tomentella	unclassified	0.216580883471705	-0.216580883471705	1e-04	0.00141053811659193	0.121327211345728
OTU0265	Fungi	Ascomycota	Pezizomycetes	Pezizales	Pyronemataceae	Geopora	Geopora_foliacea	0.265082725657264	-0.265082725657264	1e-04	0.00141053811659193	0.0785471969553225
OTU0269	Fungi	unclassified	unclassified	unclassified	unclassified	unclassified	unclassified	-0.250760883335758	0.250760883335758	0.0042	0.0274373831775701	0.132911476566883
OTU0270	Fungi	unclassified	unclassified	unclassified	unclassified	unclassified	unclassified	-0.425400097889852	0.425400097889852	1e-04	0.00141053811659193	0.069182563792554
OTU0272	Fungi	unclassified	unclassified	unclassified	unclassified	unclassified	unclassified	-0.350759885571687	0.350759885571687	1e-04	0.00141053811659193	0.0551479091362474
OTU0273	Fungi	Ascomycota	Orbiliomycetes	Orbiliales	Orbiliaceae	unclassified	Orbiliaceae_sp	0.291769108234512	-0.291769108234512	1e-04	0.00141053811659193	0.0570999394926393
OTU0275	Fungi	Basidiomycota	Agaricomycetes	Agaricales	Cortinariaceae	Cortinarius	unclassified	0.217613813253518	-0.217613813253518	5e-04	0.00496919431279621	0.0654835539055849
OTU0277	Fungi	Ascomycota	unclassified	unclassified	unclassified	unclassified	unclassified	-0.202641356728564	0.202641356728564	0.007	0.0387308707124011	0.0877482542271876
OTU0279	Fungi	Ascomycota	unclassified	unclassified	unclassified	unclassified	unclassified	0.350570593343351	-0.350570593343351	1e-04	0.00141053811659193	0.0623675664950672
OTU0284	Fungi	Ascomycota	Sordariomycetes	Sordariales	Lasiosphaeriaceae	Cercophora	Cercophora_sp_TMS_2011	0.57446562865059	-0.57446562865059	1e-04	0.00141053811659193	0.0892965138762077
OTU0285	Fungi	Ascomycota	Orbiliomycetes	Orbiliales	Orbiliaceae	Dactylella	unclassified	0.321040625579853	-0.321040625579853	1e-04	0.00141053811659193	0.058036221391816
OTU0288	Fungi	Ascomycota	Eurotiomycetes	Chaetothyriales	Herpotrichiellaceae	Capronia	Capronia_sp_96003a	-0.40803671875795	0.40803671875795	1e-04	0.00141053811659193	0.180995806287755
OTU0289	Fungi	Ascomycota	Leotiomycetes	Helotiales	unclassified	unclassified	unclassified	-0.230393422996071	0.230393422996071	0.0068	0.0378238726790451	0.120243802120465
OTU0290	Fungi	Ascomycota	Leotiomycetes	Helotiales	unclassified	unclassified	unclassified	-0.244008578834534	0.244008578834534	0.0014	0.0112915384615385	0.0654499940328425
OTU0292	Fungi	Ascomycota	unclassified	unclassified	unclassified	unclassified	unclassified	0.268737197668925	-0.268737197668925	1e-04	0.00141053811659193	0.075161466221124
OTU0293	Fungi	Ascomycota	Leotiomycetes	Helotiales	unclassified	unclassified	Helotiales_sp_SB53	0.36468395885273	-0.36468395885273	1e-04	0.00141053811659193	0.0576266143652601
OTU0295	Fungi	unclassified	unclassified	unclassified	unclassified	unclassified	unclassified	-0.367476380960774	0.367476380960774	1e-04	0.00141053811659193	0.0489509077699757
OTU0298	Fungi	unclassified	unclassified	unclassified	unclassified	unclassified	unclassified	0.268318015358161	-0.268318015358161	3e-04	0.0032765625	0.0475719415140269
OTU0300	Fungi	unclassified	unclassified	unclassified	unclassified	unclassified	unclassified	0.503261579233436	-0.503261579233436	1e-04	0.00141053811659193	0.1025612050148
OTU0302	Fungi	Basidiomycota	Agaricomycetes	Agaricales	Inocybaceae	Inocybe	unclassified	0.133076072489836	-0.133076072489836	0.0047	0.0289879411764706	0.0359031196706181
OTU0307	Fungi	unclassified	unclassified	unclassified	unclassified	unclassified	unclassified	0.20568970125554	-0.20568970125554	0.0014	0.0112915384615385	0.0320152696538648
OTU0312	Fungi	Ascomycota	Eurotiomycetes	Verrucariales	Verrucariaceae	Verrucaria	unclassified	0.365249748826061	-0.365249748826061	1e-04	0.00141053811659193	0.0457434726959482
OTU0314	Fungi	unclassified	unclassified	unclassified	unclassified	unclassified	unclassified	0.31060599268995	-0.31060599268995	1e-04	0.00141053811659193	0.0474931670447247
OTU0315	Fungi	Ascomycota	Eurotiomycetes	Verrucariales	Verrucariaceae	Thelidium	Thelidium_aeneovinosum	0.354900178780127	-0.354900178780127	1e-04	0.00141053811659193	0.0889487579357423
OTU0318	Fungi	Ascomycota	Dothideomycetes	Pleosporales	unclassified	unclassified	Pleosporales_sp_28e	0.429559724217462	-0.429559724217462	1e-04	0.00141053811659193	0.130918667187583
OTU0320	Fungi	Ascomycota	Leotiomycetes	Helotiales	Helotiales_family_Incertae_sedis	Cadophora	unclassified	-0.251406795393376	0.251406795393376	0.0032	0.022772850678733	0.0946676275114958
OTU0322	Fungi	unclassified	unclassified	unclassified	unclassified	unclassified	unclassified	0.335725223123699	-0.335725223123699	1e-04	0.00141053811659193	0.0598596942336972
OTU0327	Fungi	Ascomycota	unclassified	unclassified	unclassified	unclassified	unclassified	0.547514184739951	-0.547514184739951	1e-04	0.00141053811659193	0.0386851673708378
OTU0330	Fungi	Ascomycota	Eurotiomycetes	Verrucariales	Verrucariaceae	Polyblastia	unclassified	0.206869413866872	-0.206869413866872	1e-04	0.00141053811659193	0.041451714558668
OTU0331	Fungi	Ascomycota	Eurotiomycetes	Verrucariales	Verrucariaceae	unclassified	unclassified	0.31490821447874	-0.31490821447874	1e-04	0.00141053811659193	0.0693228566309758
OTU0333	Fungi	Basidiomycota	Tremellomycetes	Tremellales	Tremellales_family_Incertae_sedis	Cryptococcus	unclassified	0.62987166363237	-0.62987166363237	1e-04	0.00141053811659193	0.143612584602116
OTU0334	Fungi	Ascomycota	Eurotiomycetes	Chaetothyriales	Herpotrichiellaceae	Rhinocladiella	Rhinocladiella_sp	0.661100030339416	-0.661100030339417	1e-04	0.00141053811659193	0.0491309138426876
OTU0336	Fungi	Basidiomycota	Agaricomycetes	Agaricales	Inocybaceae	Inocybe	Inocybe_subporospora	0.261743443408614	-0.261743443408614	0.0019	0.0144533252720677	0.0367172451810753
OTU0337	Fungi	Mucoromycota	Zygomycota_class_Incertae_sedis	Mortierellales	Mortierellaceae	Mortierella	Mortierella_sp_WD16C	-0.327372734692547	0.327372734692547	2e-04	0.00243837209302326	0.064151371791887
OTU0339	Fungi	Basidiomycota	Agaricomycetes	Agaricales	Clavariaceae	Clavaria	Clavaria_sp_MA_Fungi_40230	-0.229452902308579	0.229452902308579	0.004	0.0264884210526316	0.0950945372555122
OTU0340	Fungi	Ascomycota	Eurotiomycetes	Chaetothyriales	Herpotrichiellaceae	unclassified	unclassified	0.479213528274953	-0.479213528274953	1e-04	0.00141053811659193	0.0493469964848746
OTU0341	Fungi	Ascomycota	unclassified	unclassified	unclassified	unclassified	unclassified	-0.252740394659316	0.252740394659316	0.001	0.00878631284916201	0.0368875691192082
OTU0342	Fungi	Mucoromycota	Zygomycota_class_Incertae_sedis	Mortierellales	Mortierellaceae	Mortierella	Mortierella_sp_GW8_1	-0.287567081425648	0.287567081425648	0.0013	0.0106349804941482	0.0890039553165618
OTU0344	Fungi	Ascomycota	Leotiomycetes	Helotiales	unclassified	unclassified	Helotiales_sp_SB53	-0.282123937031447	0.282123937031447	9e-04	0.00807689015691869	0.0577500293095876
OTU0348	Fungi	Ascomycota	Dothideomycetes	Pleosporales	unclassified	unclassified	unclassified	-0.206877563280788	0.206877563280788	9e-04	0.00807689015691869	0.0579458483810236
OTU0349	Fungi	Ascomycota	Sordariomycetes	Hypocreales	unclassified	unclassified	unclassified	0.27386307738323	-0.27386307738323	1e-04	0.00141053811659193	0.0507623219691353
OTU0350	Fungi	Mucoromycota	Zygomycota_class_Incertae_sedis	Mortierellales	Mortierellaceae	Mortierella	Mortierella_amoeboidea	-0.302221249192327	0.302221249192327	2e-04	0.00243837209302326	0.0588219578040208
OTU0355	Fungi	Ascomycota	Sordariomycetes	Coniochaetales	Coniochaetaceae	Lecythophora	unclassified	-0.40679643481451	0.40679643481451	1e-04	0.00141053811659193	0.062227083240167
OTU0363	Fungi	Ascomycota	unclassified	unclassified	unclassified	unclassified	unclassified	-0.321073664814566	0.321073664814566	1e-04	0.00141053811659193	0.115260780230927
OTU0366	Fungi	Basidiomycota	Agaricomycetes	Thelephorales	Thelephoraceae	Tomentella	Tomentella_sp_ECM_21	0.305359452250775	-0.305359452250775	1e-04	0.00141053811659193	0.0693160301483189
OTU0369	Fungi	Basidiomycota	Agaricomycetes	Thelephorales	Thelephoraceae	Tomentella	Tomentella_sp_3_RT_2012	0.312615061044443	-0.312615061044443	1e-04	0.00141053811659193	0.0679013487679906
OTU0370	Fungi	unclassified	unclassified	unclassified	unclassified	unclassified	fungal_endophyte_sp_JP124	-0.247559287229181	0.247559287229181	0.0065	0.0363803380782918	0.0479434773276225
OTU0373	Fungi	Ascomycota	Sordariomycetes	Phyllachorales	Phyllachoraceae	unclassified	Phyllachoraceae_sp_IBL_03173	0.381453157046212	-0.381453157046212	1e-04	0.00141053811659193	0.0376366728597311
OTU0376	Fungi	Ascomycota	unclassified	unclassified	unclassified	unclassified	unclassified	0.239775050573527	-0.239775050573527	1e-04	0.00141053811659193	0.0352389642046962
OTU0378	Fungi	Ascomycota	Lecanoromycetes	Agyriales	unclassified	unclassified	unclassified	-0.318645405820874	0.318645405820874	2e-04	0.00243837209302326	0.0700021647132199
OTU0381	Fungi	Basidiomycota	Agaricomycetes	Thelephorales	Thelephoraceae	Tomentella	unclassified	0.260395848900193	-0.260395848900193	7e-04	0.00663207831325301	0.0979567057381318
OTU0382	Fungi	Ascomycota	Leotiomycetes	Helotiales	unclassified	unclassified	Helotiales_sp_SB53	0.193945314421877	-0.193945314421877	1e-04	0.00141053811659193	0.0400041087692972
OTU0384	Fungi	Ascomycota	Eurotiomycetes	Verrucariales	Verrucariaceae	Verrucaria	unclassified	0.217139573967637	-0.217139573967637	1e-04	0.00141053811659193	0.0304347372140715
OTU0387	Fungi	Ascomycota	Leotiomycetes	Helotiales	unclassified	unclassified	unclassified	-0.302277616652031	0.302277616652031	2e-04	0.00243837209302326	0.0460166844557986
OTU0388	Fungi	unclassified	unclassified	unclassified	unclassified	unclassified	unclassified	-0.371777351889877	0.371777351889877	1e-04	0.00141053811659193	0.0511812094051112
OTU0389	Fungi	Ascomycota	unclassified	unclassified	unclassified	unclassified	unclassified	0.524732574516851	-0.524732574516851	1e-04	0.00141053811659193	0.0639934472695281
OTU0390	Fungi	unclassified	unclassified	unclassified	unclassified	unclassified	unclassified	0.372703409335881	-0.372703409335881	1e-04	0.00141053811659193	0.0341644423754374
OTU0391	Fungi	Ascomycota	unclassified	unclassified	unclassified	unclassified	unclassified	-0.325566634190362	0.325566634190362	1e-04	0.00141053811659193	0.0713122845426136
OTU0393	Fungi	Basidiomycota	Agaricomycetes	Thelephorales	Thelephoraceae	Tomentella	unclassified	0.184901355805288	-0.184901355805288	0.0087	0.0461870886075949	0.038482611361549
OTU0394	Fungi	Ascomycota	unclassified	unclassified	unclassified	unclassified	unclassified	-0.220260927242751	0.220260927242751	0.0065	0.0363803380782918	0.0611025696099525
OTU0395	Fungi	Basidiomycota	unclassified	unclassified	unclassified	unclassified	Basidiomycota_sp_TP_Snow_Y1	0.225142736546786	-0.225142736546786	1e-04	0.00141053811659193	0.0352377115383266
OTU0399	Fungi	Mucoromycota	Zygomycota_class_Incertae_sedis	Mortierellales	unclassified	unclassified	Mortierellales_sp_GD9A	-0.243735054885671	0.243735054885671	0.0017	0.0131870530209618	0.0647502727182353
OTU0400	Fungi	Ascomycota	Leotiomycetes	unclassified	unclassified	unclassified	unclassified	-0.376982503211465	0.376982503211465	1e-04	0.00141053811659193	0.0401728892661485
OTU0401	Fungi	Basidiomycota	Agaricomycetes	Sebacinales	Sebacinaceae	unclassified	Sebacinaceae_sp_A_(JLP_995)	0.21719186720968	-0.21719186720968	0.0047	0.0289879411764706	0.0301185696649546
OTU0402	Fungi	Ascomycota	Dothideomycetes	unclassified	unclassified	unclassified	Dothideomycetes_sp_genotype_115	-0.270084729219108	0.270084729219108	0.001	0.00878631284916201	0.0280169363578291
OTU0403	Fungi	Ascomycota	unclassified	unclassified	unclassified	unclassified	unclassified	-0.5050102047765	0.5050102047765	1e-04	0.00141053811659193	0.0442120226151684
OTU0404	Fungi	Ascomycota	unclassified	unclassified	unclassified	unclassified	unclassified	-0.323126612169395	0.323126612169395	3e-04	0.0032765625	0.042634557374797
OTU0405	Fungi	unclassified	unclassified	unclassified	unclassified	unclassified	unclassified	-0.232903987625214	0.232903987625214	0.0072	0.0397326315789474	0.0180734013237673
OTU0407	Fungi	unclassified	unclassified	unclassified	unclassified	unclassified	unclassified	-0.448765869785367	0.448765869785367	1e-04	0.00141053811659193	0.101949471575335
OTU0412	Fungi	unclassified	unclassified	unclassified	unclassified	unclassified	unclassified	-0.303026246230957	0.303026246230957	1e-04	0.00141053811659193	0.0182568357595071
OTU0413	Fungi	Ascomycota	Dothideomycetes	Pleosporales	Pleosporaceae	unclassified	unclassified	0.473479880006786	-0.473479880006786	1e-04	0.00141053811659193	0.0558618074675743
OTU0414	Fungi	Ascomycota	Sordariomycetes	Sordariales	unclassified	unclassified	unclassified	0.345147122160806	-0.345147122160806	1e-04	0.00141053811659193	0.0380383953122534
OTU0415	Fungi	unclassified	unclassified	unclassified	unclassified	unclassified	unclassified	-0.253443274095919	0.253443274095919	0.0028	0.0201312	0.0281418872370369
OTU0416	Fungi	Ascomycota	Eurotiomycetes	Chaetothyriales	Herpotrichiellaceae	Cladophialophora	Cladophialophora_sp_97004b	-0.312392271083783	0.312392271083783	2e-04	0.00243837209302326	0.0466998403046812
OTU0417	Fungi	unclassified	unclassified	unclassified	unclassified	unclassified	unclassified	-0.327516500323605	0.327516500323605	1e-04	0.00141053811659193	0.0581621274072581
OTU0422	Fungi	Ascomycota	Eurotiomycetes	Verrucariales	Verrucariaceae	Polyblastia	unclassified	0.198452520229263	-0.198452520229263	1e-04	0.00141053811659193	0.0274472810487814
OTU0424	Fungi	Mucoromycota	Zygomycota_class_Incertae_sedis	Mortierellales	Mortierellaceae	Mortierella	Mortierella_globulifera	-0.266541290426254	0.266541290426254	0.0035	0.0243567477876106	0.0382776118242758
OTU0426	Fungi	Ascomycota	unclassified	unclassified	unclassified	unclassified	unclassified	0.318296417391225	-0.318296417391225	1e-04	0.00141053811659193	0.0284872517813073
OTU0428	Fungi	Basidiomycota	Agaricomycetes	Agaricales	Inocybaceae	Inocybe	unclassified	0.212286946163338	-0.212286946163338	0.0049	0.0296688161693936	0.0302649380632621
OTU0435	Fungi	Ascomycota	unclassified	unclassified	unclassified	unclassified	unclassified	0.20743556874931	-0.20743556874931	0.0038	0.0256225080385852	0.023861006274708
OTU0437	Fungi	unclassified	unclassified	unclassified	unclassified	unclassified	unclassified	0.287327415856847	-0.287327415856847	4e-04	0.00416622516556291	0.0707426419751629
OTU0438	Fungi	Basidiomycota	Agaricomycetes	Thelephorales	Thelephoraceae	Tomentella	unclassified	0.160615204397167	-0.160615204397167	0.0051	0.0305272121788773	0.0337767737583497
OTU0441	Fungi	unclassified	unclassified	unclassified	unclassified	unclassified	unclassified	0.37051747483659	-0.37051747483659	1e-04	0.00141053811659193	0.0293521579495109
OTU0442	Fungi	Ascomycota	Dothideomycetes	Pleosporales	Phaeosphaeriaceae	Phaeosphaeria	Phaeosphaeria_sp_SS_F28	-0.240997816803328	0.240997816803328	0.0073	0.0402491673970202	0.0803373059117629
OTU0447	Fungi	Ascomycota	Lecanoromycetes	Lecanorales	Cladoniaceae	Cladonia	unclassified	-0.272067113699414	0.272067113699414	4e-04	0.00416622516556291	0.0432058015664916
OTU0448	Fungi	Ascomycota	Eurotiomycetes	Verrucariales	Verrucariaceae	unclassified	unclassified	0.317551017183692	-0.317551017183692	1e-04	0.00141053811659193	0.0335464162832909
OTU0450	Fungi	Ascomycota	Dothideomycetes	Botryosphaeriales	unclassified	unclassified	unclassified	-0.285798460641662	0.285798460641662	0.0023	0.0170628537735849	0.022217915709513
OTU0451	Fungi	Ascomycota	unclassified	unclassified	unclassified	unclassified	unclassified	0.189335248945573	-0.189335248945573	0.004	0.0264884210526316	0.0239404250815973
OTU0456	Fungi	Basidiomycota	Agaricomycetes	Trechisporales	unclassified	unclassified	unclassified	-0.372331241130765	0.372331241130765	1e-04	0.00141053811659193	0.0216227029024898
OTU0458	Fungi	Ascomycota	Leotiomycetes	Helotiales	unclassified	unclassified	unclassified	0.268172883135588	-0.268172883135588	1e-04	0.00141053811659193	0.057075320486499
OTU0459	Fungi	Ascomycota	Eurotiomycetes	Verrucariales	Verrucariaceae	unclassified	unclassified	0.495759910306408	-0.495759910306408	1e-04	0.00141053811659193	0.0630103946855949
OTU0461	Fungi	Basidiomycota	Agaricomycetes	Agaricales	Mycenaceae	Mycena	unclassified	-0.241041540716592	0.241041540716592	0.001	0.00878631284916201	0.0387903042570683
OTU0462	Fungi	Ascomycota	Orbiliomycetes	unclassified	unclassified	unclassified	Orbiliomycetes_sp	-0.246028765992661	0.246028765992661	0.0023	0.0170628537735849	0.0286255694361783
OTU0464	Fungi	Ascomycota	Sordariomycetes	Xylariales	Amphisphaeriaceae	unclassified	unclassified	0.449912304427169	-0.449912304427169	1e-04	0.00141053811659193	0.0251363173248941
OTU0465	Fungi	Ascomycota	Leotiomycetes	Helotiales	unclassified	unclassified	unclassified	-0.27221503086545	0.27221503086545	1e-04	0.00141053811659193	0.0397955300004541
OTU0468	Fungi	Ascomycota	unclassified	unclassified	unclassified	unclassified	unclassified	-0.246247906722431	0.246247906722431	0.0022	0.016456837098692	0.540147145080357
OTU0471	Fungi	unclassified	unclassified	unclassified	unclassified	unclassified	unclassified	0.359948525290189	-0.359948525290189	1e-04	0.00141053811659193	0.0208098712281137
OTU0472	Fungi	Ascomycota	Leotiomycetes	Helotiales	unclassified	unclassified	unclassified	0.389387610962599	-0.389387610962599	1e-04	0.00141053811659193	0.0224649932181257
OTU0473	Fungi	unclassified	unclassified	unclassified	unclassified	unclassified	unclassified	0.432223441054787	-0.432223441054787	1e-04	0.00141053811659193	0.0262119137434743
OTU0475	Fungi	Ascomycota	Leotiomycetes	Helotiales	unclassified	unclassified	unclassified	-0.252303881760107	0.252303881760107	0.0037	0.0253558823529412	0.0339579705048766
OTU0476	Fungi	Ascomycota	Eurotiomycetes	Verrucariales	Verrucariaceae	Polyblastia	Polyblastia_sp_Orange_17506	0.3042214371123	-0.3042214371123	1e-04	0.00141053811659193	0.0275884171977975
OTU0477	Fungi	Ascomycota	Eurotiomycetes	Verrucariales	unclassified	unclassified	unclassified	0.294165406659252	-0.294165406659252	1e-04	0.00141053811659193	0.0353436194025601
OTU0480	Fungi	Ascomycota	unclassified	unclassified	unclassified	unclassified	unclassified	-0.306693151042445	0.306693151042445	1e-04	0.00141053811659193	0.0716232086329359
OTU0482	Fungi	Basidiomycota	Agaricomycetes	Auriculariales	unclassified	unclassified	unclassified	-0.32174314156192	0.321743141561919	2e-04	0.00243837209302326	0.028892031723873
OTU0484	Fungi	Ascomycota	unclassified	unclassified	unclassified	unclassified	unclassified	-0.245324342713833	0.245324342713833	0.0037	0.0253558823529412	0.0386466133591338
OTU0490	Fungi	Ascomycota	Eurotiomycetes	Chaetothyriales	Herpotrichiellaceae	Cladophialophora	unclassified	-0.376120763365933	0.376120763365933	1e-04	0.00141053811659193	0.0446390875732332
OTU0492	Fungi	unclassified	unclassified	unclassified	unclassified	unclassified	unclassified	-0.248302667444102	0.248302667444102	0.0054	0.0315133580705009	0.0165648840014864
OTU0493	Fungi	Mucoromycota	Zygomycota_class_Incertae_sedis	Mortierellales	Mortierellaceae	Mortierella	unclassified	0.470844615917767	-0.470844615917767	1e-04	0.00141053811659193	0.0725541726948211
OTU0495	Fungi	Mucoromycota	Zygomycota_class_Incertae_sedis	Mortierellales	Mortierellaceae	Mortierella	unclassified	0.68440854032281	-0.68440854032281	1e-04	0.00141053811659193	0.339154948907134
OTU0499	Fungi	Ascomycota	Sordariomycetes	Sordariales	Lasiosphaeriaceae	unclassified	unclassified	0.437263359166004	-0.437263359166004	1e-04	0.00141053811659193	0.0703390639071986
OTU0500	Fungi	Ascomycota	Leotiomycetes	Helotiales	unclassified	unclassified	Helotiales_sp_SB53	0.413728948442617	-0.413728948442617	1e-04	0.00141053811659193	0.0560695910575977
OTU0503	Fungi	Ascomycota	Leotiomycetes	Helotiales	unclassified	unclassified	unclassified	-0.385802863592308	0.385802863592308	1e-04	0.00141053811659193	0.0879180374626066
OTU0504	Fungi	Ascomycota	unclassified	unclassified	unclassified	unclassified	unclassified	-0.266435897438661	0.266435897438661	8e-04	0.0074120765832106	0.0561400216499237
OTU0505	Fungi	unclassified	unclassified	unclassified	unclassified	unclassified	unclassified	-0.275009340287435	0.275009340287435	9e-04	0.00807689015691869	0.0632249428250783
OTU0506	Fungi	Ascomycota	Dothideomycetes	unclassified	unclassified	unclassified	unclassified	0.322229275447732	-0.322229275447732	1e-04	0.00141053811659193	0.0226990847447636
OTU0507	Fungi	Ascomycota	unclassified	unclassified	unclassified	unclassified	fungal_endophyte_MUT_791	0.235465159328684	-0.235465159328684	0.0013	0.0106349804941482	0.01882586287266
OTU0508	Fungi	Ascomycota	unclassified	unclassified	unclassified	unclassified	unclassified	0.245050282041943	-0.245050282041943	2e-04	0.00243837209302326	0.031174869625636
OTU0510	Fungi	unclassified	unclassified	unclassified	unclassified	unclassified	unclassified	0.422606194149617	-0.422606194149616	1e-04	0.00141053811659193	0.0184831890940343
OTU0511	Fungi	unclassified	unclassified	unclassified	unclassified	unclassified	unclassified	-0.307230476973982	0.307230476973982	7e-04	0.00663207831325301	0.018310773576431
OTU0514	Fungi	Ascomycota	Eurotiomycetes	Eurotiales	Trichocomaceae	Paecilomyces	Paecilomyces_sp_CZ_2011a	-0.284277460777665	0.284277460777665	6e-04	0.00579815668202765	0.0208177002026905
OTU0523	Fungi	Ascomycota	Dothideomycetes	Pleosporales	unclassified	unclassified	unclassified	0.310998826635607	-0.310998826635607	1e-04	0.00141053811659193	0.037216603101581
OTU0527	Fungi	Ascomycota	Dothideomycetes	Pleosporales	unclassified	unclassified	unclassified	0.519410614606374	-0.519410614606374	1e-04	0.00141053811659193	0.0338800542095365
OTU0530	Fungi	unclassified	unclassified	unclassified	unclassified	unclassified	unclassified	0.38871681273393	-0.38871681273393	1e-04	0.00141053811659193	0.025731945398031
OTU0531	Fungi	Ascomycota	Eurotiomycetes	Chaetothyriales	Herpotrichiellaceae	unclassified	unclassified	-0.377755187002641	0.377755187002641	1e-04	0.00141053811659193	0.0316871280435532
OTU0533	Fungi	Ascomycota	Eurotiomycetes	Verrucariales	Verrucariaceae	Verrucaria	Verrucaria_sp	0.384038935043995	-0.384038935043995	1e-04	0.00141053811659193	0.0443666089459143
OTU0535	Fungi	Basidiomycota	Microbotryomycetes	Sporidiobolales	Sporidiobolales_family_Incertae_sedis	Rhodotorula	unclassified	0.202556570558465	-0.202556570558465	0.0012	0.010038829787234	0.0290915268080804
OTU0538	Fungi	Ascomycota	Dothideomycetes	unclassified	unclassified	unclassified	unclassified	0.382156147181098	-0.382156147181098	1e-04	0.00141053811659193	0.0347576425499851
OTU0539	Fungi	Ascomycota	Sordariomycetes	Hypocreales	Clavicipitaceae	Metarhizium	Metarhizium_sp_C_2_BESC_319c	-0.299909692462027	0.299909692462027	4e-04	0.00416622516556291	0.0173075606449731
OTU0541	Fungi	unclassified	unclassified	unclassified	unclassified	unclassified	Epacris_microphylla_root_associated_fungus_33	-0.379646908156801	0.379646908156801	1e-04	0.00141053811659193	0.0604397121344225
OTU0543	Fungi	Ascomycota	Dothideomycetes	Pleosporales	unclassified	unclassified	unclassified	-0.283686968293135	0.283686968293135	0.0025	0.0183732476635514	0.020432893192772
OTU0547	Fungi	Ascomycota	Eurotiomycetes	Chaetothyriales	Herpotrichiellaceae	unclassified	unclassified	0.486048582844634	-0.486048582844634	1e-04	0.00141053811659193	0.0388466911896399
OTU0549	Fungi	Basidiomycota	Tremellomycetes	Cystofilobasidiales	Cystofilobasidiaceae	Mrakia	Mrakia_sp_ABS_2	-0.201808741575278	0.201808741575278	0.0084	0.0449357142857143	0.021975232650725
OTU0553	Fungi	Ascomycota	Sordariomycetes	Coniochaetales	Coniochaetaceae	Coniochaeta	unclassified	-0.253231532608407	0.253231532608407	0.0028	0.0201312	0.024562687083734
OTU0554	Fungi	Ascomycota	unclassified	unclassified	unclassified	unclassified	unclassified	0.388192853606717	-0.388192853606717	1e-04	0.00141053811659193	0.0200187793993219
OTU0555	Fungi	Ascomycota	Dothideomycetes	Capnodiales	unclassified	unclassified	unclassified	0.31783660918283	-0.31783660918283	1e-04	0.00141053811659193	0.0206502590051673
OTU0556	Fungi	Basidiomycota	Tremellomycetes	Tremellales	Tremellales_family_Incertae_sedis	Cryptococcus	Cryptococcus_sp_ABH_4	-0.266385037806304	0.266385037806304	0.0058	0.0331707272727273	0.0182217273641938
OTU0558	Fungi	unclassified	unclassified	unclassified	unclassified	unclassified	fungal_sp_UFMGCB_2470	0.403632855989279	-0.403632855989279	1e-04	0.00141053811659193	0.030906988325676
OTU0560	Fungi	Ascomycota	unclassified	unclassified	unclassified	unclassified	unclassified	0.217861651458527	-0.217861651458527	2e-04	0.00243837209302326	0.020866330655053
OTU0561	Fungi	Ascomycota	Leotiomycetes	Helotiales	unclassified	unclassified	unclassified	0.284705066574377	-0.284705066574377	1e-04	0.00141053811659193	0.0818221282699315
OTU0564	Fungi	Ascomycota	Eurotiomycetes	Verrucariales	Verrucariaceae	Verrucaria	Verrucaria_lapidicola	0.362759058588335	-0.362759058588335	1e-04	0.00141053811659193	0.0254658015719609
OTU0569	Fungi	Ascomycota	Dothideomycetes	Capnodiales	Capnodiales_family_Incertae_sedis	Capnobotryella	Capnobotryella_sp_MA_4701	0.548911942342404	-0.548911942342404	1e-04	0.00141053811659193	0.138890627132864
OTU0571	Fungi	Ascomycota	Sordariomycetes	Sordariales	Lasiosphaeriaceae	Podospora	Podospora_sp_MAB_2010a	0.556301889998502	-0.556301889998502	1e-04	0.00141053811659193	0.0340930682290199
OTU0574	Fungi	Ascomycota	unclassified	unclassified	unclassified	unclassified	unclassified	0.154265758591788	-0.154265758591788	0.0048	0.0293172815533981	0.0148646289471638
OTU0576	Fungi	Ascomycota	Leotiomycetes	Helotiales	unclassified	unclassified	unclassified	-0.260622764595506	0.260622764595506	0.001	0.00878631284916201	0.0234016416864567
OTU0579	Fungi	Ascomycota	Sordariomycetes	Hypocreales	Hypocreales_family_Incertae_sedis	Cephalosporium	Cephalosporium_sp	0.299600709102659	-0.299600709102659	1e-04	0.00141053811659193	0.0290912723445773
OTU0580	Fungi	Basidiomycota	unclassified	unclassified	unclassified	unclassified	unclassified	0.564638927260347	-0.564638927260347	1e-04	0.00141053811659193	0.0615486168209037
OTU0581	Fungi	unclassified	unclassified	unclassified	unclassified	unclassified	fungal_sp_aurim1141	-0.289857201506069	0.289857201506069	3e-04	0.0032765625	0.0339716513599016
OTU0584	Fungi	unclassified	unclassified	unclassified	unclassified	unclassified	unclassified	0.204095464512836	-0.204095464512836	0.0012	0.010038829787234	0.0236267038982701
OTU0586	Fungi	Ascomycota	Leotiomycetes	Helotiales	Helotiales_family_Incertae_sedis	Tetracladium	unclassified	0.305514150062771	-0.305514150062771	1e-04	0.00141053811659193	0.067159317522758
OTU0589	Fungi	unclassified	unclassified	unclassified	unclassified	unclassified	unclassified	-0.255667916573202	0.255667916573202	0.0035	0.0243567477876106	0.0172841799791631
OTU0590	Fungi	Ascomycota	Eurotiomycetes	Chaetothyriales	Herpotrichiellaceae	Cladophialophora	Cladophialophora_sp_Leo1	-0.428305295220319	0.428305295220319	1e-04	0.00141053811659193	0.056245159063333
OTU0591	Fungi	Ascomycota	Lecanoromycetes	Lecanorales	Cladoniaceae	Cladonia	unclassified	-0.214356460800729	0.214356460800729	2e-04	0.00243837209302326	0.0418306880958841
OTU0593	Fungi	Ascomycota	unclassified	unclassified	unclassified	unclassified	unclassified	-0.233253714821716	0.233253714821716	0.0064	0.0359165031222123	0.0226354602592631
OTU0597	Fungi	unclassified	unclassified	unclassified	unclassified	unclassified	unclassified	0.21965344159753	-0.21965344159753	0.0055	0.0318019301470588	0.0158315055962907
OTU0599	Fungi	Chytridiomycota	Chytridiomycetes	Spizellomycetales	Spizellomycetaceae	unclassified	Spizellomycetaceae_sp	0.355017682442842	-0.355017682442842	1e-04	0.00141053811659193	0.0287325003212608
OTU0602	Fungi	Basidiomycota	Agaricomycetes	Sebacinales	Sebacinaceae	Sebacina	unclassified	0.248017141829103	-0.248017141829103	1e-04	0.00141053811659193	0.0330936441450101
OTU0605	Fungi	Ascomycota	Leotiomycetes	Helotiales	unclassified	unclassified	unclassified	-0.283932397639245	0.283932397639245	5e-04	0.00496919431279621	0.0366506762788582
OTU0607	Fungi	Ascomycota	unclassified	unclassified	unclassified	unclassified	Ascomycota_sp_GPO_CO_01_A11	0.351084975000547	-0.351084975000547	1e-04	0.00141053811659193	0.0228023683832946
OTU0608	Fungi	Basidiomycota	Agaricomycetes	Agaricales	Clavariaceae	Clavaria	unclassified	-0.261752787436782	0.261752787436783	0.0015	0.0118698113207547	0.0368314846630577
OTU0610	Fungi	Ascomycota	Sordariomycetes	Xylariales	Xylariaceae	unclassified	unclassified	0.283271544482888	-0.283271544482888	0.001	0.00878631284916201	0.0246724003382886
OTU0613	Fungi	unclassified	unclassified	unclassified	unclassified	unclassified	unclassified	0.268729966689727	-0.268729966689727	1e-04	0.00141053811659193	0.0164523988663095
OTU0616	Fungi	Mucoromycota	Zygomycota_class_Incertae_sedis	Mucorales	Umbelopsidaceae	Umbelopsis	unclassified	-0.336990887436404	0.336990887436404	1e-04	0.00141053811659193	0.0469688194482529
OTU0617	Fungi	Ascomycota	unclassified	unclassified	unclassified	unclassified	unclassified	0.282414592003843	-0.282414592003843	1e-04	0.00141053811659193	0.0181304564531992
OTU0618	Fungi	Ascomycota	unclassified	unclassified	unclassified	unclassified	unclassified	0.339637874556187	-0.339637874556187	1e-04	0.00141053811659193	0.0171081628292979
OTU0623	Fungi	unclassified	unclassified	unclassified	unclassified	unclassified	unclassified	0.295197443492486	-0.295197443492486	1e-04	0.00141053811659193	0.0144998536426236
OTU0626	Fungi	unclassified	unclassified	unclassified	unclassified	unclassified	unclassified	0.281309967661839	-0.281309967661839	2e-04	0.00243837209302326	0.0137359350222697
OTU0633	Fungi	Basidiomycota	Agaricomycetes	Sebacinales	unclassified	unclassified	unclassified	-0.243182691074414	0.243182691074414	0.0035	0.0243567477876106	0.046809019054245
OTU0635	Fungi	unclassified	unclassified	unclassified	unclassified	unclassified	unclassified	0.412052012782325	-0.412052012782325	1e-04	0.00141053811659193	0.0245668937147273
OTU0636	Fungi	Ascomycota	Eurotiomycetes	Chaetothyriales	Herpotrichiellaceae	unclassified	unclassified	0.24798660499847	-0.24798660499847	1e-04	0.00141053811659193	0.0183385263662707
OTU0637	Fungi	unclassified	unclassified	unclassified	unclassified	unclassified	unclassified	0.42752915333356	-0.42752915333356	1e-04	0.00141053811659193	0.0144959032313182
OTU0638	Fungi	Ascomycota	Sordariomycetes	unclassified	unclassified	unclassified	unclassified	0.222736574480411	-0.222736574480411	0.0046	0.0285954545454545	0.0202352300659322
OTU0639	Fungi	Ascomycota	Leotiomycetes	Helotiales	unclassified	unclassified	unclassified	-0.293954603036906	0.293954603036906	0.0015	0.0118698113207547	0.0388268893864551
OTU0641	Fungi	Ascomycota	Leotiomycetes	Helotiales	Hyaloscyphaceae	unclassified	Hyaloscyphaceae_sp_I12F_02255	-0.224732436184438	0.224732436184438	0.0055	0.0318019301470588	0.0407196859677808
OTU0648	Fungi	Basidiomycota	Agaricomycetes	Sebacinales	Sebacinaceae	unclassified	unclassified	0.232156806529232	-0.232156806529232	1e-04	0.00141053811659193	0.0303321655924318
OTU0649	Fungi	unclassified	unclassified	unclassified	unclassified	unclassified	unclassified	0.768235406673869	-0.768235406673869	1e-04	0.00141053811659193	0.0288834383225234
OTU0650	Fungi	Ascomycota	Leotiomycetes	Helotiales	unclassified	unclassified	Helotiales_sp_REF045	0.404592659711715	-0.404592659711715	1e-04	0.00141053811659193	0.0492286216814176
OTU0652	Fungi	Ascomycota	Leotiomycetes	Helotiales	unclassified	unclassified	Helotiales_sp_SB53	-0.260483950014658	0.260483950014658	7e-04	0.00663207831325301	0.0175028845560804
OTU0653	Fungi	Ascomycota	unclassified	unclassified	unclassified	unclassified	unclassified	-0.235127080825526	0.235127080825526	0.004	0.0264884210526316	0.0167310784618881
OTU0655	Fungi	Chytridiomycota	Chytridiomycetes	Rhizophydiales	Rhizophydiaceae	unclassified	Rhizophydiaceae_sp	0.442589491450477	-0.442589491450477	1e-04	0.00141053811659193	0.0264679379916475
OTU0656	Fungi	Ascomycota	Sordariomycetes	Hypocreales	Hypocreales_family_Incertae_sedis	Acremonium	Acremonium_sp_ANTCW08_162	0.453303195934345	-0.453303195934345	1e-04	0.00141053811659193	0.0162748879885961
OTU0658	Fungi	Mucoromycota	Zygomycota_class_Incertae_sedis	Mortierellales	Mortierellaceae	Mortierella	Mortierella_cystojenkinii	-0.438317193054811	0.438317193054811	1e-04	0.00141053811659193	0.0256489025963093
OTU0665	Fungi	Ascomycota	unclassified	unclassified	unclassified	unclassified	unclassified	-0.277266050793961	0.277266050793961	9e-04	0.00807689015691869	0.0333722310353553
OTU0666	Fungi	unclassified	unclassified	unclassified	unclassified	unclassified	unclassified	-0.36408551438742	0.36408551438742	2e-04	0.00243837209302326	0.0112478197290831
OTU0668	Fungi	Basidiomycota	Agaricomycetes	Agaricales	Mycenaceae	Mycena	Mycena_sp_1_KO_2013	-0.288099582417824	0.288099582417824	6e-04	0.00579815668202765	0.0238934647699072
OTU0670	Fungi	Ascomycota	unclassified	unclassified	unclassified	unclassified	unclassified	-0.23646276063653	0.23646276063653	0.0049	0.0296688161693936	0.0445934675550272
OTU0671	Fungi	Basidiomycota	Agaricomycetes	Russulales	Stephanosporaceae	Stephanospora	Stephanospora_caroticolor	0.222596762343208	-0.222596762343208	0.0039	0.026073219978746	0.0197331526993522
OTU0674	Fungi	unclassified	unclassified	unclassified	unclassified	unclassified	unclassified	0.251793279870527	-0.251793279870527	1e-04	0.00141053811659193	0.0658609643666215
OTU0678	Fungi	Ascomycota	Sordariomycetes	Hypocreales	Hypocreales_family_Incertae_sedis	Acremonium	Acremonium_sp_CBS_118526	0.199022514852071	-0.199022514852071	3e-04	0.0032765625	0.012880232892525
OTU0684	Fungi	Ascomycota	Dothideomycetes	Pleosporales	Massarinaceae	Massarina	Massarina_sp_JP_2013	0.338419238703678	-0.338419238703678	1e-04	0.00141053811659193	0.0296383386058912
OTU0685	Fungi	Basidiomycota	Agaricomycetes	Thelephorales	Thelephoraceae	unclassified	unclassified	0.164089583519383	-0.164089583519383	0.0043	0.0278019527235355	0.0222852528058819
OTU0687	Fungi	unclassified	unclassified	unclassified	unclassified	unclassified	unclassified	-0.262301740654379	0.262301740654379	1e-04	0.00141053811659193	0.0249420810293559
OTU0688	Fungi	Ascomycota	Lecanoromycetes	Agyriales	Agyriaceae	Trapeliopsis	Trapeliopsis_sp	-0.284711415932004	0.284711415932004	6e-04	0.00579815668202765	0.0393724093976858
OTU0692	Fungi	Ascomycota	unclassified	unclassified	unclassified	unclassified	unclassified	-0.31315474898189	0.31315474898189	2e-04	0.00243837209302326	0.0181831688796305
OTU0697	Fungi	unclassified	unclassified	unclassified	unclassified	unclassified	unclassified	0.198602252437436	-0.198602252437436	0.0044	0.02796	0.0150092092521864
OTU0701	Fungi	Ascomycota	unclassified	unclassified	unclassified	unclassified	unclassified	0.368719182414767	-0.368719182414767	1e-04	0.00141053811659193	0.0276096434443209
OTU0702	Fungi	Ascomycota	Leotiomycetes	Helotiales	Helotiales_family_Incertae_sedis	Xenopolyscytalum	Xenopolyscytalum_sp_I12F_02273	-0.264678195492046	0.264678195492046	5e-04	0.00496919431279621	0.0157163178362645
OTU0704	Fungi	unclassified	unclassified	unclassified	unclassified	unclassified	unclassified	0.200662656450816	-0.200662656450815	1e-04	0.00141053811659193	0.0150506469685318
OTU0705	Fungi	unclassified	unclassified	unclassified	unclassified	unclassified	unclassified	-0.249703859061412	0.249703859061412	0.0041	0.0269239039665971	0.0132672835152176
OTU0711	Fungi	Basidiomycota	Agaricomycetes	Atheliales	Atheliaceae	Athelopsis	Athelopsis_sp	-0.374597681133388	0.374597681133388	2e-04	0.00243837209302326	0.0212616110800597
OTU0713	Fungi	Basidiomycota	Agaricomycetes	unclassified	unclassified	unclassified	unclassified	-0.265868280062213	0.265868280062213	0.0012	0.010038829787234	0.023703869093059
OTU0716	Fungi	Basidiomycota	Agaricomycetes	Agaricales	Clavariaceae	unclassified	unclassified	-0.240012849364324	0.240012849364324	0.0034	0.0239791479820628	0.0615836568007505
OTU0718	Fungi	Ascomycota	Eurotiomycetes	Chaetothyriales	Herpotrichiellaceae	Cladophialophora	Cladophialophora_sp_V475	-0.339317804315176	0.339317804315176	1e-04	0.00141053811659193	0.0321176231289535
OTU0723	Fungi	unclassified	unclassified	unclassified	unclassified	unclassified	unclassified	0.413000605562768	-0.413000605562768	1e-04	0.00141053811659193	0.0124103735114395
OTU0724	Fungi	unclassified	unclassified	unclassified	unclassified	unclassified	unclassified	-0.246602179662755	0.246602179662755	2e-04	0.00243837209302326	0.0187456492411565
OTU0726	Fungi	Ascomycota	Leotiomycetes	Helotiales	unclassified	unclassified	unclassified	0.283728713880459	-0.283728713880459	1e-04	0.00141053811659193	0.0146773668754354
OTU0728	Fungi	Ascomycota	Leotiomycetes	Helotiales	unclassified	unclassified	unclassified	0.530141585943343	-0.530141585943343	1e-04	0.00141053811659193	0.0823688157740816
OTU0731	Fungi	Ascomycota	Eurotiomycetes	Chaetothyriales	Herpotrichiellaceae	unclassified	unclassified	0.211309207057045	-0.211309207057045	3e-04	0.0032765625	0.0169457557528869
OTU0733	Fungi	Ascomycota	Leotiomycetes	Helotiales	unclassified	unclassified	unclassified	-0.250981391385953	0.250981391385953	0.0036	0.0249422907488987	0.016147559171801
OTU0735	Fungi	unclassified	unclassified	unclassified	unclassified	unclassified	unclassified	0.289568791927207	-0.289568791927207	2e-04	0.00243837209302326	0.0193558328532426
OTU0738	Fungi	Mucoromycota	Zygomycota_class_Incertae_sedis	Mortierellales	Mortierellaceae	Mortierella	Mortierella_sp_12NJ01	-0.387055589013222	0.387055589013222	1e-04	0.00141053811659193	0.0259872820552988
OTU0744	Fungi	Ascomycota	Eurotiomycetes	Verrucariales	Verrucariaceae	unclassified	unclassified	0.238086410811778	-0.238086410811778	5e-04	0.00496919431279621	0.0168834107383767
OTU0746	Fungi	Ascomycota	Sordariomycetes	Hypocreales	Hypocreales_family_Incertae_sedis	Acremonium	Acremonium_sp_KM1p	0.230538735234227	-0.230538735234227	5e-04	0.00496919431279621	0.019302960264479
OTU0748	Fungi	Ascomycota	unclassified	unclassified	unclassified	unclassified	unclassified	0.48167848477831	-0.48167848477831	1e-04	0.00141053811659193	0.0169316388429717
OTU0751	Fungi	Ascomycota	unclassified	unclassified	unclassified	unclassified	unclassified	0.679260680745902	-0.679260680745902	1e-04	0.00141053811659193	0.0212795070084859
OTU0752	Fungi	unclassified	unclassified	unclassified	unclassified	unclassified	unclassified	-0.276472916235739	0.276472916235739	4e-04	0.00416622516556291	0.0143735101403992
OTU0753	Fungi	Ascomycota	Dothideomycetes	unclassified	unclassified	unclassified	unclassified	0.231090511363875	-0.231090511363875	1e-04	0.00141053811659193	0.0127625865363856
OTU0754	Fungi	Ascomycota	Ascomycota_class_Incertae_sedis	Ascomycota_order_Incertae_sedis	Ascomycota_family_Incertae_sedis	Clohesyomyces	Clohesyomyces_sp_CBS_60986	-0.24426373301757	0.24426373301757	0.0022	0.016456837098692	0.0153482725330367
OTU0756	Fungi	Ascomycota	unclassified	unclassified	unclassified	unclassified	unclassified	-0.466195779496035	0.466195779496035	1e-04	0.00141053811659193	0.0560373932611065
OTU0757	Fungi	Ascomycota	Leotiomycetes	Helotiales	Helotiales_family_Incertae_sedis	unclassified	unclassified	0.431332188358898	-0.431332188358898	1e-04	0.00141053811659193	0.0178021716999406
OTU0760	Fungi	Mucoromycota	Zygomycota_class_Incertae_sedis	Mortierellales	unclassified	unclassified	unclassified	0.236736310393236	-0.236736310393236	0.0013	0.0106349804941482	0.0139072003521366
OTU0762	Fungi	Ascomycota	Saccharomycetes	Saccharomycetales	Dipodascaceae	Basidioascus	Basidioascus_sp	-0.212667340438916	0.212667340438916	0.0053	0.0311901777362021	0.0147797948329279
OTU0766	Fungi	Ascomycota	Lecanoromycetes	Teloschistales	Physciaceae	unclassified	unclassified	0.291690695675415	-0.291690695675415	1e-04	0.00141053811659193	0.0149144626764622
OTU0771	Fungi	Ascomycota	unclassified	unclassified	unclassified	unclassified	unclassified	0.339592319062281	-0.339592319062281	1e-04	0.00141053811659193	0.0115986957205557
OTU0773	Fungi	Ascomycota	Leotiomycetes	unclassified	unclassified	unclassified	unclassified	0.271718066902229	-0.271718066902229	3e-04	0.0032765625	0.0117911775776779
OTU0777	Fungi	unclassified	unclassified	unclassified	unclassified	unclassified	unclassified	0.377008487983446	-0.377008487983446	1e-04	0.00141053811659193	0.0150621968155725
OTU0778	Fungi	Basidiomycota	Agaricomycetes	Sebacinales	Sebacinaceae	Sebacina	Sebacina_sp_149	0.216503005579191	-0.216503005579191	2e-04	0.00243837209302326	0.00996076223380233
OTU0779	Fungi	unclassified	unclassified	unclassified	unclassified	unclassified	unclassified	0.314954313278493	-0.314954313278493	5e-04	0.00496919431279621	0.0145949655990179
OTU0786	Fungi	Ascomycota	Eurotiomycetes	Verrucariales	Verrucariaceae	unclassified	unclassified	0.197503101257803	-0.197503101257803	2e-04	0.00243837209302326	0.0154658999647633
OTU0788	Fungi	Ascomycota	Dothideomycetes	Pleosporales	unclassified	unclassified	unclassified	0.384450203007334	-0.384450203007334	1e-04	0.00141053811659193	0.0153570499970991
OTU0793	Fungi	Ascomycota	Dothideomycetes	Pleosporales	unclassified	unclassified	unclassified	0.193994398900886	-0.193994398900886	0.0044	0.02796	0.0131551652647084
OTU0794	Fungi	Ascomycota	Sordariomycetes	Hypocreales	Nectriaceae	Fusidium	unclassified	0.501896191292396	-0.501896191292397	1e-04	0.00141053811659193	0.0198462154409881
OTU0795	Fungi	Ascomycota	Eurotiomycetes	Verrucariales	Verrucariaceae	Atla	Atla_alpina	0.365723232749314	-0.365723232749314	1e-04	0.00141053811659193	0.0262016385386047
OTU0796	Fungi	Ascomycota	Eurotiomycetes	Verrucariales	Verrucariaceae	unclassified	unclassified	0.230369550122388	-0.230369550122388	1e-04	0.00141053811659193	0.0147890780538729
OTU0797	Fungi	Basidiomycota	Agaricomycetes	Agaricales	Mycenaceae	Mycena	unclassified	-0.275148046259911	0.275148046259911	0.0023	0.0170628537735849	0.0121076094036444
OTU0800	Fungi	Ascomycota	Dothideomycetes	Pleosporales	unclassified	unclassified	Pleosporales_sp_CWG_F3_E6	0.257427332571326	-0.257427332571326	1e-04	0.00141053811659193	0.0343195111550163
OTU0802	Fungi	unclassified	unclassified	unclassified	unclassified	unclassified	unclassified	-0.206862341543501	0.206862341543501	0.0057	0.0327177919708029	0.0242257437082919
OTU0803	Fungi	Ascomycota	Sordariomycetes	Hypocreales	Clavicipitaceae	unclassified	unclassified	-0.424447969016589	0.424447969016589	1e-04	0.00141053811659193	0.0133058305496707
OTU0806	Fungi	Ascomycota	unclassified	unclassified	unclassified	unclassified	unclassified	0.336677339665194	-0.336677339665194	1e-04	0.00141053811659193	0.0119894219190094
OTU0808	Fungi	Ascomycota	Leotiomycetes	Helotiales	unclassified	unclassified	unclassified	-0.23632547733188	0.23632547733188	0.0074	0.0407291338582677	0.00831423341363508
OTU0810	Fungi	unclassified	unclassified	unclassified	unclassified	unclassified	unclassified	-0.238061709540337	0.238061709540337	0.0055	0.0318019301470588	0.0202845487382458
OTU0811	Fungi	Ascomycota	Dothideomycetes	Capnodiales	Capnodiales_family_Incertae_sedis	Capnobotryella	Capnobotryella_sp_MA_4701	0.399613686664161	-0.399613686664161	1e-04	0.00141053811659193	0.0324591406154758
OTU0812	Fungi	unclassified	unclassified	unclassified	unclassified	unclassified	unclassified	-0.3298630632507	0.3298630632507	1e-04	0.00141053811659193	0.0161066428532361
OTU0813	Fungi	Ascomycota	Leotiomycetes	Helotiales	unclassified	unclassified	unclassified	0.304404249813048	-0.304404249813048	1e-04	0.00141053811659193	0.0198080149423978
OTU0824	Fungi	Ascomycota	unclassified	unclassified	unclassified	unclassified	Ascomycota_sp_B5	-0.232081490542789	0.232081490542789	0.0085	0.0453934634974533	0.047863147254191
OTU0825	Fungi	Ascomycota	Sordariomycetes	Microascales	Microascaceae	Kernia	unclassified	0.290297639420122	-0.290297639420122	1e-04	0.00141053811659193	0.0112228415135226
OTU0827	Fungi	Ascomycota	Eurotiomycetes	Chaetothyriales	Herpotrichiellaceae	Rhinocladiella	unclassified	0.415448735059108	-0.415448735059108	1e-04	0.00141053811659193	0.0107056731384905
OTU0830	Fungi	unclassified	unclassified	unclassified	unclassified	unclassified	unclassified	0.412231034005335	-0.412231034005335	1e-04	0.00141053811659193	0.0166177255996665
OTU0831	Fungi	Ascomycota	Dothideomycetes	Pleosporales	unclassified	unclassified	unclassified	0.254983774666623	-0.254983774666623	2e-04	0.00243837209302326	0.0252037534330893
OTU0833	Fungi	unclassified	unclassified	unclassified	unclassified	unclassified	unclassified	-0.233250327253421	0.233250327253421	0.0064	0.0359165031222123	0.0108793399067504
OTU0834	Fungi	Ascomycota	Eurotiomycetes	Chaetothyriales	Herpotrichiellaceae	Capronia	Capronia_sp_96003a	-0.40531325331904	0.40531325331904	1e-04	0.00141053811659193	0.143704872033869
OTU0838	Fungi	Ascomycota	Dothideomycetes	Pleosporales	unclassified	unclassified	unclassified	0.175689915164041	-0.175689915164041	0.0038	0.0256225080385852	0.0116882183401917
OTU0839	Fungi	unclassified	unclassified	unclassified	unclassified	unclassified	unclassified	0.257795719180011	-0.257795719180011	0.0055	0.0318019301470588	0.0236016617750404
OTU0842	Fungi	Ascomycota	Eurotiomycetes	Chaetothyriales	Herpotrichiellaceae	unclassified	unclassified	-0.296302832731551	0.296302832731551	9e-04	0.00807689015691869	0.0156727717794408
OTU0844	Fungi	unclassified	unclassified	unclassified	unclassified	unclassified	unclassified	0.326641383546424	-0.326641383546424	1e-04	0.00141053811659193	0.0221072476634401
OTU0846	Fungi	Ascomycota	Dothideomycetes	Dothideomycetes_order_Incertae_sedis	Myxotrichaceae	Oidiodendron	unclassified	-0.270931920441566	0.270931920441566	0.0018	0.0138602203182375	0.0314244060467885
OTU0848	Fungi	Basidiomycota	Agaricomycetes	unclassified	unclassified	unclassified	unclassified	0.440558155281693	-0.440558155281693	1e-04	0.00141053811659193	0.0369640648689581
OTU0849	Fungi	Glomeromycota	Glomeromycetes	Archaeosporales	Ambisporaceae	unclassified	unclassified	-0.356063590836064	0.356063590836064	1e-04	0.00141053811659193	0.0311768614899492
OTU0850	Fungi	Ascomycota	unclassified	unclassified	unclassified	unclassified	unclassified	0.253205237914252	-0.253205237914252	1e-04	0.00141053811659193	0.0107550936163491
OTU0852	Fungi	unclassified	unclassified	unclassified	unclassified	unclassified	unclassified	-0.229699855912193	0.229699855912193	0.0012	0.010038829787234	0.0251926266508803
OTU0854	Fungi	Ascomycota	Dothideomycetes	Pleosporales	Corynesporascaceae	Corynespora	Corynespora_sp	0.337569965685561	-0.33756996568556	1e-04	0.00141053811659193	0.0153959926030501
OTU0856	Fungi	Basidiomycota	Agaricomycetes	Thelephorales	Thelephoraceae	Tomentella	unclassified	0.284656330951503	-0.284656330951503	1e-04	0.00141053811659193	0.020114601363169
OTU0862	Fungi	Ascomycota	unclassified	unclassified	unclassified	unclassified	unclassified	0.262965286370998	-0.262965286370998	2e-04	0.00243837209302326	0.00926884252711967
OTU0865	Fungi	Ascomycota	Eurotiomycetes	Verrucariales	Verrucariaceae	Polyblastia	unclassified	0.501011912518299	-0.501011912518299	1e-04	0.00141053811659193	0.0452685563154444
OTU0871	Fungi	Ascomycota	Eurotiomycetes	Chaetothyriales	Herpotrichiellaceae	Capronia	Capronia_sp_96003a	-0.217907520179982	0.217907520179982	0.0045	0.0283095	0.0453713129686883
OTU0873	Fungi	Ascomycota	Eurotiomycetes	Chaetothyriales	Herpotrichiellaceae	Cladophialophora	Cladophialophora_sp_olrim407	-0.535642399048307	0.535642399048307	1e-04	0.00141053811659193	0.0340964485194726
OTU0875	Fungi	Ascomycota	Leotiomycetes	Helotiales	unclassified	unclassified	Helotiales_sp_SB53	0.232206237286644	-0.232206237286644	1e-04	0.00141053811659193	0.0199012806449429
OTU0878	Fungi	unclassified	unclassified	unclassified	unclassified	unclassified	unclassified	0.504237794793742	-0.504237794793742	1e-04	0.00141053811659193	0.0358070918975541
OTU0886	Fungi	Mucoromycota	Zygomycota_class_Incertae_sedis	Mucorales	Umbelopsidaceae	Umbelopsis	unclassified	-0.360304008934529	0.360304008934529	1e-04	0.00141053811659193	0.0270097336610354
OTU0888	Fungi	unclassified	unclassified	unclassified	unclassified	unclassified	unclassified	0.410785541939186	-0.410785541939186	1e-04	0.00141053811659193	0.00939839149642909
OTU0890	Fungi	Ascomycota	unclassified	unclassified	unclassified	unclassified	unclassified	-0.216893982828679	0.216893982828679	0.0086	0.0458108382726503	0.028154369094836
OTU0891	Fungi	unclassified	unclassified	unclassified	unclassified	unclassified	unclassified	0.52785624161664	-0.52785624161664	1e-04	0.00141053811659193	0.00988096872758446
OTU0892	Fungi	Ascomycota	Eurotiomycetes	Chaetothyriales	Herpotrichiellaceae	Phialophora	unclassified	0.362016704487696	-0.362016704487696	1e-04	0.00141053811659193	0.0228425052284511
OTU0898	Fungi	Ascomycota	Lecanoromycetes	Pertusariales	Megasporaceae	Aspicilia	Aspicilia_simoensis	-0.271733058031883	0.271733058031883	3e-04	0.0032765625	0.0486273160377886
OTU0899	Fungi	Ascomycota	Dothideomycetes	Pleosporales	unclassified	unclassified	unclassified	0.45888262201408	-0.458882622014079	1e-04	0.00141053811659193	0.0219876588789297
OTU0911	Fungi	Ascomycota	Eurotiomycetes	Chaetothyriales	Herpotrichiellaceae	Phaeococcomyces	Phaeococcomyces_aff_nigricans_P40D010	-0.249178033914246	0.249178033914246	6e-04	0.00579815668202765	0.00795678959948759
OTU0912	Fungi	Ascomycota	Eurotiomycetes	Verrucariales	Verrucariaceae	Polyblastia	Polyblastia_lutosa	0.225091752098397	-0.225091752098397	1e-04	0.00141053811659193	0.0136479433345624
OTU0913	Fungi	Ascomycota	Lecanoromycetes	Lecanorales	Parmeliaceae	unclassified	Parmeliaceae_sp	-0.285213423991837	0.285213423991837	6e-04	0.00579815668202765	0.0205005811756966
OTU0914	Fungi	Ascomycota	unclassified	unclassified	unclassified	unclassified	unclassified	0.197721117080303	-0.197721117080302	0.0094	0.049075020746888	0.0191746064128261
OTU0915	Fungi	unclassified	unclassified	unclassified	unclassified	unclassified	unclassified	-0.21776007570599	0.21776007570599	0.0029	0.0208026225769669	0.0212309889303359
OTU0916	Fungi	Basidiomycota	Agaricomycetes	Agaricales	Inocybaceae	Inocybe	Inocybe_dulcamara_f._pygmaea	0.16017045444965	-0.16017045444965	0.005	0.0301293103448276	0.0165531301007118
OTU0918	Fungi	Ascomycota	Sordariomycetes	Sordariales	Chaetomiaceae	Humicola	Humicola_fuscoatra_var_fuscoatra	-0.317844570822478	0.317844570822478	3e-04	0.0032765625	0.0092263030087587
OTU0923	Fungi	unclassified	unclassified	unclassified	unclassified	unclassified	unclassified	0.241062055462414	-0.241062055462414	6e-04	0.00579815668202765	0.00809249352818845
OTU0927	Fungi	Ascomycota	Leotiomycetes	Helotiales	unclassified	unclassified	unclassified	-0.295798719373183	0.295798719373183	0.0012	0.010038829787234	0.0100103875872171
OTU0928	Fungi	Ascomycota	Eurotiomycetes	Chaetothyriales	Herpotrichiellaceae	Capronia	Capronia_sp_96003a	-0.305216443372078	0.305216443372078	3e-04	0.0032765625	0.034126885300803
OTU0929	Fungi	unclassified	unclassified	unclassified	unclassified	unclassified	unclassified	0.350419108139245	-0.350419108139244	1e-04	0.00141053811659193	0.00997199777035762
OTU0932	Fungi	Ascomycota	unclassified	unclassified	unclassified	unclassified	unclassified	-0.232504568069333	0.232504568069333	0.0068	0.0378238726790451	0.00601426408899104
OTU0933	Fungi	Ascomycota	Eurotiomycetes	Eurotiales	Trichocomaceae	Penicillium	Penicillium_velutinum	-0.295347021901253	0.295347021901253	6e-04	0.00579815668202765	0.015361842601994
OTU0934	Fungi	Ascomycota	unclassified	unclassified	unclassified	unclassified	unclassified	0.290830572452564	-0.290830572452564	1e-04	0.00141053811659193	0.0143348513837525
OTU0935	Fungi	Ascomycota	Eurotiomycetes	Chaetothyriales	Herpotrichiellaceae	Capronia	Capronia_sp_96003a	-0.330867741284045	0.330867741284045	1e-04	0.00141053811659193	0.0212201841302502
OTU0936	Fungi	Ascomycota	Saccharomycetes	Saccharomycetales	Dipodascaceae	Basidioascus	Basidioascus_sp	0.335528941531313	-0.335528941531313	1e-04	0.00141053811659193	0.00928928538446892
OTU0937	Fungi	Ascomycota	Dothideomycetes	Venturiales	Venturiaceae	unclassified	Venturiaceae_sp	0.249404235690505	-0.249404235690505	2e-04	0.00243837209302326	0.00720286917830423
OTU0938	Fungi	Ascomycota	unclassified	unclassified	unclassified	unclassified	unclassified	-0.334630959086341	0.334630959086341	2e-04	0.00243837209302326	0.0093717982735627
OTU0941	Fungi	Ascomycota	unclassified	unclassified	unclassified	unclassified	unclassified	0.496994509333153	-0.496994509333154	1e-04	0.00141053811659193	0.0420659951646631
OTU0945	Fungi	unclassified	unclassified	unclassified	unclassified	unclassified	unclassified	-0.306391601147307	0.306391601147307	0.0012	0.010038829787234	0.00596542457258285
OTU0948	Fungi	Ascomycota	unclassified	unclassified	unclassified	unclassified	unclassified	-0.421782627932238	0.421782627932238	1e-04	0.00141053811659193	0.0130999268062595
OTU0950	Fungi	unclassified	unclassified	unclassified	unclassified	unclassified	unclassified	0.653105928969892	-0.653105928969893	1e-04	0.00141053811659193	0.0160916254101278
OTU0953	Fungi	Ascomycota	unclassified	unclassified	unclassified	unclassified	unclassified	0.278789828127282	-0.278789828127283	2e-04	0.00243837209302326	0.00925143707350501
OTU0956	Fungi	unclassified	unclassified	unclassified	unclassified	unclassified	unclassified	0.178232551275136	-0.178232551275136	0.0039	0.026073219978746	0.0141769281598529
OTU0959	Fungi	Ascomycota	unclassified	unclassified	unclassified	unclassified	unclassified	-0.26335605604386	0.26335605604386	0.0035	0.0243567477876106	0.00896412776004508
OTU0967	Fungi	Ascomycota	Dothideomycetes	Capnodiales	Capnodiales_family_Incertae_sedis	Toxicocladosporium	Toxicocladosporium_sp	-0.295839879196129	0.295839879196129	7e-04	0.00663207831325301	0.0137900064162158
OTU0969	Fungi	Ascomycota	Dothideomycetes	Capnodiales	Capnodiales_family_Incertae_sedis	Capnobotryella	Capnobotryella_sp_MA_4701	0.413189751161544	-0.413189751161544	1e-04	0.00141053811659193	0.0899955301775307
OTU0972	Fungi	Basidiomycota	Agaricomycetes	Sebacinales	Sebacinaceae	Sebacina	Sebacina_sp_LM4914	0.230346733212529	-0.230346733212529	2e-04	0.00243837209302326	0.00966138973339988
OTU0974	Fungi	Ascomycota	unclassified	unclassified	unclassified	unclassified	unclassified	-0.240074626964443	0.240074626964443	0.0081	0.0437775773195876	0.0171866729964045
OTU0979	Fungi	unclassified	unclassified	unclassified	unclassified	unclassified	unclassified	0.459107385364734	-0.459107385364734	1e-04	0.00141053811659193	0.0156192763858855
OTU0986	Fungi	Ascomycota	Eurotiomycetes	Verrucariales	Verrucariaceae	unclassified	unclassified	-0.289329476759662	0.289329476759662	3e-04	0.0032765625	0.0139525029126139
OTU0988	Fungi	Ascomycota	unclassified	unclassified	unclassified	unclassified	unclassified	0.237258939514884	-0.237258939514884	0.0016	0.0124883374689826	0.0185642377132425
OTU0989	Fungi	Mucoromycota	Zygomycota_class_Incertae_sedis	Mortierellales	Mortierellaceae	Mortierella	Mortierella_echinula	-0.360661456427837	0.360661456427837	1e-04	0.00141053811659193	0.0162039024243195
OTU0995	Fungi	unclassified	unclassified	unclassified	unclassified	unclassified	unclassified	-0.335675362232156	0.335675362232156	1e-04	0.00141053811659193	0.0129008609733152
OTU0996	Fungi	unclassified	unclassified	unclassified	unclassified	unclassified	unclassified	0.243119932467933	-0.243119932467933	1e-04	0.00141053811659193	0.00651106931984569
OTU0998	Fungi	unclassified	unclassified	unclassified	unclassified	unclassified	unclassified	0.422576912803282	-0.422576912803282	1e-04	0.00141053811659193	0.0126556089218243
OTU1000	Fungi	Ascomycota	Eurotiomycetes	Chaetothyriales	Herpotrichiellaceae	Rhinocladiella	unclassified	0.247980552691533	-0.247980552691533	0.0014	0.0112915384615385	0.00765402666694009
OTU1003	Fungi	Ascomycota	Eurotiomycetes	Chaetothyriales	Herpotrichiellaceae	unclassified	unclassified	0.246314079468715	-0.246314079468715	1e-04	0.00141053811659193	0.0152758681540313
OTU1004	Fungi	Ascomycota	Sordariomycetes	Hypocreales	Clavicipitaceae	Pochonia	Pochonia_sp_LS_2014	-0.333093959856482	0.333093959856482	3e-04	0.0032765625	0.00773367143457069
OTU1008	Fungi	Basidiomycota	Agaricomycetes	Agaricales	Entolomataceae	Entoloma	Entoloma_incanum	0.187886215270395	-0.187886215270395	0.0052	0.0308906515580737	0.0122433511901025
OTU1010	Fungi	unclassified	unclassified	unclassified	unclassified	unclassified	unclassified	0.33572321697631	-0.335723216976311	1e-04	0.00141053811659193	0.0220899865635136
OTU1023	Fungi	Ascomycota	unclassified	unclassified	unclassified	unclassified	unclassified	0.357900261889143	-0.357900261889143	1e-04	0.00141053811659193	0.00837940221295108
OTU1024	Fungi	unclassified	unclassified	unclassified	unclassified	unclassified	unclassified	-0.262192622264392	0.262192622264392	0.0029	0.0208026225769669	0.00820455589095896
OTU1026	Fungi	Ascomycota	Leotiomycetes	Helotiales	unclassified	unclassified	unclassified	-0.256745195523738	0.256745195523738	0.001	0.00878631284916201	0.00954810681912924
OTU1027	Fungi	unclassified	unclassified	unclassified	unclassified	unclassified	unclassified	-0.220816648410806	0.220816648410806	0.0037	0.0253558823529412	0.00684194225193358
OTU1029	Fungi	unclassified	unclassified	unclassified	unclassified	unclassified	unclassified	-0.258933972060467	0.258933972060468	4e-04	0.00416622516556291	0.0180415462012818
OTU1033	Fungi	Ascomycota	Dothideomycetes	Pleosporales	unclassified	unclassified	unclassified	0.187050358609997	-0.187050358609997	0.0048	0.0293172815533981	0.00860851225364876
OTU1036	Fungi	unclassified	unclassified	unclassified	unclassified	unclassified	unclassified	0.246309591033085	-0.246309591033085	4e-04	0.00416622516556291	0.0108017063173721
OTU1037	Fungi	Ascomycota	Leotiomycetes	Helotiales	unclassified	unclassified	unclassified	0.452706826304854	-0.452706826304855	1e-04	0.00141053811659193	0.0203690198982854
OTU1038	Fungi	Basidiomycota	Microbotryomycetes	unclassified	unclassified	unclassified	unclassified	-0.255726576689066	0.255726576689066	0.0056	0.0322025594149909	0.00937411416531696
OTU1039	Fungi	unclassified	unclassified	unclassified	unclassified	unclassified	unclassified	0.298372492664041	-0.298372492664041	2e-04	0.00243837209302326	0.00572108185577101
OTU1044	Fungi	Ascomycota	Eurotiomycetes	Chaetothyriales	Herpotrichiellaceae	unclassified	unclassified	0.317944748168276	-0.317944748168276	1e-04	0.00141053811659193	0.00706175524479503
OTU1046	Fungi	unclassified	unclassified	unclassified	unclassified	unclassified	fungal_sp_J17	0.199187028536223	-0.199187028536223	0.0043	0.0278019527235355	0.0100367748581241
OTU1049	Fungi	Basidiomycota	Agaricomycetes	Boletales	Rhizopogonaceae	Rhizopogon	unclassified	0.265438986437061	-0.265438986437061	1e-04	0.00141053811659193	0.0198880699814887
OTU1052	Fungi	Ascomycota	Dothideomycetes	Pleosporales	Didymosphaeriaceae	Didymosphaeria	Didymosphaeria_sp	0.266650484307345	-0.266650484307345	0.0035	0.0243567477876106	0.020271993467095
OTU1055	Fungi	Ascomycota	unclassified	unclassified	unclassified	unclassified	leotiomyceta_sp_GM_13_23	-0.328277646789522	0.328277646789522	4e-04	0.00416622516556291	0.0273101257040635
OTU1063	Fungi	Ascomycota	unclassified	unclassified	unclassified	unclassified	unclassified	0.322350363720592	-0.322350363720592	1e-04	0.00141053811659193	0.0139913523225217
OTU1067	Fungi	Ascomycota	unclassified	unclassified	unclassified	unclassified	unclassified	0.449318935055046	-0.449318935055046	1e-04	0.00141053811659193	0.0107492184884904
OTU1078	Fungi	Ascomycota	unclassified	unclassified	unclassified	unclassified	unclassified	0.468805652325415	-0.468805652325415	1e-04	0.00141053811659193	0.00817282368133108
OTU1085	Fungi	Ascomycota	Dothideomycetes	Pleosporales	unclassified	unclassified	unclassified	0.261024364124017	-0.261024364124017	1e-04	0.00141053811659193	0.00761708983855678
OTU1089	Fungi	Ascomycota	Leotiomycetes	Helotiales	unclassified	unclassified	unclassified	-0.290910638653435	0.290910638653435	2e-04	0.00243837209302326	0.00719649631813867
OTU1092	Fungi	Ascomycota	Dothideomycetes	Pleosporales	unclassified	unclassified	unclassified	0.248224340417647	-0.248224340417647	7e-04	0.00663207831325301	0.01157320762935
OTU1093	Fungi	Ascomycota	Eurotiomycetes	Chaetothyriales	Herpotrichiellaceae	unclassified	unclassified	-0.290937612784586	0.290937612784586	3e-04	0.0032765625	0.0195922314941785
OTU1102	Fungi	Ascomycota	unclassified	unclassified	unclassified	unclassified	unclassified	0.276305064396863	-0.276305064396863	1e-04	0.00141053811659193	0.00857048672075051
OTU1112	Fungi	Ascomycota	Lecanoromycetes	Lecanorales	Cladoniaceae	Cladonia	unclassified	-0.27268475358799	0.27268475358799	1e-04	0.00141053811659193	0.0659249414970736
OTU1114	Fungi	unclassified	unclassified	unclassified	unclassified	unclassified	unclassified	0.286533835422134	-0.286533835422134	1e-04	0.00141053811659193	0.0102108150842198
OTU1117	Fungi	Ascomycota	unclassified	unclassified	unclassified	unclassified	unclassified	0.218132281510027	-0.218132281510027	2e-04	0.00243837209302326	0.0152198252548366
OTU1118	Fungi	unclassified	unclassified	unclassified	unclassified	unclassified	unclassified	-0.274515719451525	0.274515719451525	0.0061	0.0346345667870036	0.00469250354554666
OTU1122	Fungi	Ascomycota	unclassified	unclassified	unclassified	unclassified	unclassified	-0.283823000489469	0.283823000489469	0.0012	0.010038829787234	0.013179621170015
OTU1123	Fungi	Mucoromycota	Zygomycota_class_Incertae_sedis	Mortierellales	Mortierellaceae	Mortierella	unclassified	-0.266452403964713	0.266452403964714	0.0046	0.0285954545454545	0.0149680727183421
OTU1124	Fungi	Basidiomycota	Agaricomycetes	Agaricales	Entolomataceae	Leptonia	Leptonia_serrulata	-0.252606742052159	0.252606742052159	0.0065	0.0363803380782918	0.00847567558893461
OTU1126	Fungi	Basidiomycota	Agaricomycetes	Sebacinales	Sebacinaceae	Sebacina	Sebacina_sp_LM4914	0.250551976785713	-0.250551976785713	3e-04	0.0032765625	0.00630393950634641
OTU1127	Fungi	Ascomycota	Orbiliomycetes	Orbiliales	Orbiliaceae	unclassified	unclassified	0.494098503583225	-0.494098503583225	1e-04	0.00141053811659193	0.0157791639342978
OTU1129	Fungi	Ascomycota	Sordariomycetes	unclassified	unclassified	unclassified	unclassified	0.380309809710668	-0.380309809710668	1e-04	0.00141053811659193	0.00682442140212204
OTU1130	Fungi	Ascomycota	Dothideomycetes	Capnodiales	unclassified	unclassified	unclassified	0.315802706345421	-0.315802706345421	8e-04	0.0074120765832106	0.0182815627522662
OTU1134	Fungi	unclassified	unclassified	unclassified	unclassified	unclassified	fungal_sp_UFMGCB_2470	0.296039681740558	-0.296039681740558	1e-04	0.00141053811659193	0.017688108982262
OTU1136	Fungi	Ascomycota	Eurotiomycetes	Chaetothyriales	Herpotrichiellaceae	unclassified	unclassified	-0.367627217518529	0.367627217518528	1e-04	0.00141053811659193	0.013720930821879
OTU1140	Fungi	unclassified	unclassified	unclassified	unclassified	unclassified	unclassified	-0.226310891983371	0.226310891983371	0.0048	0.0293172815533981	0.00612727371710643
OTU1142	Fungi	Ascomycota	Leotiomycetes	Thelebolales	Thelebolaceae	Pezizella	Pezizella_discreta	-0.272573933409263	0.272573933409263	0.0039	0.026073219978746	0.014082726135582
OTU1147	Fungi	unclassified	unclassified	unclassified	unclassified	unclassified	unclassified	0.249227163230264	-0.249227163230264	0.0076	0.0417204188481675	0.0181238604866199
OTU1149	Fungi	unclassified	unclassified	unclassified	unclassified	unclassified	unclassified	0.431795683279456	-0.431795683279456	1e-04	0.00141053811659193	0.00638370051882939
OTU1157	Fungi	Ascomycota	Eurotiomycetes	Verrucariales	Verrucariaceae	Polyblastia	unclassified	0.188412873973091	-0.188412873973091	0.004	0.0264884210526316	0.007415575205649
OTU1164	Fungi	Glomeromycota	Glomeromycetes	Glomerales	Glomeraceae	unclassified	unclassified	-0.276001281565712	0.276001281565712	0.002	0.0151225961538462	0.0117283652694773
OTU1169	Fungi	Ascomycota	Sordariomycetes	unclassified	unclassified	unclassified	unclassified	0.469694048465423	-0.469694048465423	1e-04	0.00141053811659193	0.00596917366255443
OTU1170	Fungi	unclassified	unclassified	unclassified	unclassified	unclassified	fungal_sp_ANTELF6	-0.250188531518976	0.250188531518976	0.0033	0.023352418447694	0.00610055272981593
OTU1173	Fungi	Ascomycota	unclassified	unclassified	unclassified	unclassified	unclassified	0.408806138891911	-0.408806138891911	1e-04	0.00141053811659193	0.01305147496302
OTU1174	Fungi	unclassified	unclassified	unclassified	unclassified	unclassified	unclassified	0.561545240727971	-0.561545240727971	1e-04	0.00141053811659193	0.0102695680032559
OTU1176	Fungi	Ascomycota	Eurotiomycetes	Chaetothyriales	Herpotrichiellaceae	unclassified	unclassified	0.69203811316933	-0.69203811316933	1e-04	0.00141053811659193	0.0291732322717173
OTU1178	Fungi	unclassified	unclassified	unclassified	unclassified	unclassified	unclassified	0.397728923424578	-0.397728923424578	1e-04	0.00141053811659193	0.00605272551604687
OTU1180	Fungi	unclassified	unclassified	unclassified	unclassified	unclassified	unclassified	0.260766722611286	-0.260766722611286	1e-04	0.00141053811659193	0.00526434532664343
OTU1184	Fungi	Ascomycota	unclassified	unclassified	unclassified	unclassified	unclassified	0.460333841528541	-0.460333841528541	1e-04	0.00141053811659193	0.0136278260054875
OTU1185	Fungi	unclassified	unclassified	unclassified	unclassified	unclassified	fungal_sp_6_GM_15_19	-0.362112197626182	0.362112197626182	1e-04	0.00141053811659193	0.0197079250578478
OTU1191	Fungi	Ascomycota	unclassified	unclassified	unclassified	unclassified	unclassified	0.430109461068308	-0.430109461068308	1e-04	0.00141053811659193	0.00589944076170827
OTU1193	Fungi	Ascomycota	Eurotiomycetes	Verrucariales	Verrucariaceae	Thelidium	Thelidium_aeneovinosum	0.278134412352757	-0.278134412352757	2e-04	0.00243837209302326	0.00845456574812029
OTU1195	Fungi	unclassified	unclassified	unclassified	unclassified	unclassified	unclassified	0.272750606589141	-0.272750606589141	1e-04	0.00141053811659193	0.00811452166724784
OTU1196	Fungi	Ascomycota	Eurotiomycetes	Verrucariales	Verrucariaceae	Polyblastia	unclassified	0.444555441980996	-0.444555441980996	1e-04	0.00141053811659193	0.00893592227653876
OTU1198	Fungi	Ascomycota	unclassified	unclassified	unclassified	unclassified	unclassified	0.25609628070323	-0.25609628070323	4e-04	0.00416622516556291	0.00536909768521193
OTU1199	Fungi	Ascomycota	unclassified	unclassified	unclassified	unclassified	unclassified	-0.253889677843221	0.253889677843221	0.0028	0.0201312	0.0052420761738138
OTU1203	Fungi	unclassified	unclassified	unclassified	unclassified	unclassified	unclassified	0.439767252614279	-0.439767252614279	1e-04	0.00141053811659193	0.0151201451207934
OTU1205	Fungi	unclassified	unclassified	unclassified	unclassified	unclassified	unclassified	0.301958946329192	-0.301958946329192	1e-04	0.00141053811659193	0.011028265648608
OTU1206	Fungi	Basidiomycota	Agaricomycetes	Boletales	Rhizopogonaceae	Rhizopogon	unclassified	0.214675780345691	-0.214675780345691	1e-04	0.00141053811659193	0.0115523294242351
OTU1209	Fungi	Ascomycota	Sordariomycetes	unclassified	unclassified	unclassified	Sordariomycetes_sp_11330	-0.244014365023712	0.244014365023712	0.0095	0.0495559701492537	0.0140979622198779
OTU1213	Fungi	unclassified	unclassified	unclassified	unclassified	unclassified	unclassified	0.520599448020934	-0.520599448020934	1e-04	0.00141053811659193	0.0239804096726423
OTU1214	Fungi	Basidiomycota	Pucciniomycetes	Platygloeales	Eocronartiaceae	Eocronartium	Eocronartium_sp_I12F_02262	0.146322592016699	-0.146322592016699	0.0085	0.0453934634974533	0.00530284523666885
OTU1217	Fungi	Ascomycota	Dothideomycetes	Dothideomycetes_order_Incertae_sedis	Myxotrichaceae	unclassified	unclassified	-0.247104416223038	0.247104416223038	0.0027	0.0195462600690449	0.0097930562217103
OTU1218	Fungi	Ascomycota	Eurotiomycetes	Chaetothyriales	Herpotrichiellaceae	Capronia	Capronia_sp_96003a	-0.374979121494998	0.374979121494998	1e-04	0.00141053811659193	0.0250415296461969
OTU1222	Fungi	Mucoromycota	Zygomycota_class_Incertae_sedis	Mortierellales	Mortierellaceae	Mortierella	unclassified	0.364162224811931	-0.364162224811931	1e-04	0.00141053811659193	0.0163437708640479
OTU1224	Fungi	unclassified	unclassified	unclassified	unclassified	unclassified	unclassified	-0.343359082106733	0.343359082106733	5e-04	0.00496919431279621	0.00499967360088018
OTU1228	Fungi	Basidiomycota	Microbotryomycetes	unclassified	unclassified	unclassified	unclassified	-0.312097018644626	0.312097018644626	0.0011	0.00945368852459016	0.0114116866036133
OTU1231	Fungi	Ascomycota	Dothideomycetes	Dothideomycetes_order_Incertae_sedis	Dothideomycetes_family_Incertae_sedis	Rosasphaeria	Rosasphaeria_moravica	0.446410169227913	-0.446410169227913	1e-04	0.00141053811659193	0.0144379797410262
OTU1233	Fungi	unclassified	unclassified	unclassified	unclassified	unclassified	unclassified	0.382187203860633	-0.382187203860633	1e-04	0.00141053811659193	0.0170902120035126
OTU1237	Fungi	Ascomycota	Dothideomycetes	Pleosporales	Montagnulaceae	Paraconiothyrium	Paraconiothyrium_sp_HS_03	0.205314982333492	-0.205314982333492	0.0023	0.0170628537735849	0.00521773896783471
OTU1238	Fungi	Ascomycota	Eurotiomycetes	Chaetothyriales	Herpotrichiellaceae	Capronia	unclassified	-0.282709558564152	0.282709558564152	4e-04	0.00416622516556291	0.0104827427529308
OTU1242	Fungi	Basidiomycota	Entorrhizomycetes	Entorrhizomycetales	unclassified	unclassified	Entorrhizomycetales_sp	-0.26050678250365	0.26050678250365	0.0062	0.035044204851752	0.00626105281487897
OTU1245	Fungi	Ascomycota	Lecanoromycetes	Lecanorales	Ramalinaceae	unclassified	unclassified	-0.224775700178534	0.224775700178534	0.0091	0.0478663043478261	0.00610657249006806
OTU1250	Fungi	Ascomycota	Leotiomycetes	Leotiomycetes_order_Incertae_sedis	Leotiomycetes_family_Incertae_sedis	Collophora	unclassified	-0.260313453833256	0.260313453833256	0.0047	0.0289879411764706	0.0113649667807963
OTU1253	Fungi	Ascomycota	unclassified	unclassified	unclassified	unclassified	unclassified	0.162243265955063	-0.162243265955063	0.0049	0.0296688161693936	0.0110158513172835
OTU1255	Fungi	Chytridiomycota	Chytridiomycetes	Spizellomycetales	unclassified	unclassified	unclassified	0.300117989090441	-0.300117989090441	2e-04	0.00243837209302326	0.0103123920911835
OTU1259	Fungi	Ascomycota	unclassified	unclassified	unclassified	unclassified	unclassified	-0.281338783333053	0.281338783333053	0.0021	0.0157838709677419	0.0137742295781627
OTU1265	Fungi	Ascomycota	Dothideomycetes	Pleosporales	unclassified	unclassified	unclassified	0.231249224792538	-0.231249224792538	1e-04	0.00141053811659193	0.00607215111700044
OTU1271	Fungi	Ascomycota	Leotiomycetes	Thelebolales	Thelebolaceae	Pezizella	Pezizella_epithallina	0.538973966609622	-0.538973966609622	1e-04	0.00141053811659193	0.0266682077064675
OTU1273	Fungi	Ascomycota	Eurotiomycetes	Verrucariales	Verrucariaceae	Verrucaria	unclassified	0.315215470540041	-0.315215470540041	1e-04	0.00141053811659193	0.0086706106763429
OTU1281	Fungi	Ascomycota	Leotiomycetes	Helotiales	Helotiales_family_Incertae_sedis	Tetracladium	Tetracladium_sp_WMM_2012c	0.197372964988469	-0.197372964988469	0.0013	0.0106349804941482	0.00684888803056059
OTU1290	Fungi	Ascomycota	unclassified	unclassified	unclassified	unclassified	unclassified	-0.301621455299883	0.301621455299883	6e-04	0.00579815668202765	0.028036006362836
OTU1297	Fungi	Ascomycota	Eurotiomycetes	Chaetothyriales	Herpotrichiellaceae	Cladophialophora	unclassified	-0.295390461965125	0.295390461965125	0.0012	0.010038829787234	0.0152641669727402
OTU1298	Fungi	Ascomycota	Dothideomycetes	Pleosporales	Lophiostomataceae	Lophiostoma	Lophiostoma_sp_MA_4558	0.244682337924453	-0.244682337924453	1e-04	0.00141053811659193	0.0070400363175146
OTU1300	Fungi	Ascomycota	unclassified	unclassified	unclassified	unclassified	unclassified	0.200415022722753	-0.200415022722753	1e-04	0.00141053811659193	0.00711114745768392
OTU1301	Fungi	Ascomycota	Sordariomycetes	Hypocreales	Hypocreales_family_Incertae_sedis	Acremonium	Acremonium_sp_ANTCW08_162	0.263796854631878	-0.263796854631878	2e-04	0.00243837209302326	0.00649549470545311
OTU1302	Fungi	Ascomycota	Eurotiomycetes	Verrucariales	Verrucariaceae	Thelidium	Thelidium_aeneovinosum	0.310138140800976	-0.310138140800976	1e-04	0.00141053811659193	0.00487923165648994
OTU1303	Fungi	Ascomycota	Dothideomycetes	Pleosporales	unclassified	unclassified	unclassified	0.155601828464551	-0.155601828464551	0.0045	0.0283095	0.00623964173675355
OTU1304	Fungi	Ascomycota	unclassified	unclassified	unclassified	unclassified	unclassified	0.235888682281851	-0.235888682281851	9e-04	0.00807689015691869	0.00652077878578477
OTU1307	Fungi	Basidiomycota	Agaricomycetes	Trechisporales	Hydnodontaceae	Trechispora	Trechispora_sp_LISU178537	-0.294336045462341	0.294336045462341	0.0011	0.00945368852459016	0.00961521110079531
OTU1309	Fungi	unclassified	unclassified	unclassified	unclassified	unclassified	unclassified	0.18461845121275	-0.18461845121275	0.0043	0.0278019527235355	0.00565171263268342
OTU1312	Fungi	unclassified	unclassified	unclassified	unclassified	unclassified	unclassified	0.505113121027483	-0.505113121027483	1e-04	0.00141053811659193	0.00859489622593513
OTU1313	Fungi	Ascomycota	unclassified	unclassified	unclassified	unclassified	unclassified	0.175708226590588	-0.175708226590588	0.0014	0.0112915384615385	0.00482821340272963
OTU1318	Fungi	Ascomycota	Eurotiomycetes	Verrucariales	Verrucariaceae	unclassified	unclassified	0.334705017040548	-0.334705017040548	1e-04	0.00141053811659193	0.00859967620300197
OTU1321	Fungi	Ascomycota	Leotiomycetes	Helotiales	Helotiales_family_Incertae_sedis	Tetracladium	unclassified	0.223237594094007	-0.223237594094007	0.0053	0.0311901777362021	0.00446275087099808
OTU1323	Fungi	Ascomycota	unclassified	unclassified	unclassified	unclassified	unclassified	0.254378089878562	-0.254378089878562	2e-04	0.00243837209302326	0.00356525110540867
OTU1328	Fungi	unclassified	unclassified	unclassified	unclassified	unclassified	fungal_sp_ANTELF6	-0.26176385911939	0.26176385911939	0.0016	0.0124883374689826	0.00931424964565184
OTU1337	Fungi	Ascomycota	Eurotiomycetes	unclassified	unclassified	unclassified	unclassified	0.320220098773387	-0.320220098773387	1e-04	0.00141053811659193	0.00677441221965809
OTU1347	Fungi	unclassified	unclassified	unclassified	unclassified	unclassified	unclassified	-0.294397222062904	0.294397222062904	0.0025	0.0183732476635514	0.00351017779231617
OTU1348	Fungi	unclassified	unclassified	unclassified	unclassified	unclassified	unclassified	0.554616823722007	-0.554616823722007	1e-04	0.00141053811659193	0.00622907063926693
OTU1349	Fungi	Ascomycota	Eurotiomycetes	Verrucariales	Verrucariaceae	Polyblastia	Polyblastia_sp_Nordin_5501	0.184485839365102	-0.184485839365102	0.0051	0.0305272121788773	0.00743435761180365
OTU1350	Fungi	unclassified	unclassified	unclassified	unclassified	unclassified	unclassified	-0.293908194462209	0.293908194462209	0.0015	0.0118698113207547	0.00524022341884977
OTU1351	Fungi	Ascomycota	Leotiomycetes	Helotiales	unclassified	unclassified	unclassified	-0.316118110121079	0.316118110121079	3e-04	0.0032765625	0.00736621163506541
OTU1359	Fungi	Ascomycota	Sordariomycetes	Hypocreales	Nectriaceae	unclassified	unclassified	0.235671730609904	-0.235671730609904	6e-04	0.00579815668202765	0.00416295054972232
OTU1363	Fungi	Ascomycota	Leotiomycetes	Helotiales	unclassified	unclassified	Helotiales_sp_SB53	0.258548290470623	-0.258548290470623	4e-04	0.00416622516556291	0.00567198701608299
OTU1366	Fungi	unclassified	unclassified	unclassified	unclassified	unclassified	unclassified	0.498055372562147	-0.498055372562147	1e-04	0.00141053811659193	0.00823211364169249
OTU1368	Fungi	unclassified	unclassified	unclassified	unclassified	unclassified	unclassified	0.335638228477742	-0.335638228477742	1e-04	0.00141053811659193	0.00656870335556244
OTU1369	Fungi	Basidiomycota	Agaricomycetes	Sebacinales	Sebacinales_Group_B	Serendipita	Serendipita_sp_MAFF_305841	-0.266504918922352	0.266504918922352	0.0019	0.0144533252720677	0.0113231640452018
OTU1370	Fungi	unclassified	unclassified	unclassified	unclassified	unclassified	unclassified	0.257796366353516	-0.257796366353516	2e-04	0.00243837209302326	0.00582690070553815
OTU1379	Fungi	Ascomycota	Pezizomycetes	unclassified	unclassified	unclassified	unclassified	0.312183448450795	-0.312183448450795	1e-04	0.00141053811659193	0.00437961046221684
OTU1381	Fungi	Ascomycota	unclassified	unclassified	unclassified	unclassified	unclassified	0.198666747349397	-0.198666747349397	0.0038	0.0256225080385852	0.00577657191514791
OTU1383	Fungi	Ascomycota	Leotiomycetes	Helotiales	unclassified	unclassified	unclassified	0.206908997873156	-0.206908997873156	3e-04	0.0032765625	0.0058418838043692
OTU1384	Fungi	unclassified	unclassified	unclassified	unclassified	unclassified	unclassified	0.19873787654649	-0.19873787654649	0.0044	0.02796	0.00292688955358135
OTU1386	Fungi	Ascomycota	Dothideomycetes	Capnodiales	unclassified	unclassified	unclassified	0.329017458290793	-0.329017458290793	1e-04	0.00141053811659193	0.0061253275189565
OTU1390	Fungi	Ascomycota	unclassified	unclassified	unclassified	unclassified	unclassified	-0.271691737634301	0.271691737634301	0.0028	0.0201312	0.00711531546704768
OTU1391	Fungi	unclassified	unclassified	unclassified	unclassified	unclassified	unclassified	-0.297798481657639	0.297798481657639	0.0013	0.0106349804941482	0.00329110230533394
OTU1404	Fungi	unclassified	unclassified	unclassified	unclassified	unclassified	unclassified	0.251518658682129	-0.251518658682129	8e-04	0.0074120765832106	0.00520278889403055
OTU1406	Fungi	Ascomycota	Lecanoromycetes	Teloschistales	Teloschistaceae	Caloplaca	Caloplaca_turkuensis	0.208425207552184	-0.208425207552184	0.0054	0.0315133580705009	0.00778132551323372
OTU1407	Fungi	Ascomycota	unclassified	unclassified	unclassified	unclassified	unclassified	-0.292633570962894	0.292633570962894	5e-04	0.00496919431279621	0.00493873362651075
OTU1408	Fungi	unclassified	unclassified	unclassified	unclassified	unclassified	unclassified	-0.244076777308709	0.244076777308709	2e-04	0.00243837209302326	0.0104369571059862
OTU1409	Fungi	Ascomycota	unclassified	unclassified	unclassified	unclassified	unclassified	-0.443101730336465	0.443101730336465	1e-04	0.00141053811659193	0.0204056370400594
OTU1416	Fungi	Ascomycota	unclassified	unclassified	unclassified	unclassified	unclassified	0.461477975444552	-0.461477975444552	1e-04	0.00141053811659193	0.00615225766063807
OTU1420	Fungi	Ascomycota	Eurotiomycetes	Verrucariales	Verrucariaceae	Verrucaria	unclassified	0.266111787180411	-0.266111787180411	1e-04	0.00141053811659193	0.00528605692595313
OTU1421	Fungi	Ascomycota	unclassified	unclassified	unclassified	unclassified	unclassified	0.456597013491207	-0.456597013491207	1e-04	0.00141053811659193	0.00517912684896618
OTU1422	Fungi	unclassified	unclassified	unclassified	unclassified	unclassified	unclassified	0.300894492756602	-0.300894492756602	1e-04	0.00141053811659193	0.018662570755603
OTU1424	Fungi	Mucoromycota	Zygomycota_class_Incertae_sedis	Mortierellales	Mortierellaceae	Mortierella	Mortierella_sp_GW20_2	0.385793993273661	-0.385793993273661	1e-04	0.00141053811659193	0.00827819759450714
OTU1432	Fungi	unclassified	unclassified	unclassified	unclassified	unclassified	unclassified	0.475203238678558	-0.475203238678558	1e-04	0.00141053811659193	0.00763054847635579
OTU1433	Fungi	unclassified	unclassified	unclassified	unclassified	unclassified	unclassified	-0.25478493110462	0.25478493110462	0.0036	0.0249422907488987	0.00598019300954383
OTU1434	Fungi	unclassified	unclassified	unclassified	unclassified	unclassified	unclassified	-0.298167418013553	0.298167418013553	0.0011	0.00945368852459016	0.00555166717782455
OTU1435	Fungi	unclassified	unclassified	unclassified	unclassified	unclassified	unclassified	0.783253476691178	-0.783253476691178	1e-04	0.00141053811659193	0.0116189896193707
OTU1436	Fungi	Ascomycota	Dothideomycetes	unclassified	unclassified	unclassified	unclassified	-0.253526699272138	0.253526699272138	0.0026	0.01893125	0.00565112599857562
OTU1441	Fungi	unclassified	unclassified	unclassified	unclassified	unclassified	unclassified	-0.519434217302392	0.519434217302392	1e-04	0.00141053811659193	0.00630895663916973
OTU1442	Fungi	Ascomycota	Leotiomycetes	Helotiales	unclassified	unclassified	Helotiales_sp_SB53	0.264114483655173	-0.264114483655173	1e-04	0.00141053811659193	0.0165780317127395
OTU1443	Fungi	Basidiomycota	Agaricomycetes	Agaricales	Clavariaceae	unclassified	Clavariaceae_sp	-0.275837333897688	0.275837333897688	0.0026	0.01893125	0.0499336568197826
OTU1447	Fungi	Ascomycota	Lecanoromycetes	Ostropales	Stictidaceae	Cryptodiscus	Cryptodiscus_rhopaloides	0.251454834281316	-0.251454834281316	7e-04	0.00663207831325301	0.00437765024929958
OTU1448	Fungi	Ascomycota	unclassified	unclassified	unclassified	unclassified	unclassified	0.225500945715992	-0.225500945715992	0.0012	0.010038829787234	0.00487308004420119
OTU1452	Fungi	Basidiomycota	Agaricomycetes	Agaricales	Tricholomataceae	unclassified	unclassified	-0.232965709590512	0.232965709590512	0.0062	0.035044204851752	0.00444543126705369
OTU1454	Fungi	Ascomycota	unclassified	unclassified	unclassified	unclassified	unclassified	0.320768033285156	-0.320768033285156	1e-04	0.00141053811659193	0.00703989391406392
OTU1456	Fungi	Ascomycota	Dothideomycetes	Pleosporales	Sporormiaceae	Preussia	Preussia_sp_AU_CryP01	0.241349497079112	-0.241349497079112	0.009	0.0474991610738255	0.00589008263127119
OTU1457	Fungi	Ascomycota	unclassified	unclassified	unclassified	unclassified	unclassified	0.226265402411635	-0.226265402411635	0.0018	0.0138602203182375	0.00693222394467447
OTU1459	Fungi	Ascomycota	unclassified	unclassified	unclassified	unclassified	unclassified	-0.314051175570928	0.314051175570928	7e-04	0.00663207831325301	0.103057930162395
OTU1464	Fungi	Ascomycota	unclassified	unclassified	unclassified	unclassified	unclassified	0.239731961207384	-0.239731961207384	1e-04	0.00141053811659193	0.00648473032571669
OTU1469	Fungi	Ascomycota	Eurotiomycetes	Verrucariales	Verrucariaceae	Endocarpon	Endocarpon_sp_CH100084	0.248191176943133	-0.248191176943133	1e-04	0.00141053811659193	0.00409341791819937
OTU1470	Fungi	Basidiomycota	Tremellomycetes	Tremellales	Tremellales_family_Incertae_sedis	Cryptococcus	unclassified	-0.288836106009378	0.288836106009378	3e-04	0.0032765625	0.00541975601530643
OTU1474	Fungi	Basidiomycota	Agaricomycetes	Thelephorales	Thelephoraceae	Tomentella	unclassified	0.285266576221634	-0.285266576221634	2e-04	0.00243837209302326	0.0100709158351211
OTU1479	Fungi	Basidiomycota	Tremellomycetes	unclassified	unclassified	unclassified	unclassified	-0.264568004376798	0.264568004376798	0.0038	0.0256225080385852	0.00484711728002483
OTU1481	Fungi	Ascomycota	unclassified	unclassified	unclassified	unclassified	unclassified	-0.244060764175703	0.244060764175703	0.0089	0.0470108312342569	0.00795829340632198
OTU1485	Fungi	Basidiomycota	Tremellomycetes	Tremellales	Tremellales_family_Incertae_sedis	Dioszegia	unclassified	0.244969802945802	-0.244969802945801	0.0019	0.0144533252720677	0.0032424900230241
OTU1487	Fungi	Basidiomycota	Agaricomycetes	Thelephorales	Thelephoraceae	Tomentella	unclassified	0.183161260530947	-0.183161260530947	0.0055	0.0318019301470588	0.0154974528751331
OTU1489	Fungi	Ascomycota	Eurotiomycetes	Chaetothyriales	Herpotrichiellaceae	Phialophora	Phialophora_reptans	0.285131332545758	-0.285131332545759	1e-04	0.00141053811659193	0.0054635678414622
OTU1493	Fungi	unclassified	unclassified	unclassified	unclassified	unclassified	fungal_sp_ANTELF6	-0.235505801486894	0.235505801486894	0.007	0.0387308707124011	0.00343956967479995
OTU1496	Fungi	Ascomycota	Lecanoromycetes	Lecanorales	Lecanoraceae	unclassified	unclassified	-0.284903562025994	0.284903562025994	9e-04	0.00807689015691869	0.012632692617317
OTU1497	Fungi	Ascomycota	Eurotiomycetes	Verrucariales	Verrucariaceae	Verrucaria	unclassified	0.205508671542271	-0.205508671542271	5e-04	0.00496919431279621	0.0236472531475169
OTU1502	Fungi	Basidiomycota	Agaricomycetes	Cantharellales	Ceratobasidiaceae	Thanatephorus	Thanatephorus_fusisporus	-0.255941974920886	0.255941974920886	0.0056	0.0322025594149909	0.00464053750882511
OTU1506	Fungi	unclassified	unclassified	unclassified	unclassified	unclassified	fungal_endophyte_sp_gbM16	-0.25499176402119	0.25499176402119	0.0019	0.0144533252720677	0.00650685549748238
OTU1512	Fungi	Basidiomycota	Microbotryomycetes	Leucosporidiales	Leucosporidiaceae	Mastigobasidium	Mastigobasidium_sp	-0.293162423331464	0.293162423331464	0.0013	0.0106349804941482	0.00645208191823711
OTU1515	Fungi	Basidiomycota	Tremellomycetes	Tremellales	Tremellales_family_Incertae_sedis	unclassified	unclassified	0.240895313183422	-0.240895313183422	0.0017	0.0131870530209618	0.00316253808022325
OTU1521	Fungi	Ascomycota	unclassified	unclassified	unclassified	unclassified	unclassified	0.180648478949629	-0.180648478949629	0.0044	0.02796	0.00951684424767808
OTU1524	Fungi	Basidiomycota	Microbotryomycetes	unclassified	unclassified	unclassified	unclassified	-0.342484198471494	0.342484198471494	2e-04	0.00243837209302326	0.01751831114203
OTU1527	Fungi	Basidiomycota	Microbotryomycetes	Sporidiobolales	unclassified	unclassified	unclassified	-0.235358616646981	0.235358616646981	0.0056	0.0322025594149909	0.00996354096698686
OTU1540	Fungi	Ascomycota	Lecanoromycetes	Lecanorales	Parmeliaceae	Cetraria	Cetraria_sp	-0.334073761169666	0.334073761169666	3e-04	0.0032765625	0.0128737652762288
OTU1546	Fungi	unclassified	unclassified	unclassified	unclassified	unclassified	unclassified	0.200747230688446	-0.200747230688446	0.0046	0.0285954545454545	0.00617769330983033
OTU1547	Fungi	Ascomycota	Pezizomycetes	Pezizales	Helvellaceae	unclassified	unclassified	0.189975769313097	-0.189975769313097	9e-04	0.00807689015691869	0.00452183557107635
OTU1549	Fungi	unclassified	unclassified	unclassified	unclassified	unclassified	unclassified	-0.246542539874102	0.246542539874102	0.0051	0.0305272121788773	0.0102422447811203
OTU1554	Fungi	unclassified	unclassified	unclassified	unclassified	unclassified	unclassified	0.263904726175823	-0.263904726175823	5e-04	0.00496919431279621	0.00476237430631023
OTU1563	Fungi	unclassified	unclassified	unclassified	unclassified	unclassified	unclassified	0.568788686777129	-0.568788686777129	1e-04	0.00141053811659193	0.0038999638189272
OTU1565	Fungi	Ascomycota	Leotiomycetes	Helotiales	unclassified	unclassified	unclassified	0.282025088477308	-0.282025088477308	1e-04	0.00141053811659193	0.00530223458514804
OTU1566	Fungi	unclassified	unclassified	unclassified	unclassified	unclassified	unclassified	-0.395270276779704	0.395270276779704	1e-04	0.00141053811659193	0.00612357935290798
OTU1574	Fungi	Basidiomycota	Agaricomycetes	unclassified	unclassified	unclassified	unclassified	-0.24701495496359	0.24701495496359	0.0063	0.0355455605381166	0.00418814622373945
OTU1575	Fungi	Ascomycota	Eurotiomycetes	Chaetothyriales	Herpotrichiellaceae	Exophiala	Exophiala_moniliae	-0.261975341431956	0.261975341431956	0.0053	0.0311901777362021	0.00431896988035385
OTU1577	Fungi	Basidiomycota	Agaricomycetes	Agaricales	unclassified	unclassified	unclassified	0.167543927656852	-0.167543927656852	0.0045	0.0283095	0.00400991290044429
OTU1581	Fungi	Ascomycota	unclassified	unclassified	unclassified	unclassified	unclassified	0.351199742533338	-0.351199742533338	1e-04	0.00141053811659193	0.0125517676095492
OTU1582	Fungi	unclassified	unclassified	unclassified	unclassified	unclassified	fungal_sp_6_GM_15_19	-0.343532292040861	0.343532292040861	2e-04	0.00243837209302326	0.00773801237873458
OTU1585	Fungi	unclassified	unclassified	unclassified	unclassified	unclassified	unclassified	0.282826572184474	-0.282826572184474	6e-04	0.00579815668202765	0.00706388198665641
OTU1589	Fungi	Basidiomycota	unclassified	unclassified	unclassified	unclassified	unclassified	-0.287641880355015	0.287641880355015	0.0017	0.0131870530209618	0.00434309141199332
OTU1593	Fungi	unclassified	unclassified	unclassified	unclassified	unclassified	unclassified	0.35482414450449	-0.35482414450449	1e-04	0.00141053811659193	0.00363160388282052
OTU1598	Fungi	unclassified	unclassified	unclassified	unclassified	unclassified	unclassified	-0.263671140406633	0.263671140406633	0.0032	0.022772850678733	0.00419659036665297
OTU1599	Fungi	unclassified	unclassified	unclassified	unclassified	unclassified	unclassified	-0.301110343725451	0.301110343725451	4e-04	0.00416622516556291	0.0108277681773551
OTU1602	Fungi	unclassified	unclassified	unclassified	unclassified	unclassified	unclassified	0.538162394401846	-0.538162394401846	1e-04	0.00141053811659193	0.00809464801957859
OTU1610	Fungi	Ascomycota	Dothideomycetes	unclassified	unclassified	unclassified	unclassified	0.164601661680162	-0.164601661680162	0.0047	0.0289879411764706	0.00346320893436314
OTU1612	Fungi	Ascomycota	unclassified	unclassified	unclassified	unclassified	unclassified	0.237374920261354	-0.237374920261354	0.0057	0.0327177919708029	0.00262726345586774
OTU1614	Fungi	unclassified	unclassified	unclassified	unclassified	unclassified	unclassified	-0.284753113789973	0.284753113789973	8e-04	0.0074120765832106	0.00344328084592153
OTU1617	Fungi	unclassified	unclassified	unclassified	unclassified	unclassified	unclassified	0.455973521671483	-0.455973521671483	1e-04	0.00141053811659193	0.0073877694802421
OTU1618	Fungi	Ascomycota	unclassified	unclassified	unclassified	unclassified	unclassified	-0.289636398628115	0.289636398628115	0.0013	0.0106349804941482	0.00664744055377558
OTU1619	Fungi	Basidiomycota	Agaricomycetes	Agaricales	Mycenaceae	Mycena	Mycena_maurella	0.295498855072549	-0.295498855072549	1e-04	0.00141053811659193	0.010457969796399
OTU1630	Fungi	unclassified	unclassified	unclassified	unclassified	unclassified	unclassified	0.411420836114175	-0.411420836114175	1e-04	0.00141053811659193	0.00504657185860404
OTU1637	Fungi	Ascomycota	unclassified	unclassified	unclassified	unclassified	unclassified	0.307738573154025	-0.307738573154025	3e-04	0.0032765625	0.00513454635912694
OTU1640	Fungi	unclassified	unclassified	unclassified	unclassified	unclassified	unclassified	0.281000857333615	-0.281000857333615	0.0024	0.0177628235294118	0.00578251086968525
OTU1643	Fungi	Ascomycota	unclassified	unclassified	unclassified	unclassified	unclassified	-0.263766187180965	0.263766187180965	0.0068	0.0378238726790451	0.0037598217498765
OTU1644	Fungi	Ascomycota	unclassified	unclassified	unclassified	unclassified	unclassified	-0.256326228861554	0.256326228861554	0.0026	0.01893125	0.00613549757558714
OTU1650	Fungi	unclassified	unclassified	unclassified	unclassified	unclassified	unclassified	0.280503289978667	-0.280503289978667	2e-04	0.00243837209302326	0.0030557035299145
OTU1654	Fungi	Ascomycota	Eurotiomycetes	Chaetothyriales	Herpotrichiellaceae	unclassified	unclassified	-0.256012342377468	0.256012342377468	0.0064	0.0359165031222123	0.0033421019823267
OTU1657	Fungi	Ascomycota	unclassified	unclassified	unclassified	unclassified	unclassified	-0.384588909946047	0.384588909946047	2e-04	0.00243837209302326	0.00638985530685561
OTU1664	Fungi	Ascomycota	Leotiomycetes	Helotiales	unclassified	unclassified	Helotiales_sp_SB53	-0.236916255151185	0.236916255151185	0.0055	0.0318019301470588	0.00819508401704967
OTU1667	Fungi	Ascomycota	unclassified	unclassified	unclassified	unclassified	unclassified	0.195178851477585	-0.195178851477585	0.0039	0.026073219978746	0.00264829946569287
OTU1676	Fungi	unclassified	unclassified	unclassified	unclassified	unclassified	unclassified	-0.26952251231745	0.26952251231745	0.0069	0.0383123565754634	0.00375133595758948
OTU1678	Fungi	Ascomycota	unclassified	unclassified	unclassified	unclassified	unclassified	-0.331967831610785	0.331967831610785	3e-04	0.0032765625	0.00467155613622851
OTU1683	Fungi	unclassified	unclassified	unclassified	unclassified	unclassified	unclassified	0.36322472801072	-0.36322472801072	1e-04	0.00141053811659193	0.00395438642861469
OTU1685	Fungi	Ascomycota	Eurotiomycetes	Eurotiales	Trichocomaceae	unclassified	unclassified	-0.312643689668173	0.312643689668173	0.0013	0.0106349804941482	0.00361670891522535
OTU1690	Fungi	Basidiomycota	Wallemiomycetes	Geminibasidiales	unclassified	unclassified	Geminibasidiales_sp	0.208839921446988	-0.208839921446988	0.0037	0.0253558823529412	0.00287512883669159
OTU1696	Fungi	Basidiomycota	Tremellomycetes	unclassified	unclassified	unclassified	unclassified	-0.269958572260606	0.269958572260606	8e-04	0.0074120765832106	0.00411058376613832
OTU1701	Fungi	Ascomycota	Dothideomycetes	Pleosporales	unclassified	unclassified	unclassified	0.192917203204233	-0.192917203204233	0.0052	0.0308906515580737	0.0054508525089457
OTU1710	Fungi	Ascomycota	Dothideomycetes	Capnodiales	unclassified	unclassified	unclassified	0.251144908410184	-0.251144908410184	5e-04	0.00496919431279621	0.0062452624296487
OTU1711	Fungi	Ascomycota	unclassified	unclassified	unclassified	unclassified	unclassified	-0.256020288216388	0.256020288216388	0.0052	0.0308906515580737	0.00297498654545971
OTU1713	Fungi	Ascomycota	Leotiomycetes	Helotiales	unclassified	unclassified	unclassified	-0.211053366209923	0.211053366209923	0.0083	0.0445903501280956	0.0149845779189619
OTU1716	Fungi	Ascomycota	Leotiomycetes	Geoglossales	Geoglossaceae	Geoglossum	unclassified	0.180921613351249	-0.180921613351249	0.0046	0.0285954545454545	0.0071564949438413
OTU1721	Fungi	unclassified	unclassified	unclassified	unclassified	unclassified	unclassified	0.266187242100716	-0.266187242100716	3e-04	0.0032765625	0.00212482446411765
OTU1725	Fungi	Ascomycota	unclassified	unclassified	unclassified	unclassified	unclassified	0.238980339444007	-0.238980339444007	7e-04	0.00663207831325301	0.00851397760970077
OTU1727	Fungi	Basidiomycota	Agaricomycetes	Sebacinales	Sebacinaceae	Sebacina	Sebacina_sp_LM4914	0.283041702230751	-0.283041702230751	1e-04	0.00141053811659193	0.00774240230153661
OTU1731	Fungi	Ascomycota	Dothideomycetes	Pleosporales	Lophiostomataceae	Lophiostoma	unclassified	0.312193306927363	-0.312193306927363	1e-04	0.00141053811659193	0.00776891621429294
OTU1734	Fungi	Ascomycota	Eurotiomycetes	Verrucariales	Verrucariaceae	unclassified	unclassified	0.303615959746101	-0.303615959746101	1e-04	0.00141053811659193	0.00554895673147097
OTU1735	Fungi	unclassified	unclassified	unclassified	unclassified	unclassified	unclassified	0.338737264798688	-0.338737264798688	1e-04	0.00141053811659193	0.00308009625745153
OTU1738	Fungi	unclassified	unclassified	unclassified	unclassified	unclassified	unclassified	0.342546118799685	-0.342546118799685	1e-04	0.00141053811659193	0.00621313200619118
OTU1742	Fungi	unclassified	unclassified	unclassified	unclassified	unclassified	unclassified	0.330212425256893	-0.330212425256893	1e-04	0.00141053811659193	0.00455356354099292
OTU1746	Fungi	Ascomycota	Sordariomycetes	Xylariales	Xylariales_family_Incertae_sedis	Microdochium	Microdochium_sp_5/97_48	0.200113525008441	-0.200113525008441	0.0015	0.0118698113207547	0.00474677750926126
OTU1756	Fungi	unclassified	unclassified	unclassified	unclassified	unclassified	unclassified	0.280422732287538	-0.280422732287538	5e-04	0.00496919431279621	0.00262238070352767
OTU1761	Fungi	unclassified	unclassified	unclassified	unclassified	unclassified	unclassified	0.271612839037852	-0.271612839037852	3e-04	0.0032765625	0.00225192341759058
OTU1765	Fungi	Ascomycota	Leotiomycetes	Helotiales	unclassified	unclassified	unclassified	0.250558884323632	-0.250558884323632	3e-04	0.0032765625	0.00285376233008488
OTU1773	Fungi	Basidiomycota	Microbotryomycetes	Sporidiobolales	Sporidiobolales_family_Incertae_sedis	Rhodotorula	unclassified	0.275319262273198	-0.275319262273198	4e-04	0.00416622516556291	0.00547398434493885
OTU1774	Fungi	Ascomycota	unclassified	unclassified	unclassified	unclassified	unclassified	-0.253661950075982	0.253661950075982	0.0047	0.0289879411764706	0.0028721003604997
OTU1775	Fungi	Ascomycota	unclassified	unclassified	unclassified	unclassified	unclassified	-0.24864553118862	0.24864553118862	0.0088	0.0466	0.00486186659231036
OTU1796	Fungi	unclassified	unclassified	unclassified	unclassified	unclassified	unclassified	-0.353639905152525	0.353639905152525	2e-04	0.00243837209302326	0.0027983784800268
OTU1798	Fungi	Ascomycota	unclassified	unclassified	unclassified	unclassified	unclassified	0.18391126299337	-0.18391126299337	0.0052	0.0308906515580737	0.00402368501737723
OTU1800	Fungi	unclassified	unclassified	unclassified	unclassified	unclassified	unclassified	-0.302176330751021	0.302176330751021	0.0012	0.010038829787234	0.00183922231160255
OTU1802	Fungi	unclassified	unclassified	unclassified	unclassified	unclassified	unclassified	0.209629206570057	-0.209629206570057	0.0035	0.0243567477876106	0.0052675534773582
OTU1806	Fungi	Ascomycota	Leotiomycetes	Helotiales	unclassified	unclassified	unclassified	0.271734330097333	-0.271734330097333	2e-04	0.00243837209302326	0.00385970436445201
OTU1808	Fungi	Ascomycota	Dothideomycetes	Dothideomycetes_order_Incertae_sedis	Myxotrichaceae	Oidiodendron	unclassified	-0.229923104899279	0.229923104899279	0.0093	0.0486741264559068	0.00753464195808867
OTU1811	Fungi	Basidiomycota	Agaricomycetes	Cantharellales	Tulasnellaceae	Epulorhiza	Epulorhiza_sp_SO_035	0.254961171439683	-0.254961171439683	1e-04	0.00141053811659193	0.0029230187878272
OTU1813	Fungi	unclassified	unclassified	unclassified	unclassified	unclassified	unclassified	0.211601183271124	-0.211601183271124	0.0044	0.02796	0.00274412042653675
OTU1824	Fungi	unclassified	unclassified	unclassified	unclassified	unclassified	unclassified	0.297976955991859	-0.297976955991859	1e-04	0.00141053811659193	0.003659870387205
OTU1825	Fungi	Ascomycota	unclassified	unclassified	unclassified	unclassified	unclassified	0.440444630916669	-0.440444630916669	1e-04	0.00141053811659193	0.00286955164709648
OTU1833	Fungi	Ascomycota	Leotiomycetes	Helotiales	unclassified	unclassified	unclassified	-0.337954487028153	0.337954487028153	1e-04	0.00141053811659193	0.0341934652613497
OTU1836	Fungi	Basidiomycota	Agaricomycetes	Boletales	Suillaceae	Suillus	Suillus_grevillei	0.252764661319137	-0.252764661319136	0.0068	0.0378238726790451	0.00461690689524591
OTU1842	Fungi	Ascomycota	Eurotiomycetes	Chaetothyriales	Herpotrichiellaceae	Cladophialophora	unclassified	-0.30457244304061	0.30457244304061	0.0013	0.0106349804941482	0.00473691090385541
OTU1845	Fungi	Basidiomycota	Agaricomycetes	Auriculariales	Auriculariales_family_Incertae_sedis	Oliveonia	Oliveonia_pauxilla	0.27567605078679	-0.27567605078679	2e-04	0.00243837209302326	0.00309347735626299
OTU1848	Fungi	Ascomycota	Sordariomycetes	Sordariomycetes_order_Incertae_sedis	Magnaporthaceae	unclassified	unclassified	0.281796622158993	-0.281796622158993	1e-04	0.00141053811659193	0.00387803592531956
OTU1852	Fungi	unclassified	unclassified	unclassified	unclassified	unclassified	unclassified	-0.248382229386543	0.248382229386543	0.0054	0.0315133580705009	0.00315366732527624
OTU1854	Fungi	Ascomycota	Dothideomycetes	Pleosporales	unclassified	unclassified	unclassified	0.314570415182538	-0.314570415182538	1e-04	0.00141053811659193	0.00531595544657362
OTU1863	Fungi	Ascomycota	unclassified	unclassified	unclassified	unclassified	unclassified	0.216695812411634	-0.216695812411634	0.0053	0.0311901777362021	0.0015955364522141
OTU1871	Fungi	Basidiomycota	Agaricomycetes	Thelephorales	Thelephoraceae	Tomentella	unclassified	0.28048941091231	-0.28048941091231	3e-04	0.0032765625	0.00440269068807765
OTU1875	Fungi	Basidiomycota	Microbotryomycetes	unclassified	unclassified	unclassified	unclassified	0.391584600469951	-0.391584600469951	1e-04	0.00141053811659193	0.00615745453394811
OTU1876	Fungi	unclassified	unclassified	unclassified	unclassified	unclassified	unclassified	-0.377401534298264	0.377401534298264	1e-04	0.00141053811659193	0.00694227216632181
OTU1881	Fungi	unclassified	unclassified	unclassified	unclassified	unclassified	unclassified	0.267158100153609	-0.267158100153609	4e-04	0.00416622516556291	0.00212345284666426
OTU1884	Fungi	unclassified	unclassified	unclassified	unclassified	unclassified	unclassified	0.250762060596473	-0.250762060596473	0.001	0.00878631284916201	0.00347931624411581
OTU1885	Fungi	Ascomycota	Sordariomycetes	unclassified	unclassified	unclassified	unclassified	0.193812457940835	-0.193812457940835	0.0059	0.0336203804347826	0.00345843358747931
OTU1888	Fungi	Ascomycota	unclassified	unclassified	unclassified	unclassified	unclassified	0.363646097636881	-0.363646097636881	1e-04	0.00141053811659193	0.00264764791873666
OTU1889	Fungi	Ascomycota	Eurotiomycetes	Chaetothyriales	Chaetothyriales_family_Incertae_sedis	Coniosporium	Coniosporium_sp_SL1131	0.355425569461732	-0.355425569461732	1e-04	0.00141053811659193	0.00192645533841118
OTU1890	Fungi	Ascomycota	unclassified	unclassified	unclassified	unclassified	unclassified	-0.297848451231007	0.297848451231007	4e-04	0.00416622516556291	0.00415407056778912
OTU1895	Fungi	Basidiomycota	Agaricomycetes	unclassified	unclassified	unclassified	unclassified	0.236835483532462	-0.236835483532462	0.004	0.0264884210526316	0.0046871928517436
OTU1904	Fungi	Ascomycota	Lecanoromycetes	Ostropales	Stictidaceae	Cryptodiscus	Cryptodiscus_rhopaloides	0.204944986523789	-0.204944986523789	0.0021	0.0157838709677419	0.00299745564353736
OTU1906	Fungi	unclassified	unclassified	unclassified	unclassified	unclassified	unclassified	-0.265568267989552	0.265568267989552	0.0014	0.0112915384615385	0.00566664183671538
OTU1907	Fungi	Ascomycota	Leotiomycetes	Helotiales	unclassified	unclassified	unclassified	0.218754295607132	-0.218754295607132	0.0034	0.0239791479820628	0.012019150775221
OTU1910	Fungi	Ascomycota	Leotiomycetes	Helotiales	unclassified	unclassified	unclassified	0.298359960996999	-0.298359960996999	1e-04	0.00141053811659193	0.00176618805319331
OTU1912	Fungi	unclassified	unclassified	unclassified	unclassified	unclassified	unclassified	0.228709972236102	-0.228709972236102	0.001	0.00878631284916201	0.00465771653244652
OTU1913	Fungi	Ascomycota	Eurotiomycetes	Chaetothyriales	unclassified	unclassified	unclassified	0.342438317090189	-0.342438317090189	1e-04	0.00141053811659193	0.00349946792680709
OTU1920	Fungi	unclassified	unclassified	unclassified	unclassified	unclassified	unclassified	0.433984417637238	-0.433984417637238	1e-04	0.00141053811659193	0.00355640945113435
OTU1921	Fungi	Ascomycota	Sordariomycetes	Trichosphaeriales	Trichosphaeriales_family_Incertae_sedis	Nigrospora	Nigrospora_sp_1_MJ_2014	0.270446706209317	-0.270446706209317	3e-04	0.0032765625	0.00265330165658911
OTU1922	Fungi	Ascomycota	Leotiomycetes	Helotiales	unclassified	unclassified	unclassified	0.275113935465446	-0.275113935465446	4e-04	0.00416622516556291	0.00367526432487209
OTU1926	Fungi	unclassified	unclassified	unclassified	unclassified	unclassified	unclassified	0.235159153635964	-0.235159153635964	9e-04	0.00807689015691869	0.00288451610202032
OTU1933	Fungi	Ascomycota	Dothideomycetes	unclassified	unclassified	unclassified	unclassified	-0.236966201900332	0.236966201900332	0.0087	0.0461870886075949	0.00796685322354103
OTU1938	Fungi	unclassified	unclassified	unclassified	unclassified	unclassified	unclassified	0.273502792593859	-0.273502792593859	0.0027	0.0195462600690449	0.00391698541473465
OTU1941	Fungi	Ascomycota	Leotiomycetes	Helotiales	unclassified	unclassified	unclassified	0.263164460797374	-0.263164460797374	0.001	0.00878631284916201	0.00258547255231447
OTU1943	Fungi	unclassified	unclassified	unclassified	unclassified	unclassified	unclassified	0.323072941581914	-0.323072941581914	1e-04	0.00141053811659193	0.00232982738311693
OTU1953	Fungi	unclassified	unclassified	unclassified	unclassified	unclassified	unclassified	0.251615006558203	-0.251615006558203	0.0043	0.0278019527235355	0.00414107980392783
OTU1957	Fungi	Ascomycota	Dothideomycetes	Pleosporales	Sporormiaceae	Preussia	Preussia_pilosella	0.209108122152794	-0.209108122152794	0.0087	0.0461870886075949	0.0017112673647386
OTU1959	Fungi	unclassified	unclassified	unclassified	unclassified	unclassified	unclassified	0.277718117156279	-0.277718117156279	3e-04	0.0032765625	0.0022672373672101
OTU1968	Fungi	Ascomycota	Lecanoromycetes	Pertusariales	Megasporaceae	unclassified	Megasporaceae_sp	-0.239338028900305	0.239338028900305	0.0064	0.0359165031222123	0.00391892208251177
OTU1972	Fungi	Ascomycota	Ascomycota_class_Incertae_sedis	Ascomycota_order_Incertae_sedis	Ascomycota_family_Incertae_sedis	Scolecobasidium	Scolecobasidium_excentricum	-0.247588675486121	0.247588675486121	0.0079	0.0431039895923677	0.00358961596658709
OTU1978	Fungi	Ascomycota	Lecanoromycetes	Lecanorales	Cladoniaceae	Cladonia	unclassified	-0.319281404532958	0.319281404532958	4e-04	0.00416622516556291	0.0163300657724702
OTU1984	Fungi	Ascomycota	unclassified	unclassified	unclassified	unclassified	unclassified	-0.301720281438667	0.301720281438667	8e-04	0.0074120765832106	0.00492291642190448
OTU1995	Fungi	unclassified	unclassified	unclassified	unclassified	unclassified	unclassified	0.674361024425297	-0.674361024425297	1e-04	0.00141053811659193	0.00561384179735269
OTU2000	Fungi	unclassified	unclassified	unclassified	unclassified	unclassified	unclassified	-0.258183464974316	0.258183464974316	0.0083	0.0445903501280956	0.00235564408676764
OTU2008	Fungi	unclassified	unclassified	unclassified	unclassified	unclassified	unclassified	-0.229908008135228	0.229908008135228	0.0093	0.0486741264559068	0.00280183268122868
OTU2010	Fungi	unclassified	unclassified	unclassified	unclassified	unclassified	unclassified	0.318335611166307	-0.318335611166307	1e-04	0.00141053811659193	0.00199089582179641
OTU2012	Fungi	unclassified	unclassified	unclassified	unclassified	unclassified	unclassified	0.290590986047269	-0.290590986047269	1e-04	0.00141053811659193	0.00245350713201754
OTU2014	Fungi	Ascomycota	unclassified	unclassified	unclassified	unclassified	unclassified	0.206807886982669	-0.206807886982669	0.0044	0.02796	0.00374489086760968
OTU2022	Fungi	unclassified	unclassified	unclassified	unclassified	unclassified	unclassified	0.400952348086848	-0.400952348086848	1e-04	0.00141053811659193	0.00209966291371524
OTU2029	Fungi	unclassified	unclassified	unclassified	unclassified	unclassified	fungal_sp_P8N2	0.362764038928305	-0.362764038928305	1e-04	0.00141053811659193	0.0227854248037826
OTU2038	Fungi	unclassified	unclassified	unclassified	unclassified	unclassified	unclassified	0.257252510520938	-0.257252510520938	0.001	0.00878631284916201	0.00244920382933996
OTU2040	Fungi	unclassified	unclassified	unclassified	unclassified	unclassified	unclassified	0.253344535615532	-0.253344535615532	3e-04	0.0032765625	0.00397061742946206
OTU2047	Fungi	unclassified	unclassified	unclassified	unclassified	unclassified	unclassified	0.224195679434671	-0.224195679434671	3e-04	0.0032765625	0.00346685953404092
OTU2049	Fungi	Ascomycota	unclassified	unclassified	unclassified	unclassified	unclassified	0.410086515565334	-0.410086515565334	1e-04	0.00141053811659193	0.00375097420260815
OTU2051	Fungi	unclassified	unclassified	unclassified	unclassified	unclassified	unclassified	-0.264705619454599	0.264705619454599	0.0041	0.0269239039665971	0.0022154347311581
OTU2055	Fungi	unclassified	unclassified	unclassified	unclassified	unclassified	unclassified	-0.246853458761634	0.246853458761634	0.0054	0.0315133580705009	0.00954646280210424
OTU2061	Fungi	unclassified	unclassified	unclassified	unclassified	unclassified	unclassified	0.335268297742486	-0.335268297742486	1e-04	0.00141053811659193	0.00251957997914233
OTU2069	Fungi	unclassified	unclassified	unclassified	unclassified	unclassified	unclassified	-0.293082633307854	0.293082633307854	0.0016	0.0124883374689826	0.00297398018470582
OTU2071	Fungi	unclassified	unclassified	unclassified	unclassified	unclassified	unclassified	-0.284778179398198	0.284778179398198	0.0023	0.0170628537735849	0.0108054631637417
OTU2077	Fungi	Ascomycota	Lecanoromycetes	Lecideales	Lecideaceae	Lecidea	unclassified	-0.267209342127431	0.267209342127431	0.0058	0.0331707272727273	0.00623657351694401
OTU2081	Fungi	Ascomycota	unclassified	unclassified	unclassified	unclassified	unclassified	0.355310601756019	-0.355310601756019	1e-04	0.00141053811659193	0.0025086801114209
OTU2083	Fungi	Ascomycota	Dothideomycetes	Capnodiales	Capnodiales_family_Incertae_sedis	Capnobotryella	Capnobotryella_sp_MA_4902	0.211872657046735	-0.211872657046735	0.0054	0.0315133580705009	0.0041299493989473
OTU2084	Fungi	Ascomycota	unclassified	unclassified	unclassified	unclassified	unclassified	0.20438714439555	-0.20438714439555	0.0052	0.0308906515580737	0.00186336964759307
OTU2085	Fungi	Basidiomycota	Ustilaginomycetes	Urocystidales	Urocystidaceae	Urocystis	Urocystis_agropyri	0.326120418404664	-0.326120418404664	2e-04	0.00243837209302326	0.00579013516774109
OTU2091	Fungi	Ascomycota	unclassified	unclassified	unclassified	unclassified	unclassified	0.252154104756627	-0.252154104756627	0.002	0.0151225961538462	0.00386525279373843
OTU2096	Fungi	unclassified	unclassified	unclassified	unclassified	unclassified	unclassified	0.232910817818051	-0.232910817818051	0.0044	0.02796	0.00139154184100007
OTU2105	Fungi	unclassified	unclassified	unclassified	unclassified	unclassified	unclassified	0.361007181730034	-0.361007181730034	1e-04	0.00141053811659193	0.00488603930286714
OTU2106	Fungi	unclassified	unclassified	unclassified	unclassified	unclassified	unclassified	0.271189260585863	-0.271189260585863	6e-04	0.00579815668202765	0.00182077813795844
OTU2112	Fungi	unclassified	unclassified	unclassified	unclassified	unclassified	unclassified	0.351087487763909	-0.351087487763909	1e-04	0.00141053811659193	0.00374585342736563
OTU2117	Fungi	unclassified	unclassified	unclassified	unclassified	unclassified	unclassified	0.253517581300359	-0.253517581300359	9e-04	0.00807689015691869	0.00346023961215287
OTU2119	Fungi	Ascomycota	Pezizomycetes	unclassified	unclassified	unclassified	unclassified	0.356461070777296	-0.356461070777296	1e-04	0.00141053811659193	0.002495520067431
OTU2123	Fungi	Basidiomycota	Microbotryomycetes	Leucosporidiales	Leucosporidiaceae	Mastigobasidium	unclassified	-0.270917865357115	0.270917865357115	0.0094	0.049075020746888	0.00258113041974952
OTU2134	Fungi	Ascomycota	Leotiomycetes	Helotiales	unclassified	unclassified	unclassified	0.229444803626046	-0.229444803626046	0.0021	0.0157838709677419	0.00493289676924991
OTU2139	Fungi	Ascomycota	Lecanoromycetes	Acarosporales	Acarosporaceae	unclassified	Acarosporaceae_sp	0.240326904424212	-0.240326904424212	0.0018	0.0138602203182375	0.00975219574469413
OTU2146	Fungi	Ascomycota	Leotiomycetes	Helotiales	Helotiaceae	unclassified	unclassified	0.31014621637394	-0.310146216373941	1e-04	0.00141053811659193	0.00200104815379093
OTU2151	Fungi	Ascomycota	Sordariomycetes	Hypocreales	Hypocreales_family_Incertae_sedis	Stachybotrys	Stachybotrys_cylindrospora	0.240187932187003	-0.240187932187003	0.0016	0.0124883374689826	0.00196960829707609
OTU2160	Fungi	unclassified	unclassified	unclassified	unclassified	unclassified	unclassified	0.20173233050952	-0.20173233050952	0.0043	0.0278019527235355	0.00112569990823554
OTU2172	Fungi	Basidiomycota	Agaricomycetes	Agaricales	Clavariaceae	unclassified	unclassified	-0.254606783558683	0.254606783558683	0.0014	0.0112915384615385	0.41265156678736
OTU2180	Fungi	Ascomycota	Ascomycota_class_Incertae_sedis	Ascomycota_order_Incertae_sedis	Ascomycota_family_Incertae_sedis	Ochroconis	Ochroconis_sp	0.264636987936212	-0.264636987936212	0.0044	0.02796	0.00628856676438466
OTU2193	Fungi	Ascomycota	Eurotiomycetes	Verrucariales	Verrucariaceae	unclassified	unclassified	0.256918697390396	-0.256918697390396	3e-04	0.0032765625	0.00416174628421403
OTU2202	Fungi	Ascomycota	Eurotiomycetes	Eurotiales	Trichocomaceae	Penicillium	Penicillium_sp_20KY03	-0.357950890638854	0.357950890638854	1e-04	0.00141053811659193	0.0842473299362542
OTU2203	Fungi	Ascomycota	Eurotiomycetes	Verrucariales	Verrucariaceae	unclassified	unclassified	0.29230612419976	-0.29230612419976	1e-04	0.00141053811659193	0.00326560731834119
OTU2205	Fungi	unclassified	unclassified	unclassified	unclassified	unclassified	unclassified	-0.29440781207448	0.29440781207448	0.0032	0.022772850678733	0.00146938149454893
OTU2208	Fungi	Ascomycota	Dothideomycetes	Hysteriales	unclassified	unclassified	Hysteriales_sp	-0.290221523371299	0.290221523371299	0.0025	0.0183732476635514	0.00320132342290925
OTU2215	Fungi	Basidiomycota	unclassified	unclassified	unclassified	unclassified	unclassified	-0.281200400502158	0.281200400502158	0.0056	0.0322025594149909	0.0013383748125968
OTU2217	Fungi	Ascomycota	Pezizomycetes	unclassified	unclassified	unclassified	Pezizomycetes_sp_BLD9	0.29636828549085	-0.29636828549085	6e-04	0.00579815668202765	0.00283385434474607
OTU2222	Fungi	Basidiomycota	Agaricomycetes	Boletales	Suillaceae	Suillus	unclassified	0.50739996920634	-0.50739996920634	1e-04	0.00141053811659193	0.0033202923978212
OTU2228	Fungi	Basidiomycota	Tremellomycetes	Tremellales	Tremellales_family_Incertae_sedis	Cryptococcus	unclassified	0.322658360475489	-0.322658360475489	1e-04	0.00141053811659193	0.00318474350129045
OTU2231	Fungi	Ascomycota	Leotiomycetes	Helotiales	unclassified	unclassified	unclassified	-0.245563885693182	0.245563885693182	0.0031	0.0221363223609535	0.0110999141948445
OTU2232	Fungi	unclassified	unclassified	unclassified	unclassified	unclassified	unclassified	0.410303046594797	-0.410303046594797	1e-04	0.00141053811659193	0.027251247700562
OTU2236	Fungi	Ascomycota	Dothideomycetes	Pleosporales	unclassified	unclassified	Pleosporales_sp_CWG_F3_E6	0.234284526598255	-0.234284526598255	5e-04	0.00496919431279621	0.0024922209259085
OTU2240	Fungi	unclassified	unclassified	unclassified	unclassified	unclassified	unclassified	-0.259632984466534	0.259632984466534	0.0094	0.049075020746888	0.000993425931120778
OTU2246	Fungi	Ascomycota	unclassified	unclassified	unclassified	unclassified	unclassified	0.323134379974653	-0.323134379974653	1e-04	0.00141053811659193	0.00175154557847267
OTU2259	Fungi	Ascomycota	unclassified	unclassified	unclassified	unclassified	unclassified	0.365674016269365	-0.365674016269365	1e-04	0.00141053811659193	0.00454479751165539
OTU2260	Fungi	Ascomycota	Eurotiomycetes	Verrucariales	Verrucariaceae	unclassified	unclassified	0.215960510119814	-0.215960510119814	0.0038	0.0256225080385852	0.00211984611568408
OTU2285	Fungi	unclassified	unclassified	unclassified	unclassified	unclassified	unclassified	0.270477500059162	-0.270477500059162	3e-04	0.0032765625	0.00213433164811306
OTU2289	Fungi	unclassified	unclassified	unclassified	unclassified	unclassified	unclassified	0.200139318695442	-0.200139318695442	0.008	0.0434236410698878	0.00168259325922989
OTU2292	Fungi	Ascomycota	Sordariomycetes	Hypocreales	Hypocreales_family_Incertae_sedis	Stachybotrys	Stachybotrys_oleronensis	0.283585414474953	-0.283585414474953	3e-04	0.0032765625	0.00150070368379672
OTU2294	Fungi	Ascomycota	unclassified	unclassified	unclassified	unclassified	unclassified	0.392564134582627	-0.392564134582626	1e-04	0.00141053811659193	0.00545169214324707
OTU2305	Fungi	unclassified	unclassified	unclassified	unclassified	unclassified	unclassified	-0.252454311705581	0.252454311705581	0.0087	0.0461870886075949	0.00158591126852987
OTU2319	Fungi	unclassified	unclassified	unclassified	unclassified	unclassified	unclassified	0.224698624699748	-0.224698624699748	0.0037	0.0253558823529412	0.00214186058878079
OTU2327	Fungi	Basidiomycota	Tremellomycetes	Tremellales	Tremellales_family_Incertae_sedis	Cryptococcus	Cryptococcus_sp_HB_1222	-0.254697209428579	0.254697209428579	0.0067	0.0373999112688554	0.00181080543151916
OTU2331	Fungi	unclassified	unclassified	unclassified	unclassified	unclassified	unclassified	0.297205900094388	-0.297205900094388	1e-04	0.00141053811659193	0.00270060998371747
OTU2337	Fungi	unclassified	unclassified	unclassified	unclassified	unclassified	unclassified	-0.346536853567067	0.346536853567067	5e-04	0.00496919431279621	0.00158410836455653
OTU2341	Fungi	Basidiomycota	Exobasidiomycetes	Exobasidiales	unclassified	unclassified	Exobasidiales_sp	-0.306310321103251	0.306310321103251	5e-04	0.00496919431279621	0.00359891086494537
OTU2342	Fungi	unclassified	unclassified	unclassified	unclassified	unclassified	unclassified	0.27486212331233	-0.27486212331233	3e-04	0.0032765625	0.00178065829761004
OTU2343	Fungi	Basidiomycota	Agaricomycetes	Thelephorales	Thelephoraceae	unclassified	unclassified	0.277637614479278	-0.277637614479278	1e-04	0.00141053811659193	0.0135318774681437
OTU2347	Fungi	unclassified	unclassified	unclassified	unclassified	unclassified	fungal_sp_JH_68	0.420121253241001	-0.420121253241001	1e-04	0.00141053811659193	0.00552524242529059
OTU2348	Fungi	unclassified	unclassified	unclassified	unclassified	unclassified	unclassified	0.302996256818488	-0.302996256818488	9e-04	0.00807689015691869	0.00965197631671452
OTU2351	Fungi	unclassified	unclassified	unclassified	unclassified	unclassified	unclassified	0.20829068200326	-0.20829068200326	0.0044	0.02796	0.00169593600592187
OTU2357	Fungi	Ascomycota	unclassified	unclassified	unclassified	unclassified	unclassified	-0.233809097385171	0.233809097385171	0.0033	0.023352418447694	0.403867429067932
OTU2360	Fungi	unclassified	unclassified	unclassified	unclassified	unclassified	unclassified	0.298176852998621	-0.298176852998621	3e-04	0.0032765625	0.00224982095304182
OTU2364	Fungi	Ascomycota	unclassified	unclassified	unclassified	unclassified	unclassified	0.338422370250498	-0.338422370250498	1e-04	0.00141053811659193	0.00292476073286706
OTU2368	Fungi	unclassified	unclassified	unclassified	unclassified	unclassified	unclassified	-0.285406565443826	0.285406565443826	0.0018	0.0138602203182375	0.00215244274711006
OTU2375	Fungi	unclassified	unclassified	unclassified	unclassified	unclassified	unclassified	-0.238253901903608	0.238253901903608	5e-04	0.00496919431279621	0.0200307950967229
OTU2380	Fungi	Ascomycota	unclassified	unclassified	unclassified	unclassified	unclassified	0.215326947814925	-0.215326947814925	0.004	0.0264884210526316	0.00101132327134092
OTU2387	Fungi	unclassified	unclassified	unclassified	unclassified	unclassified	unclassified	0.275013372592619	-0.275013372592619	7e-04	0.00663207831325301	0.00207870975958138
OTU2395	Fungi	Ascomycota	Pezizomycetes	Pezizales	Pyronemataceae	unclassified	unclassified	0.138793966536136	-0.138793966536136	0.0042	0.0274373831775701	0.121691189602832
OTU2396	Fungi	Ascomycota	Eurotiomycetes	Verrucariales	Verrucariaceae	Polyblastia	Polyblastia_lutosa	0.31156226839088	-0.31156226839088	1e-04	0.00141053811659193	0.00413406426000537
OTU2399	Fungi	unclassified	unclassified	unclassified	unclassified	unclassified	unclassified	0.384391875210908	-0.384391875210908	1e-04	0.00141053811659193	0.00152631963599456
OTU2406	Fungi	Basidiomycota	Agaricomycetes	Agaricales	Mycenaceae	Mycena	Mycena_hiemalis	0.304730054422609	-0.304730054422609	2e-04	0.00243837209302326	0.00178308009389742
OTU2407	Fungi	Basidiomycota	Microbotryomycetes	unclassified	unclassified	unclassified	unclassified	0.231193096638867	-0.231193096638867	0.0048	0.0293172815533981	0.0021149529704417
OTU2410	Fungi	Basidiomycota	Agaricomycetes	Thelephorales	Thelephoraceae	Tomentella	Tomentella_asperula	0.301651245628279	-0.301651245628279	2e-04	0.00243837209302326	0.00155247074685828
OTU2413	Fungi	unclassified	unclassified	unclassified	unclassified	unclassified	unclassified	-0.260188217772868	0.260188217772868	0.0049	0.0296688161693936	0.00314827975664756
OTU2419	Fungi	Ascomycota	Leotiomycetes	Helotiales	unclassified	unclassified	unclassified	-0.331174483626761	0.331174483626761	3e-04	0.0032765625	0.00838809148701826
OTU2425	Fungi	unclassified	unclassified	unclassified	unclassified	unclassified	unclassified	-0.284175160063846	0.284175160063846	0.0048	0.0293172815533981	0.00130663012458962
OTU2428	Fungi	Ascomycota	Eurotiomycetes	Chaetothyriales	Herpotrichiellaceae	Capronia	Capronia_sp_96003a	-0.213989782882247	0.213989782882247	0.0016	0.0124883374689826	0.0154354611871886
OTU2429	Fungi	Ascomycota	Eurotiomycetes	Verrucariales	Verrucariaceae	unclassified	unclassified	0.198883321209387	-0.198883321209387	0.008	0.0434236410698878	0.00269185201766829
OTU2432	Fungi	Basidiomycota	Agaricomycetes	unclassified	unclassified	unclassified	unclassified	-0.255318216267822	0.255318216267822	0.0047	0.0289879411764706	0.00218175383126768
OTU2434	Fungi	unclassified	unclassified	unclassified	unclassified	unclassified	unclassified	0.472275830110482	-0.472275830110482	1e-04	0.00141053811659193	0.00192193457737543
OTU2435	Fungi	Basidiomycota	Agaricomycetes	Agaricales	Entolomataceae	Entoloma	Entoloma_conferendum	-0.252296062025846	0.252296062025846	0.005	0.0301293103448276	0.00260722574719085
OTU2439	Fungi	Glomeromycota	Glomeromycetes	Glomerales	Glomeraceae	unclassified	unclassified	-0.269254167501244	0.269254167501244	0.0054	0.0315133580705009	0.00230002265146667
OTU2443	Fungi	unclassified	unclassified	unclassified	unclassified	unclassified	unclassified	0.535480223501691	-0.535480223501691	1e-04	0.00141053811659193	0.00466484268336216
OTU2452	Fungi	unclassified	unclassified	unclassified	unclassified	unclassified	unclassified	0.38725239332613	-0.38725239332613	1e-04	0.00141053811659193	0.0027241650239932
OTU2456	Fungi	unclassified	unclassified	unclassified	unclassified	unclassified	unclassified	0.265634312752302	-0.265634312752302	3e-04	0.0032765625	0.00556007328925816
OTU2457	Fungi	unclassified	unclassified	unclassified	unclassified	unclassified	unclassified	0.254110384233829	-0.254110384233829	9e-04	0.00807689015691869	0.00562104670275185
OTU2461	Fungi	Basidiomycota	Agaricomycetes	Cantharellales	Tulasnellaceae	Epulorhiza	unclassified	0.239960503450622	-0.239960503450622	0.0026	0.01893125	0.00170964125707118
OTU2464	Fungi	Basidiomycota	Agaricomycetes	Boletales	Suillaceae	Suillus	Suillus_bresadolae	0.328746717477776	-0.328746717477776	3e-04	0.0032765625	0.00332686278927813
OTU2465	Fungi	unclassified	unclassified	unclassified	unclassified	unclassified	unclassified	-0.298633126749163	0.298633126749163	0.0015	0.0118698113207547	0.00241041587122954
OTU2470	Fungi	unclassified	unclassified	unclassified	unclassified	unclassified	unclassified	-0.265411637745035	0.265411637745035	0.0066	0.0369072	0.00240437040453916
OTU2477	Fungi	unclassified	unclassified	unclassified	unclassified	unclassified	unclassified	-0.301915126073636	0.301915126073636	0.0015	0.0118698113207547	0.00159110514335838
OTU2481	Fungi	Ascomycota	Eurotiomycetes	Chaetothyriales	Herpotrichiellaceae	unclassified	unclassified	0.222562538056255	-0.222562538056255	0.0013	0.0106349804941482	0.00116232947685043
OTU2487	Fungi	unclassified	unclassified	unclassified	unclassified	unclassified	unclassified	0.298420797851723	-0.298420797851723	2e-04	0.00243837209302326	0.00129154095577088
OTU2491	Fungi	Ascomycota	unclassified	unclassified	unclassified	unclassified	unclassified	0.265254872374144	-0.265254872374144	5e-04	0.00496919431279621	0.00795314561134379
OTU2495	Fungi	Ascomycota	Leotiomycetes	Helotiales	unclassified	unclassified	unclassified	0.235414344276879	-0.235414344276879	0.0038	0.0256225080385852	0.00411138882889327
OTU2500	Fungi	Basidiomycota	Agaricomycetes	Boletales	Suillaceae	Suillus	unclassified	0.27399095487068	-0.27399095487068	1e-04	0.00141053811659193	0.00197541074144901
OTU2501	Fungi	Ascomycota	Leotiomycetes	Helotiales	unclassified	unclassified	unclassified	-0.272204323782088	0.272204323782088	0.0042	0.0274373831775701	0.0036672836262622
OTU2505	Fungi	unclassified	unclassified	unclassified	unclassified	unclassified	unclassified	0.47423621101141	-0.47423621101141	1e-04	0.00141053811659193	0.00163246204480942
OTU2508	Fungi	Basidiomycota	unclassified	unclassified	unclassified	unclassified	unclassified	-0.290378805176188	0.290378805176188	0.0012	0.010038829787234	0.00286005606801633
OTU2520	Fungi	unclassified	unclassified	unclassified	unclassified	unclassified	unclassified	-0.264178698991141	0.264178698991141	0.0083	0.0445903501280956	0.00206941365850429
OTU2521	Fungi	Chytridiomycota	unclassified	unclassified	unclassified	unclassified	Chytridiomycota_sp	0.237200339626987	-0.237200339626987	0.0012	0.010038829787234	0.00155630968543753
OTU2556	Fungi	unclassified	unclassified	unclassified	unclassified	unclassified	unclassified	0.205498024740592	-0.205498024740592	0.004	0.0264884210526316	0.00100561915209845
OTU2561	Fungi	Ascomycota	Eurotiomycetes	Verrucariales	Verrucariaceae	Verrucaria	unclassified	0.501267575391281	-0.501267575391281	1e-04	0.00141053811659193	0.00769425105450371
OTU2581	Fungi	unclassified	unclassified	unclassified	unclassified	unclassified	unclassified	0.523683947469215	-0.523683947469215	1e-04	0.00141053811659193	0.00453506189145499
OTU2588	Fungi	unclassified	unclassified	unclassified	unclassified	unclassified	unclassified	-0.280036108008866	0.280036108008866	0.0046	0.0285954545454545	0.00123988959739643
OTU2595	Fungi	unclassified	unclassified	unclassified	unclassified	unclassified	unclassified	0.317888345105612	-0.317888345105612	3e-04	0.0032765625	0.00106610258096577
OTU2597	Fungi	unclassified	unclassified	unclassified	unclassified	unclassified	unclassified	0.271542708374067	-0.271542708374067	3e-04	0.0032765625	0.00144894669555445
OTU2618	Fungi	Ascomycota	Eurotiomycetes	Chaetothyriales	Herpotrichiellaceae	Capronia	unclassified	-0.353525221075834	0.353525221075834	1e-04	0.00141053811659193	0.00650416868696975
OTU2627	Fungi	Ascomycota	unclassified	unclassified	unclassified	unclassified	unclassified	0.260894286740881	-0.260894286740881	5e-04	0.00496919431279621	0.00137959670020529
OTU2631	Fungi	unclassified	unclassified	unclassified	unclassified	unclassified	unclassified	-0.233028241333311	0.233028241333311	0.0037	0.0253558823529412	0.0700823949039552
OTU2632	Fungi	unclassified	unclassified	unclassified	unclassified	unclassified	unclassified	-0.359731672480401	0.359731672480401	1e-04	0.00141053811659193	0.00369500052880161
OTU2633	Fungi	Ascomycota	unclassified	unclassified	unclassified	unclassified	Ascomycota_sp_ARIZ_CIArt3_1	0.202585992539656	-0.202585992539656	0.0042	0.0274373831775701	0.00130886516907292
OTU2647	Fungi	unclassified	unclassified	unclassified	unclassified	unclassified	fungal_sp_WkRe_5	-0.299801873612492	0.299801873612492	3e-04	0.0032765625	0.0745159011358656
OTU2661	Fungi	unclassified	unclassified	unclassified	unclassified	unclassified	unclassified	-0.271840501432194	0.271840501432194	0.0067	0.0373999112688554	0.00104651733536337
OTU2665	Fungi	Ascomycota	unclassified	unclassified	unclassified	unclassified	unclassified	0.285493852120327	-0.285493852120327	1e-04	0.00141053811659193	0.0028568741908574
OTU2668	Fungi	unclassified	unclassified	unclassified	unclassified	unclassified	unclassified	0.309275306379518	-0.309275306379518	1e-04	0.00141053811659193	0.00284116506302149
OTU2674	Fungi	Ascomycota	unclassified	unclassified	unclassified	unclassified	unclassified	0.262486129507868	-0.262486129507868	6e-04	0.00579815668202765	0.00117100764240943
OTU2677	Fungi	unclassified	unclassified	unclassified	unclassified	unclassified	unclassified	-0.282836272514638	0.282836272514638	0.0037	0.0253558823529412	0.00160541773702174
OTU2691	Fungi	Ascomycota	unclassified	unclassified	unclassified	unclassified	ascomycete_sp_DF31	-0.336481575199014	0.336481575199014	1e-04	0.00141053811659193	0.00988561055504106
OTU2702	Fungi	unclassified	unclassified	unclassified	unclassified	unclassified	unclassified	0.461820968089993	-0.461820968089993	1e-04	0.00141053811659193	0.00379467320119164
OTU2705	Fungi	Basidiomycota	unclassified	unclassified	unclassified	unclassified	Agaricomycotina_sp	0.206481272975883	-0.206481272975883	0.0053	0.0311901777362021	0.00185413364234457
OTU2706	Fungi	unclassified	unclassified	unclassified	unclassified	unclassified	unclassified	0.194402253470817	-0.194402253470817	0.0077	0.0421957317073171	0.00368582168832245
OTU2708	Fungi	Ascomycota	unclassified	unclassified	unclassified	unclassified	unclassified	-0.25138442904519	0.25138442904519	0.0026	0.01893125	0.211571210382231
OTU2711	Fungi	unclassified	unclassified	unclassified	unclassified	unclassified	unclassified	0.273178299080155	-0.273178299080155	0.0011	0.00945368852459016	0.00279307680808758
OTU2714	Fungi	unclassified	unclassified	unclassified	unclassified	unclassified	fungal_sp_J17	0.275182339942395	-0.275182339942395	3e-04	0.0032765625	0.00628298458659678
OTU2719	Fungi	unclassified	unclassified	unclassified	unclassified	unclassified	unclassified	0.484715903208373	-0.484715903208373	1e-04	0.00141053811659193	0.0034157786606485
OTU2722	Fungi	Basidiomycota	unclassified	unclassified	unclassified	unclassified	Basidiomycota_sp_CC_15_08	0.401933353887856	-0.401933353887856	1e-04	0.00141053811659193	0.00629516013191242
OTU2734	Fungi	Ascomycota	unclassified	unclassified	unclassified	unclassified	unclassified	0.246960103843366	-0.246960103843366	0.0011	0.00945368852459016	0.00185017525126913
OTU2739	Fungi	Ascomycota	unclassified	unclassified	unclassified	unclassified	unclassified	0.255813087290119	-0.255813087290119	1e-04	0.00141053811659193	0.00271291931141948
OTU2742	Fungi	unclassified	unclassified	unclassified	unclassified	unclassified	unclassified	0.415456025630944	-0.415456025630944	1e-04	0.00141053811659193	0.0047392781205087
OTU2756	Fungi	Ascomycota	Eurotiomycetes	Chaetothyriales	Herpotrichiellaceae	unclassified	unclassified	0.303768888875867	-0.303768888875867	1e-04	0.00141053811659193	0.00343428354019991
OTU2757	Fungi	Ascomycota	Eurotiomycetes	Chaetothyriales	Herpotrichiellaceae	Cladophialophora	Cladophialophora_sp_V475	-0.390445823295043	0.390445823295043	1e-04	0.00141053811659193	0.00868571875397006
OTU2768	Fungi	unclassified	unclassified	unclassified	unclassified	unclassified	unclassified	-0.277008040821856	0.277008040821856	0.0064	0.0359165031222123	0.00163252687288378
OTU2769	Fungi	unclassified	unclassified	unclassified	unclassified	unclassified	unclassified	0.294751595508875	-0.294751595508875	3e-04	0.0032765625	0.00130915191872556
OTU2782	Fungi	Ascomycota	unclassified	unclassified	unclassified	unclassified	unclassified	0.254621641398899	-0.254621641398899	0.0015	0.0118698113207547	0.00123360979562651
OTU2788	Fungi	Glomeromycota	Glomeromycetes	Archaeosporales	Ambisporaceae	unclassified	unclassified	-0.304141178011946	0.304141178011946	0.0016	0.0124883374689826	0.00244578225601368
OTU2809	Fungi	Basidiomycota	Agaricomycetes	Agaricales	Agaricaceae	Morganella	Morganella_pyriformis	0.249683961773638	-0.249683961773638	0.0091	0.0478663043478261	0.00140204394786926
OTU2820	Fungi	Basidiomycota	unclassified	unclassified	unclassified	unclassified	unclassified	0.217403679063591	-0.217403679063591	0.0035	0.0243567477876106	0.000810677952647948
OTU2822	Fungi	unclassified	unclassified	unclassified	unclassified	unclassified	unclassified	0.219856401655245	-0.219856401655245	0.0046	0.0285954545454545	0.00144552361987557
OTU2830	Fungi	Basidiomycota	Agaricomycetes	Sebacinales	unclassified	unclassified	Sebacinales_sp_JPK_89	0.207477347564507	-0.207477347564507	0.0038	0.0256225080385852	0.00170697746818102
OTU2839	Fungi	unclassified	unclassified	unclassified	unclassified	unclassified	unclassified	0.216889177916891	-0.216889177916891	0.0038	0.0256225080385852	0.000682996467259078
OTU2848	Fungi	unclassified	unclassified	unclassified	unclassified	unclassified	unclassified	0.278411866506777	-0.278411866506777	2e-04	0.00243837209302326	0.00182992393171415
OTU2850	Fungi	Ascomycota	Leotiomycetes	Helotiales	unclassified	unclassified	unclassified	-0.262265928535312	0.262265928535312	0.0082	0.0442041131105399	0.00803267283906926
OTU2852	Fungi	Ascomycota	Lecanoromycetes	Lecanorales	unclassified	unclassified	Lecanorales_sp	-0.398897011351944	0.398897011351944	1e-04	0.00141053811659193	0.0161382719668705
OTU2864	Fungi	Ascomycota	unclassified	unclassified	unclassified	unclassified	unclassified	-0.308669342418634	0.308669342418634	0.0018	0.0138602203182375	0.00322242009244171
OTU2869	Fungi	Basidiomycota	Microbotryomycetes	unclassified	unclassified	unclassified	unclassified	0.229440832682389	-0.229440832682389	0.0017	0.0131870530209618	0.0016951133736306
OTU2870	Fungi	unclassified	unclassified	unclassified	unclassified	unclassified	unclassified	-0.235732158130687	0.235732158130687	0.0035	0.0243567477876106	0.00463369634176735
OTU2871	Fungi	Basidiomycota	Tremellomycetes	Tremellales	Tremellales_family_Incertae_sedis	Dioszegia	unclassified	-0.275434398976588	0.275434398976588	0.0044	0.02796	0.00294498537974705
OTU2884	Fungi	Basidiomycota	Agaricomycetes	Geastrales	Geastraceae	Geastrum	Geastrum_minimum	0.341472426856468	-0.341472426856468	1e-04	0.00141053811659193	0.000907667077206243
OTU2888	Fungi	unclassified	unclassified	unclassified	unclassified	unclassified	unclassified	-0.280492723725814	0.280492723725814	0.0062	0.035044204851752	0.00126437097092738
OTU2892	Fungi	Ascomycota	unclassified	unclassified	unclassified	unclassified	unclassified	0.252069991448732	-0.252069991448732	8e-04	0.0074120765832106	0.00108447615726936
OTU2894	Fungi	Ascomycota	unclassified	unclassified	unclassified	unclassified	unclassified	-0.368812155014891	0.368812155014891	1e-04	0.00141053811659193	0.0710761868251638
OTU2896	Fungi	Basidiomycota	Agaricomycetes	Agaricales	Entolomataceae	Entoloma	Entoloma_sp_No244	0.191678980013236	-0.191678980013236	0.0046	0.0285954545454545	0.00198994255907094
OTU2899	Fungi	Ascomycota	unclassified	unclassified	unclassified	unclassified	unclassified	-0.226450118817536	0.226450118817536	0.0091	0.0478663043478261	0.00273801910031788
OTU2900	Fungi	unclassified	unclassified	unclassified	unclassified	unclassified	unclassified	0.435561373925312	-0.435561373925312	1e-04	0.00141053811659193	0.00872650181620969
OTU2903	Fungi	unclassified	unclassified	unclassified	unclassified	unclassified	unclassified	0.297273599455021	-0.297273599455021	3e-04	0.0032765625	0.00184106890875095
OTU2908	Fungi	Basidiomycota	Agaricomycetes	Agaricales	Inocybaceae	Inocybe	Inocybe_pseudoreducta	-0.29930632293574	0.29930632293574	0.0036	0.0249422907488987	0.000913681294318624
OTU2920	Fungi	Ascomycota	unclassified	unclassified	unclassified	unclassified	unclassified	0.200592988961935	-0.200592988961935	0.0059	0.0336203804347826	0.00106294264900546
OTU2921	Fungi	Ascomycota	Leotiomycetes	Helotiales	unclassified	unclassified	unclassified	0.208954043985596	-0.208954043985596	0.0081	0.0437775773195876	0.00102608461828954
OTU2956	Fungi	unclassified	unclassified	unclassified	unclassified	unclassified	unclassified	0.353965244425525	-0.353965244425525	1e-04	0.00141053811659193	0.00110918910138094
OTU2972	Fungi	unclassified	unclassified	unclassified	unclassified	unclassified	unclassified	0.310214526687687	-0.310214526687687	1e-04	0.00141053811659193	0.00228282594987015
OTU2990	Fungi	unclassified	unclassified	unclassified	unclassified	unclassified	unclassified	0.436273840950403	-0.436273840950402	1e-04	0.00141053811659193	0.0041771864091757
OTU2995	Fungi	unclassified	unclassified	unclassified	unclassified	unclassified	unclassified	0.376035593453323	-0.376035593453323	1e-04	0.00141053811659193	0.00134210010775728
OTU3005	Fungi	Basidiomycota	Agaricomycetes	Agaricales	Inocybaceae	Inocybe	Inocybe_cf_flocculosa_F14057	0.215700379138463	-0.215700379138463	0.0041	0.0269239039665971	0.00212817758928888
OTU3009	Fungi	Ascomycota	Orbiliomycetes	Orbiliales	Orbiliaceae	unclassified	Orbiliaceae_sp	0.337660792423898	-0.337660792423898	1e-04	0.00141053811659193	0.00412257352719151
OTU3011	Fungi	unclassified	unclassified	unclassified	unclassified	unclassified	unclassified	-0.231661533708572	0.231661533708572	0.0081	0.0437775773195876	0.00224269598229769
OTU3023	Fungi	Basidiomycota	Agaricomycetes	Boletales	unclassified	unclassified	unclassified	0.338721195075279	-0.338721195075279	1e-04	0.00141053811659193	0.00159786774962774
OTU3025	Fungi	Ascomycota	Dothideomycetes	Capnodiales	Mycosphaerellaceae	Mycosphaerella	Mycosphaerella_sp_AM_2006c	-0.25653912290418	0.25653912290418	0.0061	0.0346345667870036	0.00208684112324615
OTU3029	Fungi	Ascomycota	Eurotiomycetes	Verrucariales	Verrucariaceae	unclassified	unclassified	0.298695988658093	-0.298695988658093	1e-04	0.00141053811659193	0.012279486952398
OTU3033	Fungi	Ascomycota	Leotiomycetes	Helotiales	unclassified	unclassified	unclassified	0.259839390908925	-0.259839390908925	0.0016	0.0124883374689826	0.000943697313400904
OTU3037	Fungi	Ascomycota	Dothideomycetes	unclassified	unclassified	unclassified	unclassified	0.24884456723617	-0.24884456723617	0.0013	0.0106349804941482	0.00201770471655542
OTU3041	Fungi	Ascomycota	unclassified	unclassified	unclassified	unclassified	unclassified	-0.286738410143876	0.286738410143876	0.0049	0.0296688161693936	0.0010025403768299
OTU3053	Fungi	unclassified	unclassified	unclassified	unclassified	unclassified	unclassified	0.215866002860108	-0.215866002860108	0.0011	0.00945368852459016	0.00172898598636929
OTU3063	Fungi	unclassified	unclassified	unclassified	unclassified	unclassified	unclassified	-0.26373817255611	0.26373817255611	0.0046	0.0285954545454545	0.00433088682145615
OTU3073	Fungi	unclassified	unclassified	unclassified	unclassified	unclassified	unclassified	0.352908174600481	-0.352908174600481	1e-04	0.00141053811659193	0.001120048797731
OTU3079	Fungi	Ascomycota	unclassified	unclassified	unclassified	unclassified	ascomycete_sp_MA_4711	0.232086239663389	-0.232086239663389	0.0043	0.0278019527235355	0.000628435646123795
OTU3084	Fungi	Ascomycota	Eurotiomycetes	Verrucariales	Verrucariaceae	Verrucaria	unclassified	0.192365593266308	-0.192365593266308	0.0054	0.0315133580705009	0.001159932575121
OTU3087	Fungi	unclassified	unclassified	unclassified	unclassified	unclassified	unclassified	0.253959463797687	-0.253959463797687	6e-04	0.00579815668202765	0.0011903606725853
OTU3091	Fungi	unclassified	unclassified	unclassified	unclassified	unclassified	unclassified	-0.41078946751316	0.41078946751316	1e-04	0.00141053811659193	0.0035532986461304
OTU3092	Fungi	unclassified	unclassified	unclassified	unclassified	unclassified	unclassified	0.332708133975704	-0.332708133975704	2e-04	0.00243837209302326	0.00119401307107212
OTU3112	Fungi	Ascomycota	Eurotiomycetes	Verrucariales	Verrucariaceae	Polyblastia	unclassified	0.35460857334334	-0.35460857334334	1e-04	0.00141053811659193	0.00148473338418122
OTU3113	Fungi	Ascomycota	unclassified	unclassified	unclassified	unclassified	unclassified	0.379910290435881	-0.379910290435881	1e-04	0.00141053811659193	0.00683396518039606
OTU3114	Fungi	Ascomycota	Eurotiomycetes	Chaetothyriales	Herpotrichiellaceae	Cladophialophora	Cladophialophora_sp_94002a	-0.256875283837114	0.256875283837114	0.007	0.0387308707124011	0.00320688298441892
OTU3117	Fungi	unclassified	unclassified	unclassified	unclassified	unclassified	unclassified	-0.34895840419632	0.34895840419632	5e-04	0.00496919431279621	0.00182905832378729
OTU3125	Fungi	unclassified	unclassified	unclassified	unclassified	unclassified	unclassified	0.230758669101746	-0.230758669101746	9e-04	0.00807689015691869	0.00201288826432407
OTU3142	Fungi	Ascomycota	unclassified	unclassified	unclassified	unclassified	unclassified	0.259830405461118	-0.259830405461118	0.001	0.00878631284916201	0.00173958401304011
OTU3154	Fungi	unclassified	unclassified	unclassified	unclassified	unclassified	unclassified	-0.331374746305628	0.331374746305628	4e-04	0.00416622516556291	0.00211330609082878
OTU3155	Fungi	Ascomycota	Leotiomycetes	Helotiales	Helotiales_family_Incertae_sedis	Tetracladium	unclassified	0.355584531071461	-0.355584531071461	1e-04	0.00141053811659193	0.0203477262901465
OTU3156	Fungi	Ascomycota	Leotiomycetes	Helotiales	unclassified	unclassified	unclassified	-0.255693531257477	0.255693531257477	0.0062	0.035044204851752	0.0046792008095768
OTU3157	Fungi	Ascomycota	unclassified	unclassified	unclassified	unclassified	unclassified	0.214383939875444	-0.214383939875444	0.0038	0.0256225080385852	0.00105435911659474
OTU3173	Fungi	Ascomycota	Leotiomycetes	Helotiales	Helotiales_family_Incertae_sedis	Tetracladium	Tetracladium_sp_AGK_1	0.215861472740154	-0.215861472740154	0.0011	0.00945368852459016	0.0037381184442332
OTU3179	Fungi	Ascomycota	Eurotiomycetes	Chaetothyriales	Herpotrichiellaceae	unclassified	unclassified	-0.305358271455007	0.305358271455007	2e-04	0.00243837209302326	0.113371885795013
OTU3189	Fungi	Ascomycota	Eurotiomycetes	Verrucariales	Verrucariaceae	Polyblastia	unclassified	0.255586106305593	-0.255586106305593	3e-04	0.0032765625	0.00252526818244429
OTU3191	Fungi	Basidiomycota	Agaricomycetes	Agaricales	Strophariaceae	Hebeloma	Hebeloma_laterinum	0.311093685633634	-0.311093685633634	1e-04	0.00141053811659193	0.0013015784096806
OTU3219	Fungi	Ascomycota	unclassified	unclassified	unclassified	unclassified	unclassified	0.57062231419019	-0.57062231419019	1e-04	0.00141053811659193	0.308628281932126
OTU3224	Fungi	Ascomycota	Sordariomycetes	Xylariales	Xylariaceae	Pyrenomyxa	Pyrenomyxa_morganii	0.25880638174093	-0.25880638174093	6e-04	0.00579815668202765	0.000665660301473142
OTU3226	Fungi	unclassified	unclassified	unclassified	unclassified	unclassified	unclassified	0.229857831257928	-0.229857831257929	0.0027	0.0195462600690449	0.000711456811897421
OTU3231	Fungi	Ascomycota	Eurotiomycetes	Chaetothyriales	Herpotrichiellaceae	unclassified	unclassified	0.210888213413061	-0.210888213413061	0.0088	0.0466	0.000616284002354849
OTU3234	Fungi	Ascomycota	Eurotiomycetes	Verrucariales	Verrucariaceae	unclassified	unclassified	0.229343950628676	-0.229343950628676	2e-04	0.00243837209302326	0.0596598639691031
OTU3238	Fungi	Glomeromycota	Glomeromycetes	Archaeosporales	Ambisporaceae	Ambispora	Ambispora_gerdemannii	0.285456811484092	-0.285456811484092	2e-04	0.00243837209302326	0.00313860040682619
OTU3241	Fungi	unclassified	unclassified	unclassified	unclassified	unclassified	unclassified	0.317280004092346	-0.317280004092346	8e-04	0.0074120765832106	0.00366761977766927
OTU3242	Fungi	unclassified	unclassified	unclassified	unclassified	unclassified	unclassified	0.307914511149621	-0.307914511149621	2e-04	0.00243837209302326	0.00100971228390544
OTU3248	Fungi	unclassified	unclassified	unclassified	unclassified	unclassified	unclassified	0.195405690226166	-0.195405690226166	0.0011	0.00945368852459016	0.0302856309949206
OTU3255	Fungi	unclassified	unclassified	unclassified	unclassified	unclassified	unclassified	0.226600243326332	-0.226600243326332	8e-04	0.0074120765832106	0.00312126201339763
OTU3260	Fungi	Basidiomycota	Agaricomycetes	Agaricales	Strophariaceae	Hypholoma	unclassified	0.268675272310019	-0.268675272310019	9e-04	0.00807689015691869	0.00082771494976713
OTU3268	Fungi	unclassified	unclassified	unclassified	unclassified	unclassified	unclassified	-0.257349194756499	0.257349194756499	0.0041	0.0269239039665971	0.0373305764132685
OTU3284	Fungi	Ascomycota	Orbiliomycetes	Orbiliales	Orbiliaceae	unclassified	Orbiliaceae_sp	-0.209915215246966	0.209915215246966	0.0049	0.0296688161693936	0.0237894180481056
OTU3294	Fungi	Ascomycota	unclassified	unclassified	unclassified	unclassified	unclassified	0.239148858845849	-0.239148858845849	0.0011	0.00945368852459016	0.00129974729785306
OTU3318	Fungi	unclassified	unclassified	unclassified	unclassified	unclassified	unclassified	0.368383327539626	-0.368383327539626	1e-04	0.00141053811659193	0.00163374508208706
OTU3319	Fungi	Ascomycota	Orbiliomycetes	Orbiliales	Orbiliaceae	Dactylella	Dactylella_sp_AS60288	0.385456279920683	-0.385456279920683	1e-04	0.00141053811659193	0.00300641924576387
OTU3324	Fungi	unclassified	unclassified	unclassified	unclassified	unclassified	unclassified	0.259553652197705	-0.259553652197705	3e-04	0.0032765625	0.00230054178505627
OTU3332	Fungi	unclassified	unclassified	unclassified	unclassified	unclassified	unclassified	0.314675818960495	-0.314675818960495	0.0013	0.0106349804941482	0.00172577573533189
OTU3338	Fungi	unclassified	unclassified	unclassified	unclassified	unclassified	unclassified	0.258348631713341	-0.258348631713341	1e-04	0.00141053811659193	0.0010018366050545
OTU3352	Fungi	Ascomycota	Leotiomycetes	Helotiales	unclassified	unclassified	unclassified	-0.243959129037061	0.243959129037061	0.0084	0.0449357142857143	0.00372505675845919
OTU3354	Fungi	Glomeromycota	Glomeromycetes	Glomerales	Glomeraceae	unclassified	unclassified	-0.272013874664093	0.272013874664093	0.0082	0.0442041131105399	0.00107276316799211
OTU3383	Fungi	unclassified	unclassified	unclassified	unclassified	unclassified	unclassified	0.29109303527325	-0.29109303527325	1e-04	0.00141053811659193	0.0012661130446119
OTU3396	Fungi	Ascomycota	Dothideomycetes	unclassified	unclassified	unclassified	unclassified	-0.263212461653244	0.263212461653244	0.0046	0.0285954545454545	0.0654997704259387
OTU3408	Fungi	unclassified	unclassified	unclassified	unclassified	unclassified	unclassified	0.284202780264826	-0.284202780264826	6e-04	0.00579815668202765	0.000855996303297235
OTU3413	Fungi	unclassified	unclassified	unclassified	unclassified	unclassified	unclassified	0.338753003025105	-0.338753003025105	2e-04	0.00243837209302326	0.00120356212999317
OTU3418	Fungi	Basidiomycota	Agaricomycetes	Agaricales	Psathyrellaceae	Coprinellus	Coprinellus_sabulicola	0.211247544047227	-0.211247544047227	0.0043	0.0278019527235355	0.00187566852829867
OTU3424	Fungi	unclassified	unclassified	unclassified	unclassified	unclassified	unclassified	-0.294592295421548	0.294592295421548	0.0048	0.0293172815533981	0.000598005025905238
OTU3442	Fungi	unclassified	unclassified	unclassified	unclassified	unclassified	unclassified	-0.25950730598791	0.25950730598791	0.0035	0.0243567477876106	0.00500823392154306
OTU3457	Fungi	unclassified	unclassified	unclassified	unclassified	unclassified	unclassified	0.214388709320149	-0.214388709320149	0.0026	0.01893125	0.000812016489733098
OTU3459	Fungi	Mucoromycota	Zygomycota_class_Incertae_sedis	Mortierellales	Mortierellaceae	Mortierella	unclassified	-0.241346588559853	0.241346588559853	0.0026	0.01893125	0.00552742045092383
OTU3472	Fungi	Glomeromycota	Glomeromycetes	Glomerales	Glomeraceae	unclassified	unclassified	0.236499632596105	-0.236499632596105	0.0015	0.0118698113207547	0.000817778320393635
OTU3473	Fungi	Ascomycota	Leotiomycetes	Helotiales	unclassified	unclassified	unclassified	-0.319052570892268	0.319052570892268	5e-04	0.00496919431279621	0.00771963969867427
OTU3476	Fungi	Ascomycota	Sordariomycetes	Hypocreales	Nectriaceae	Fusarium	Fusarium_sp_411	-0.396288857502651	0.396288857502651	1e-04	0.00141053811659193	0.00178767644009434
OTU3479	Fungi	Ascomycota	Eurotiomycetes	Chaetothyriales	Herpotrichiellaceae	Cladophialophora	Cladophialophora_sp_CBS_35083	-0.283840533924795	0.283840533924795	1e-04	0.00141053811659193	0.0231060713441637
OTU3508	Fungi	unclassified	unclassified	unclassified	unclassified	unclassified	unclassified	0.274985163654833	-0.274985163654833	2e-04	0.00243837209302326	0.000794113948865279
OTU3516	Fungi	unclassified	unclassified	unclassified	unclassified	unclassified	unclassified	0.159289814598397	-0.159289814598397	0.0081	0.0437775773195876	0.00219233152504484
OTU3528	Fungi	Ascomycota	unclassified	unclassified	unclassified	unclassified	unclassified	0.207904954901576	-0.207904954901576	0.0045	0.0283095	0.000563334920253939
OTU3565	Fungi	unclassified	unclassified	unclassified	unclassified	unclassified	fungal_sp_ANTELF10	-0.24343615160578	0.24343615160578	0.0053	0.0311901777362021	0.0157032260721813
OTU3570	Fungi	Ascomycota	Leotiomycetes	Helotiales	unclassified	unclassified	unclassified	0.235834138747097	-0.235834138747097	0.004	0.0264884210526316	0.000342990873975831
OTU3586	Fungi	unclassified	unclassified	unclassified	unclassified	unclassified	unclassified	0.28132593182378	-0.28132593182378	5e-04	0.00496919431279621	0.00102795707199474
OTU3587	Fungi	Basidiomycota	Agaricomycetes	Agaricales	Agaricaceae	Tulostoma	Tulostoma_melanocyclum	0.233823526864637	-0.233823526864637	0.0044	0.02796	0.000514128905414753
OTU3591	Fungi	Ascomycota	Sordariomycetes	Hypocreales	Nectriaceae	Fusarium	Fusarium_sp_0109CI27A1	-0.280812123087703	0.280812123087703	0.0071	0.0392496485061511	0.000771739199428023
OTU3627	Fungi	unclassified	unclassified	unclassified	unclassified	unclassified	unclassified	-0.265917255110952	0.265917255110952	0.0084	0.0449357142857143	0.00195654106686504
OTU3649	Fungi	Basidiomycota	Tremellomycetes	Trichosporonales	Trichosporonaceae	Trichosporon	Trichosporon_sp_EN3S16	-0.281668056397698	0.281668056397698	0.008	0.0434236410698878	0.000794187317834272
OTU3653	Fungi	unclassified	unclassified	unclassified	unclassified	unclassified	unclassified	0.212626116752558	-0.212626116752558	0.0053	0.0311901777362021	0.000963087139337407
OTU3658	Fungi	Ascomycota	Eurotiomycetes	Verrucariales	Verrucariaceae	Verrucaria	Verrucaria_sp_A_Orange_17054	0.198387660750658	-0.198387660750658	0.005	0.0301293103448276	0.000792253557561708
OTU3671	Fungi	unclassified	unclassified	unclassified	unclassified	unclassified	unclassified	0.2365996794465	-0.2365996794465	0.0052	0.0308906515580737	0.000306076952953844
OTU3676	Fungi	unclassified	unclassified	unclassified	unclassified	unclassified	unclassified	0.236199399106713	-0.236199399106713	0.0045	0.0283095	0.000374431173699993
OTU3677	Fungi	unclassified	unclassified	unclassified	unclassified	unclassified	unclassified	0.225376217122695	-0.225376217122695	0.0016	0.0124883374689826	0.00058597153688405
OTU3679	Fungi	unclassified	unclassified	unclassified	unclassified	unclassified	unclassified	0.265649794589777	-0.265649794589777	2e-04	0.00243837209302326	0.00128330927841797
OTU3681	Fungi	unclassified	unclassified	unclassified	unclassified	unclassified	unclassified	0.497276377298692	-0.497276377298693	1e-04	0.00141053811659193	0.00246069903119477
OTU3683	Fungi	unclassified	unclassified	unclassified	unclassified	unclassified	unclassified	0.304176628786374	-0.304176628786374	3e-04	0.0032765625	0.000835201752459409
OTU3685	Fungi	unclassified	unclassified	unclassified	unclassified	unclassified	unclassified	0.498385692613986	-0.498385692613986	1e-04	0.00141053811659193	0.00208107258282974
OTU3690	Fungi	Ascomycota	Eurotiomycetes	Verrucariales	Verrucariaceae	Verrucaria	unclassified	0.258469743793777	-0.258469743793777	0.0015	0.0118698113207547	0.000659634654376648
OTU3701	Fungi	Ascomycota	Ascomycota_class_Incertae_sedis	Ascomycota_order_Incertae_sedis	Ascomycota_family_Incertae_sedis	Scolecobasidium	Scolecobasidium_excentricum	-0.278327152296194	0.278327152296194	0.008	0.0434236410698878	0.00107209707880652
OTU3708	Fungi	unclassified	unclassified	unclassified	unclassified	unclassified	unclassified	-0.29907320206663	0.29907320206663	0.0039	0.026073219978746	0.00104854189794091
OTU3713	Fungi	Ascomycota	unclassified	unclassified	unclassified	unclassified	unclassified	-0.285414984241055	0.285414984241055	0.0051	0.0305272121788773	0.00158274081363263
OTU3730	Fungi	Mucoromycota	Zygomycota_class_Incertae_sedis	Mortierellales	Mortierellaceae	Mortierella	Mortierella_elongatula	0.195193798185263	-0.195193798185263	0.0093	0.0486741264559068	0.000886162160607011
OTU3745	Fungi	Ascomycota	Sordariomycetes	Sordariales	Lasiosphaeriaceae	Podospora	Podospora_glutinans	0.22965374987579	-0.22965374987579	0.0019	0.0144533252720677	0.00209598456918227
OTU3746	Fungi	unclassified	unclassified	unclassified	unclassified	unclassified	unclassified	0.26965547843593	-0.26965547843593	1e-04	0.00141053811659193	0.00181074738913508
OTU3762	Fungi	Ascomycota	Eurotiomycetes	Chaetothyriales	Herpotrichiellaceae	Phialophora	unclassified	0.274999669319959	-0.274999669319959	2e-04	0.00243837209302326	0.00110839563159219
OTU3765	Fungi	unclassified	unclassified	unclassified	unclassified	unclassified	unclassified	0.240928764670322	-0.240928764670322	0.0015	0.0118698113207547	0.00234519186782062
OTU3778	Fungi	Chytridiomycota	Chytridiomycetes	unclassified	unclassified	unclassified	Chytridiomycetes_sp	0.301773280031268	-0.301773280031268	1e-04	0.00141053811659193	0.00171283646368489
OTU3788	Fungi	Ascomycota	unclassified	unclassified	unclassified	unclassified	unclassified	0.221379525512907	-0.221379525512907	0.0051	0.0305272121788773	0.00112125125522773
OTU3796	Fungi	Ascomycota	unclassified	unclassified	unclassified	unclassified	unclassified	0.272518816095329	-0.272518816095329	6e-04	0.00579815668202765	0.000848680693084647
OTU3806	Fungi	Basidiomycota	Microbotryomycetes	unclassified	unclassified	unclassified	Microbotryomycetes_sp	-0.27302367599352	0.27302367599352	0.0078	0.0426323197219809	0.00185599899324894
OTU3824	Fungi	unclassified	unclassified	unclassified	unclassified	unclassified	unclassified	0.231396649644031	-0.231396649644031	0.0045	0.0283095	0.000548944012025735
OTU3828	Fungi	unclassified	unclassified	unclassified	unclassified	unclassified	unclassified	0.199421018300764	-0.199421018300764	0.0084	0.0449357142857143	0.000504616599025527
OTU3838	Fungi	Basidiomycota	Agaricomycetes	Boletales	Rhizopogonaceae	Rhizopogon	unclassified	0.292884025532066	-0.292884025532066	2e-04	0.00243837209302326	0.0018721274345539
OTU3843	Fungi	unclassified	unclassified	unclassified	unclassified	unclassified	unclassified	-0.300262883023744	0.300262883023744	0.002	0.0151225961538462	0.00110149889548896
OTU3844	Fungi	Ascomycota	unclassified	unclassified	unclassified	unclassified	unclassified	0.278510189637259	-0.278510189637259	5e-04	0.00496919431279621	0.00166650252620978
OTU3859	Fungi	Ascomycota	Pezizomycetes	Pezizales	Pyronemataceae	Pseudaleuria	Pseudaleuria_sp_MF_3	-0.301029769973088	0.301029769973088	0.0051	0.0305272121788773	0.000932981537681817
OTU3866	Fungi	Ascomycota	Eurotiomycetes	Chaetothyriales	Herpotrichiellaceae	Rhinocladiella	unclassified	-0.279603213726607	0.279603213726607	0.0039	0.026073219978746	0.00249887648346462
OTU3879	Fungi	Chytridiomycota	Chytridiomycetes	Spizellomycetales	Spizellomycetaceae	Powellomyces	Powellomyces_sp	0.227716500891234	-0.227716500891234	0.0037	0.0253558823529412	0.00049243124584729
OTU3892	Fungi	Mucoromycota	Zygomycota_class_Incertae_sedis	Mortierellales	Mortierellaceae	Mortierella	Mortierella_pseudozygospora	-0.285716933720408	0.285716933720408	0.0053	0.0311901777362021	0.00139651172310311
OTU3894	Fungi	unclassified	unclassified	unclassified	unclassified	unclassified	unclassified	-0.305191375716042	0.305191375716042	0.0023	0.0170628537735849	0.000971763975867961
OTU3906	Fungi	unclassified	unclassified	unclassified	unclassified	unclassified	unclassified	-0.271311680269894	0.271311680269894	0.0086	0.0458108382726503	0.00134134927686659
OTU3908	Fungi	Basidiomycota	Agaricomycetes	Agaricales	Tricholomataceae	Tricholoma	Tricholoma_gausapatum	0.300619409197485	-0.300619409197485	2e-04	0.00243837209302326	0.000495150156700765
OTU3950	Fungi	unclassified	unclassified	unclassified	unclassified	unclassified	unclassified	0.291965041727689	-0.291965041727689	0.0019	0.0144533252720677	0.00154349562276572
OTU3954	Fungi	unclassified	unclassified	unclassified	unclassified	unclassified	unclassified	0.339606904137247	-0.339606904137247	1e-04	0.00141053811659193	0.000837793960614596
OTU3977	Fungi	unclassified	unclassified	unclassified	unclassified	unclassified	unclassified	0.220066870431544	-0.220066870431545	0.0044	0.02796	0.000669254470943383
OTU3987	Fungi	unclassified	unclassified	unclassified	unclassified	unclassified	unclassified	0.240611993313979	-0.240611993313979	0.0043	0.0278019527235355	0.000253592505481505
OTU3994	Fungi	Basidiomycota	Ustilaginomycetes	Ustilaginales	Ustilaginaceae	Tranzscheliella	Tranzscheliella_sp_CID611	0.265697452230772	-0.265697452230772	2e-04	0.00243837209302326	0.000751309030304218
OTU4000	Fungi	unclassified	unclassified	unclassified	unclassified	unclassified	unclassified	0.255299185667867	-0.255299185667867	0.0013	0.0106349804941482	0.000751424186853301
OTU4017	Fungi	Ascomycota	unclassified	unclassified	unclassified	unclassified	unclassified	0.552323501329112	-0.552323501329112	1e-04	0.00141053811659193	0.0486484619252234
OTU4020	Fungi	Ascomycota	Dothideomycetes	unclassified	unclassified	unclassified	unclassified	0.242579329847101	-0.242579329847101	0.0014	0.0112915384615385	0.000728186711764556
OTU4025	Fungi	unclassified	unclassified	unclassified	unclassified	unclassified	unclassified	0.385918232827546	-0.385918232827546	1e-04	0.00141053811659193	0.000515558681987949
OTU4031	Fungi	Ascomycota	Eurotiomycetes	Chaetothyriales	Herpotrichiellaceae	unclassified	unclassified	0.522577545677558	-0.522577545677558	1e-04	0.00141053811659193	0.00511248334005069
OTU4036	Fungi	unclassified	unclassified	unclassified	unclassified	unclassified	unclassified	0.195846742426054	-0.195846742426054	0.007	0.0387308707124011	0.0013485726153365
OTU4047	Fungi	unclassified	unclassified	unclassified	unclassified	unclassified	unclassified	0.368102739241259	-0.368102739241259	1e-04	0.00141053811659193	0.00187359111623406
OTU4054	Fungi	Basidiomycota	Agaricomycetes	Boletales	Suillaceae	Suillus	Suillus_sp_JZBHM005	0.239359628187938	-0.239359628187938	0.0044	0.02796	0.00083899229258717
OTU4077	Fungi	unclassified	unclassified	unclassified	unclassified	unclassified	unclassified	0.442568032299983	-0.442568032299983	1e-04	0.00141053811659193	0.00185924870046927
OTU4078	Fungi	unclassified	unclassified	unclassified	unclassified	unclassified	unclassified	0.37082185398133	-0.37082185398133	1e-04	0.00141053811659193	0.0020875280865021
OTU4082	Fungi	unclassified	unclassified	unclassified	unclassified	unclassified	unclassified	0.412625164450521	-0.412625164450521	1e-04	0.00141053811659193	0.00117023952160963
OTU4109	Fungi	unclassified	unclassified	unclassified	unclassified	unclassified	unclassified	0.235599660997476	-0.235599660997476	0.0046	0.0285954545454545	0.000370611586874822
OTU4138	Fungi	unclassified	unclassified	unclassified	unclassified	unclassified	unclassified	-0.28124864419442	0.28124864419442	0.0016	0.0124883374689826	0.00309023520649077
OTU4140	Fungi	unclassified	unclassified	unclassified	unclassified	unclassified	unclassified	0.231299665984172	-0.231299665984172	0.0033	0.023352418447694	0.000596499265350016
OTU4144	Fungi	Ascomycota	unclassified	unclassified	unclassified	unclassified	unclassified	0.234905533387289	-0.234905533387289	0.0025	0.0183732476635514	0.00175266196086851
OTU4151	Fungi	Basidiomycota	Exobasidiomycetes	Tilletiales	Tilletiaceae	Tilletia	Tilletia_bromi	0.224707071034801	-0.224707071034801	0.0038	0.0256225080385852	0.000510119492277304
OTU4166	Fungi	Ascomycota	Sordariomycetes	Hypocreales	unclassified	unclassified	unclassified	0.299997556356301	-0.299997556356301	9e-04	0.00807689015691869	0.00145340561330538
OTU4167	Fungi	unclassified	unclassified	unclassified	unclassified	unclassified	unclassified	0.260538746201496	-0.260538746201496	0.001	0.00878631284916201	0.00162760142763948
OTU4168	Fungi	unclassified	unclassified	unclassified	unclassified	unclassified	unclassified	0.220332640731177	-0.220332640731177	0.0046	0.0285954545454545	0.000569607060053339
OTU4177	Fungi	unclassified	unclassified	unclassified	unclassified	unclassified	unclassified	0.230147798120652	-0.230147798120653	0.0031	0.0221363223609535	0.000517720692519724
OTU4195	Fungi	unclassified	unclassified	unclassified	unclassified	unclassified	unclassified	0.267375945700059	-0.267375945700059	5e-04	0.00496919431279621	0.000502259947229997
OTU4226	Fungi	Ascomycota	unclassified	unclassified	unclassified	unclassified	unclassified	0.236943393529773	-0.236943393529773	0.0049	0.0296688161693936	0.000220120753922128
OTU4234	Fungi	unclassified	unclassified	unclassified	unclassified	unclassified	unclassified	0.333471881334364	-0.333471881334364	1e-04	0.00141053811659193	0.000733646147441165
OTU4247	Fungi	Basidiomycota	Agaricomycetes	Cantharellales	Ceratobasidiaceae	unclassified	unclassified	-0.269546008041736	0.269546008041736	0.0082	0.0442041131105399	0.00128907581164462
OTU4253	Fungi	unclassified	unclassified	unclassified	unclassified	unclassified	unclassified	0.301191614126638	-0.301191614126638	2e-04	0.00243837209302326	0.000735155199493803
OTU4260	Fungi	unclassified	unclassified	unclassified	unclassified	unclassified	unclassified	0.200393736549635	-0.200393736549635	0.0041	0.0269239039665971	0.0006397063158366
OTU4277	Fungi	unclassified	unclassified	unclassified	unclassified	unclassified	unclassified	-0.33225563031641	0.33225563031641	7e-04	0.00663207831325301	0.00236376419346533
OTU4278	Fungi	Ascomycota	unclassified	unclassified	unclassified	unclassified	unclassified	0.247979041250487	-0.247979041250487	0.0011	0.00945368852459016	0.000514420246861934
OTU4280	Fungi	unclassified	unclassified	unclassified	unclassified	unclassified	unclassified	0.273577000236267	-0.273577000236267	2e-04	0.00243837209302326	0.000515098832406645
OTU4281	Fungi	unclassified	unclassified	unclassified	unclassified	unclassified	unclassified	0.287538524430605	-0.287538524430605	3e-04	0.0032765625	0.000401186159481794
OTU4287	Fungi	Ascomycota	Eurotiomycetes	Verrucariales	Verrucariaceae	unclassified	unclassified	0.311626438321009	-0.311626438321009	1e-04	0.00141053811659193	0.000635930706445288
OTU4308	Fungi	Ascomycota	unclassified	unclassified	unclassified	unclassified	unclassified	0.212351667148874	-0.212351667148874	0.0069	0.0383123565754634	0.000377849574083039
OTU4333	Fungi	Ascomycota	Sordariomycetes	Xylariales	unclassified	unclassified	Xylariales_sp_PIMO_366	0.215998679774432	-0.215998679774432	0.008	0.0434236410698878	0.000560144893546003
OTU4343	Fungi	unclassified	unclassified	unclassified	unclassified	unclassified	unclassified	0.216113744175509	-0.216113744175509	0.0012	0.010038829787234	0.0145164207955169
OTU4359	Fungi	Ascomycota	Dothideomycetes	Pleosporales	unclassified	unclassified	unclassified	0.322970012694058	-0.322970012694058	1e-04	0.00141053811659193	0.00049967834380711
OTU4392	Fungi	Ascomycota	Eurotiomycetes	Chaetothyriales	Herpotrichiellaceae	Capronia	unclassified	-0.323987647264772	0.323987647264772	1e-04	0.00141053811659193	0.0118617142993308
OTU4410	Fungi	unclassified	unclassified	unclassified	unclassified	unclassified	unclassified	0.235336741305775	-0.235336741305775	0.0044	0.02796	0.000239633830411174
OTU4433	Fungi	Ascomycota	Sordariomycetes	Xylariales	Xylariaceae	Daldinia	unclassified	0.33922368303345	-0.33922368303345	1e-04	0.00141053811659193	0.000971384305260315
OTU4454	Fungi	Ascomycota	Taphrinomycetes	Taphrinales	Protomycetaceae	Protomyces	Protomyces_inouyei	0.259880452901154	-0.259880452901154	0.0013	0.0106349804941482	0.000482696944611297
OTU4463	Fungi	unclassified	unclassified	unclassified	unclassified	unclassified	unclassified	0.325663176097441	-0.325663176097441	1e-04	0.00141053811659193	0.000598448108278771
OTU4503	Fungi	Ascomycota	Eurotiomycetes	Verrucariales	Verrucariaceae	unclassified	unclassified	0.206507967623126	-0.206507967623126	0.0038	0.0256225080385852	0.00134977501580528
OTU4510	Fungi	unclassified	unclassified	unclassified	unclassified	unclassified	unclassified	0.275051573064501	-0.275051573064501	4e-04	0.00416622516556291	0.000794104277061683
OTU4525	Fungi	Basidiomycota	Agaricomycetes	Boletales	Paxillaceae	Paxillus	unclassified	0.212787245332427	-0.212787245332427	0.0086	0.0458108382726503	0.000268739193044635
OTU4528	Fungi	unclassified	unclassified	unclassified	unclassified	unclassified	unclassified	0.285099623683054	-0.285099623683053	1e-04	0.00141053811659193	0.00955857823667964
OTU4548	Fungi	unclassified	unclassified	unclassified	unclassified	unclassified	unclassified	0.196239735730532	-0.196239735730532	0.0075	0.041207423580786	0.000346593951260615
OTU4551	Fungi	unclassified	unclassified	unclassified	unclassified	unclassified	unclassified	0.230506125660388	-0.230506125660388	9e-04	0.00807689015691869	0.00183399702984462
OTU4553	Fungi	unclassified	unclassified	unclassified	unclassified	unclassified	unclassified	0.250283394689511	-0.250283394689511	0.0016	0.0124883374689826	0.000582295707088298
OTU4563	Fungi	Ascomycota	Eurotiomycetes	Verrucariales	Verrucariaceae	Verrucaria	Verrucaria_viridula	0.257395889668604	-0.257395889668604	0.0014	0.0112915384615385	0.000617353998643569
OTU4570	Fungi	Ascomycota	Leotiomycetes	Helotiales	unclassified	unclassified	unclassified	0.2343168697073	-0.2343168697073	8e-04	0.0074120765832106	0.00517560536133491
OTU4572	Fungi	Ascomycota	unclassified	unclassified	unclassified	unclassified	unclassified	-0.207083262417278	0.207083262417278	0.0079	0.0431039895923677	0.0309524687977653
OTU4576	Fungi	unclassified	unclassified	unclassified	unclassified	unclassified	unclassified	0.26900695414094	-0.26900695414094	9e-04	0.00807689015691869	0.000304839176355722
OTU4600	Fungi	Ascomycota	unclassified	unclassified	unclassified	unclassified	unclassified	0.284345321376199	-0.284345321376199	3e-04	0.0032765625	0.00113969746235597
OTU4607	Fungi	unclassified	unclassified	unclassified	unclassified	unclassified	unclassified	0.262660321814745	-0.262660321814745	8e-04	0.0074120765832106	0.000553338891558301
OTU4631	Fungi	unclassified	unclassified	unclassified	unclassified	unclassified	unclassified	0.263243093784262	-0.263243093784262	0.0011	0.00945368852459016	0.000700355342761793
OTU4648	Fungi	unclassified	unclassified	unclassified	unclassified	unclassified	unclassified	0.280917515069272	-0.280917515069272	4e-04	0.00416622516556291	0.000635502776126259
OTU4653	Fungi	Ascomycota	Eurotiomycetes	Chaetothyriales	Herpotrichiellaceae	unclassified	unclassified	0.283927775652328	-0.283927775652328	2e-04	0.00243837209302326	0.00450826924552486
OTU4686	Fungi	Ascomycota	Eurotiomycetes	Verrucariales	Verrucariaceae	unclassified	unclassified	0.236178272841988	-0.236178272841988	0.005	0.0301293103448276	0.000366859681300903
OTU4701	Fungi	unclassified	unclassified	unclassified	unclassified	unclassified	unclassified	0.3539662381006	-0.3539662381006	1e-04	0.00141053811659193	0.000741711399146788
OTU4707	Fungi	Ascomycota	unclassified	unclassified	unclassified	unclassified	unclassified	0.230170356930093	-0.230170356930093	0.0035	0.0243567477876106	0.000550304282121947
OTU4779	Fungi	unclassified	unclassified	unclassified	unclassified	unclassified	unclassified	0.21947316800506	-0.21947316800506	0.0078	0.0426323197219809	0.00044438816600554
OTU4781	Fungi	Ascomycota	Dothideomycetes	Capnodiales	unclassified	unclassified	unclassified	0.289846006368947	-0.289846006368947	4e-04	0.00416622516556291	0.00380180357181542
OTU4790	Fungi	Ascomycota	Eurotiomycetes	Chaetothyriales	Herpotrichiellaceae	Cladophialophora	Cladophialophora_sp_KO_2013	-0.383217910983599	0.383217910983599	1e-04	0.00141053811659193	0.0111846633676017
OTU4792	Fungi	unclassified	unclassified	unclassified	unclassified	unclassified	unclassified	0.219308172264591	-0.219308172264591	0.0084	0.0449357142857143	0.000722589148125722
OTU4809	Fungi	Basidiomycota	Agaricomycetes	Agaricales	Inocybaceae	Inocybe	Inocybe_cf_egenula_211H	0.19389947958428	-0.19389947958428	0.0044	0.02796	0.00764075497050036
OTU4821	Fungi	unclassified	unclassified	unclassified	unclassified	unclassified	unclassified	0.322056531911854	-0.322056531911854	1e-04	0.00141053811659193	0.000376429657982994
OTU4831	Fungi	Basidiomycota	Agaricomycetes	Agaricales	Agaricales_family_Incertae_sedis	Panaeolus	Panaeolus_campanulatus	0.209507102692605	-0.209507102692605	0.0072	0.0397326315789474	0.000941518698511714
OTU4832	Fungi	unclassified	unclassified	unclassified	unclassified	unclassified	unclassified	0.235767498114168	-0.235767498114168	0.0047	0.0289879411764706	0.000286226678297429
OTU4866	Fungi	Ascomycota	unclassified	unclassified	unclassified	unclassified	unclassified	0.259408277176273	-0.259408277176273	0.0012	0.010038829787234	0.000449615974575435
OTU4882	Fungi	unclassified	unclassified	unclassified	unclassified	unclassified	unclassified	0.292380432563252	-0.292380432563252	3e-04	0.0032765625	0.000820115816599897
OTU4886	Fungi	Ascomycota	unclassified	unclassified	unclassified	unclassified	unclassified	0.280327481573875	-0.280327481573875	5e-04	0.00496919431279621	0.000705593769425642
OTU4902	Fungi	unclassified	unclassified	unclassified	unclassified	unclassified	fungal_sp_18_GM_14_05	0.226647838358294	-0.226647838358294	0.0017	0.0131870530209618	0.0104628383345106
OTU4923	Fungi	unclassified	unclassified	unclassified	unclassified	unclassified	unclassified	0.300875650711365	-0.300875650711365	3e-04	0.0032765625	0.000268144848639254
OTU4957	Fungi	Ascomycota	Dothideomycetes	Pleosporales	unclassified	unclassified	Pleosporales_sp_28e	0.338004172733191	-0.338004172733191	1e-04	0.00141053811659193	0.0187275742486909
OTU4965	Fungi	unclassified	unclassified	unclassified	unclassified	unclassified	unclassified	0.230453974939923	-0.230453974939923	0.0037	0.0253558823529412	0.000429948474257703
OTU4985	Fungi	Ascomycota	Eurotiomycetes	Verrucariales	Verrucariaceae	Polyblastia	unclassified	0.2538185379443	-0.2538185379443	1e-04	0.00141053811659193	0.00450332501086403
OTU4989	Fungi	Basidiomycota	unclassified	unclassified	unclassified	unclassified	Basidiomycota_sp_CC_15_08	-0.282193715378431	0.282193715378431	0.0048	0.0293172815533981	0.0011050763205684
OTU4990	Fungi	Ascomycota	Leotiomycetes	Helotiales	unclassified	unclassified	unclassified	0.182689780566554	-0.182689780566554	0.0055	0.0318019301470588	0.0046503284165131
OTU5006	Fungi	Ascomycota	Leotiomycetes	Helotiales	unclassified	unclassified	unclassified	0.526660817141254	-0.526660817141254	1e-04	0.00141053811659193	0.0300019001922542
OTU5010	Fungi	Ascomycota	Sordariomycetes	Sordariales	Chaetomiaceae	Thielavia	Thielavia_coactilis	0.228516500287075	-0.228516500287075	0.0026	0.01893125	0.000462330927574665
OTU5017	Fungi	unclassified	unclassified	unclassified	unclassified	unclassified	unclassified	0.216765311832887	-0.216765311832887	0.0045	0.0283095	0.00038283601428454
OTU5041	Fungi	Ascomycota	Eurotiomycetes	Chaetothyriales	Chaetothyriales_family_Incertae_sedis	Coniosporium	unclassified	0.269572280180319	-0.269572280180319	0.001	0.00878631284916201	0.00101588559428494
OTU5051	Fungi	unclassified	unclassified	unclassified	unclassified	unclassified	unclassified	0.324669571579658	-0.324669571579657	1e-04	0.00141053811659193	0.000848574136034243
OTU5063	Fungi	Basidiomycota	Ustilaginomycetes	Urocystidales	Glomosporiaceae	Thecaphora	unclassified	0.232337440078514	-0.232337440078514	0.0038	0.0256225080385852	0.000307851816197228
OTU5080	Fungi	Ascomycota	Leotiomycetes	Helotiales	unclassified	unclassified	unclassified	0.261648654203848	-0.261648654203848	4e-04	0.00416622516556291	0.0124935366621546
OTU5111	Fungi	unclassified	unclassified	unclassified	unclassified	unclassified	unclassified	0.33276291512669	-0.33276291512669	1e-04	0.00141053811659193	0.00114979882073538
OTU5139	Fungi	unclassified	unclassified	unclassified	unclassified	unclassified	unclassified	0.233523308450537	-0.233523308450537	0.0042	0.0274373831775701	0.000480809525807405
OTU5169	Fungi	Basidiomycota	Agaricomycetes	Sebacinales	unclassified	unclassified	Sebacinales_sp_PC38	-0.316941728076481	0.316941728076481	4e-04	0.00416622516556291	0.00708846319783452
OTU5170	Fungi	Ascomycota	unclassified	unclassified	unclassified	unclassified	unclassified	0.529479954012959	-0.529479954012959	1e-04	0.00141053811659193	0.0565824232768712
OTU5186	Fungi	unclassified	unclassified	unclassified	unclassified	unclassified	unclassified	0.27157463764001	-0.27157463764001	3e-04	0.0032765625	0.00073949690009954
OTU5193	Fungi	unclassified	unclassified	unclassified	unclassified	unclassified	unclassified	0.340930610117637	-0.340930610117637	1e-04	0.00141053811659193	0.000833290454279634
OTU5214	Fungi	Ascomycota	Sordariomycetes	Sordariales	Lasiosphaeriaceae	Podospora	Podospora_multipilosa	0.224361119243266	-0.224361119243266	0.0015	0.0118698113207547	0.014035738619673
OTU5229	Fungi	Ascomycota	Leotiomycetes	Helotiales	Helotiaceae	Rhizoscyphus	unclassified	-0.25318541948589	0.25318541948589	0.0049	0.0296688161693936	0.0723109588382231
OTU5233	Fungi	unclassified	unclassified	unclassified	unclassified	unclassified	unclassified	0.225267218566104	-0.225267218566104	0.0052	0.0308906515580737	0.000382148111450322
OTU5243	Fungi	unclassified	unclassified	unclassified	unclassified	unclassified	unclassified	0.292023026227107	-0.292023026227107	2e-04	0.00243837209302326	0.00038986428436979
OTU5248	Fungi	Basidiomycota	Agaricomycetes	Agaricales	Strophariaceae	Galerina	unclassified	0.256217932476783	-0.256217932476783	0.0011	0.00945368852459016	0.000497475689126045
OTU5253	Fungi	unclassified	unclassified	unclassified	unclassified	unclassified	unclassified	0.282592164769525	-0.282592164769525	3e-04	0.0032765625	0.000360210820229262
OTU5256	Fungi	unclassified	unclassified	unclassified	unclassified	unclassified	unclassified	-0.212883627716574	0.212883627716574	0.0049	0.0296688161693936	0.149078644092578
OTU5267	Fungi	unclassified	unclassified	unclassified	unclassified	unclassified	unclassified	-0.242835147102584	0.242835147102584	0.0081	0.0437775773195876	0.00258989370916188
OTU5286	Fungi	Ascomycota	Eurotiomycetes	Verrucariales	Verrucariaceae	Atla	Atla_alpina	0.302473210841748	-0.302473210841748	1e-04	0.00141053811659193	0.0095359111369464
OTU5326	Fungi	Ascomycota	unclassified	unclassified	unclassified	unclassified	unclassified	0.241732556372332	-0.241732556372332	0.0013	0.0106349804941482	0.000633960115146647
OTU5340	Fungi	Basidiomycota	Tremellomycetes	Tremellales	Tremellales_family_Incertae_sedis	Cryptococcus	unclassified	0.421936492152559	-0.421936492152559	1e-04	0.00141053811659193	0.0067326872563795
OTU5341	Fungi	Ascomycota	Eurotiomycetes	Verrucariales	Verrucariaceae	Polyblastia	unclassified	0.21715838857316	-0.21715838857316	0.0015	0.0118698113207547	0.00221154008814058
OTU5342	Fungi	unclassified	unclassified	unclassified	unclassified	unclassified	unclassified	0.238286447958006	-0.238286447958006	0.0058	0.0331707272727273	0.000240555124656134
OTU5344	Fungi	Basidiomycota	Microbotryomycetes	Sporidiobolales	Sporidiobolales_family_Incertae_sedis	Rhodotorula	Rhodotorula_sp_MLB_I	-0.199739561670518	0.199739561670518	0.0075	0.041207423580786	0.0590860894543919
OTU5345	Fungi	unclassified	unclassified	unclassified	unclassified	unclassified	unclassified	0.267104954909725	-0.267104954909725	2e-04	0.00243837209302326	0.00297376610245011
OTU5353	Fungi	unclassified	unclassified	unclassified	unclassified	unclassified	unclassified	0.603800349108135	-0.603800349108135	1e-04	0.00141053811659193	0.0184696278945835
OTU5357	Fungi	unclassified	unclassified	unclassified	unclassified	unclassified	unclassified	0.221258950771046	-0.221258950771046	0.0052	0.0308906515580737	0.000463346488372648
OTU5366	Fungi	Ascomycota	Leotiomycetes	Helotiales	unclassified	unclassified	unclassified	-0.234464891993684	0.234464891993684	0.0088	0.0466	0.00401468139244372
OTU5384	Fungi	unclassified	unclassified	unclassified	unclassified	unclassified	unclassified	0.225305062340999	-0.225305062340999	0.0041	0.0269239039665971	0.000427281235238071
OTU5434	Fungi	unclassified	unclassified	unclassified	unclassified	unclassified	unclassified	0.245777375429542	-0.245777375429542	0.0015	0.0118698113207547	0.000971319449395108
OTU5436	Fungi	Ascomycota	Eurotiomycetes	Verrucariales	Verrucariaceae	Polyblastia	unclassified	0.184009903355582	-0.184009903355582	0.0011	0.00945368852459016	0.00714389951038624
OTU5450	Fungi	Ascomycota	Leotiomycetes	Helotiales	Helotiales_family_Incertae_sedis	unclassified	unclassified	0.264060217598277	-0.264060217598277	0.0056	0.0322025594149909	0.0461053334104351
OTU5478	Fungi	Ascomycota	Leotiomycetes	Helotiales	Rutstroemiaceae	Poculum	Poculum_henningsianum	-0.23570985047035	0.23570985047035	0.0089	0.0470108312342569	0.0157655570366485
OTU5484	Fungi	Ascomycota	Sordariomycetes	Coniochaetales	Coniochaetaceae	Lecythophora	Lecythophora_sp_GWT1_30	-0.244469686494553	0.244469686494553	0.0027	0.0195462600690449	0.0093424654756776
OTU5497	Fungi	Ascomycota	unclassified	unclassified	unclassified	unclassified	unclassified	-0.283010808539285	0.283010808539285	0.0024	0.0177628235294118	0.0479839363827009
OTU5500	Fungi	Ascomycota	unclassified	unclassified	unclassified	unclassified	unclassified	0.254372414148303	-0.254372414148303	0.0014	0.0112915384615385	0.000901354452714861
OTU5508	Fungi	Mucoromycota	Zygomycota_class_Incertae_sedis	Mortierellales	Mortierellaceae	Mortierella	unclassified	0.383676488208433	-0.383676488208433	1e-04	0.00141053811659193	0.000863741005735486
OTU5515	Fungi	Ascomycota	Eurotiomycetes	Chaetothyriales	Herpotrichiellaceae	unclassified	unclassified	-0.384726503147747	0.384726503147747	1e-04	0.00141053811659193	0.0135370614553134
OTU5570	Fungi	Ascomycota	Leotiomycetes	Rhytismatales	unclassified	unclassified	Rhytismatales_sp_5552	-0.317513629515148	0.317513629515148	8e-04	0.0074120765832106	0.0133942552209549
OTU5583	Fungi	unclassified	unclassified	unclassified	unclassified	unclassified	unclassified	0.248899123082568	-0.248899123082568	3e-04	0.0032765625	0.00208128227837873
OTU5596	Fungi	Ascomycota	Leotiomycetes	Leotiomycetes_order_Incertae_sedis	Leotiomycetes_family_Incertae_sedis	Leohumicola	Leohumicola_verrucosa	0.243637504232156	-0.243637504232156	3e-04	0.0032765625	0.107924106709693
OTU5625	Fungi	Ascomycota	unclassified	unclassified	unclassified	unclassified	unclassified	0.231955587651326	-0.231955587651326	0.0014	0.0112915384615385	0.000663854493793087
OTU5627	Fungi	unclassified	unclassified	unclassified	unclassified	unclassified	unclassified	0.272370016560609	-0.272370016560609	0.0011	0.00945368852459016	0.000210099945022175
OTU5644	Fungi	unclassified	unclassified	unclassified	unclassified	unclassified	unclassified	-0.257143522746765	0.257143522746765	0.0078	0.0426323197219809	0.00264915875412708
OTU5655	Fungi	Ascomycota	Sordariomycetes	Hypocreales	Nectriaceae	Fusarium	Fusarium_sp_JP32	0.455587426682078	-0.455587426682078	1e-04	0.00141053811659193	0.162985228001304
OTU5669	Fungi	unclassified	unclassified	unclassified	unclassified	unclassified	unclassified	0.238156779836121	-0.238156779836121	0.0038	0.0256225080385852	0.000448197692525719
OTU5693	Fungi	Ascomycota	Eurotiomycetes	Chaetothyriales	Herpotrichiellaceae	Capronia	unclassified	-0.24957163819691	0.24957163819691	0.0064	0.0359165031222123	0.00432023391307181
OTU5694	Fungi	unclassified	unclassified	unclassified	unclassified	unclassified	unclassified	-0.217884444516895	0.217884444516895	8e-04	0.0074120765832106	0.0151971394149772
OTU5696	Fungi	unclassified	unclassified	unclassified	unclassified	unclassified	unclassified	0.232634201930363	-0.232634201930363	0.0055	0.0318019301470588	0.000388747047196436
OTU5704	Fungi	unclassified	unclassified	unclassified	unclassified	unclassified	unclassified	0.294434900952603	-0.294434900952603	3e-04	0.0032765625	0.000373910222416608
OTU5707	Fungi	unclassified	unclassified	unclassified	unclassified	unclassified	unclassified	0.290937935246181	-0.290937935246181	3e-04	0.0032765625	0.000756543638286287
OTU5715	Fungi	Ascomycota	Eurotiomycetes	Eurotiales	Trichocomaceae	Penicillium	Penicillium_sp_NRRL_28156	-0.259157821846216	0.259157821846216	0.0056	0.0322025594149909	0.003157998363696
OTU5718	Fungi	unclassified	unclassified	unclassified	unclassified	unclassified	unclassified	-0.256428347657374	0.256428347657375	0.0061	0.0346345667870036	0.00812302036498726
OTU5728	Fungi	unclassified	unclassified	unclassified	unclassified	unclassified	unclassified	0.243840299531426	-0.243840299531426	0.0035	0.0243567477876106	0.000282998967555342
OTU5741	Fungi	unclassified	unclassified	unclassified	unclassified	unclassified	unclassified	-0.305189222243838	0.305189222243838	0.0019	0.0144533252720677	0.00413814988597051
OTU5748	Fungi	Basidiomycota	Agaricomycetes	Thelephorales	Thelephoraceae	Tomentella	unclassified	0.262884485367976	-0.262884485367976	1e-04	0.00141053811659193	0.069750947340866
OTU5761	Fungi	unclassified	unclassified	unclassified	unclassified	unclassified	unclassified	0.295698464553864	-0.295698464553864	3e-04	0.0032765625	0.000388332773325825
OTU5766	Fungi	Ascomycota	Eurotiomycetes	Chaetothyriales	Herpotrichiellaceae	unclassified	unclassified	-0.312792940329779	0.312792940329779	1e-04	0.00141053811659193	0.0409956755217725
OTU5772	Fungi	Ascomycota	Leotiomycetes	Helotiales	unclassified	unclassified	Helotiales_sp_SB53	-0.272127132531301	0.272127132531301	0.002	0.0151225961538462	0.00981728605306718
OTU5777	Fungi	unclassified	unclassified	unclassified	unclassified	unclassified	unclassified	0.234650077927314	-0.234650077927314	0.0039	0.026073219978746	0.000724727169166476
OTU5787	Fungi	Ascomycota	Eurotiomycetes	Verrucariales	Verrucariaceae	Polyblastia	unclassified	0.513003047448299	-0.513003047448299	1e-04	0.00141053811659193	0.0108677932497668
OTU5842	Fungi	unclassified	unclassified	unclassified	unclassified	unclassified	unclassified	0.276240479676472	-0.276240479676472	5e-04	0.00496919431279621	0.000700752700839776
OTU5860	Fungi	unclassified	unclassified	unclassified	unclassified	unclassified	unclassified	0.218694387823481	-0.218694387823481	0.0045	0.0283095	0.000613659099297144
OTU5881	Fungi	unclassified	unclassified	unclassified	unclassified	unclassified	unclassified	0.237946348483218	-0.237946348483218	0.0059	0.0336203804347826	0.000297301697624817
OTU5888	Fungi	Ascomycota	Leotiomycetes	Helotiales	unclassified	unclassified	unclassified	0.390646396318624	-0.390646396318624	1e-04	0.00141053811659193	0.105149621405852
OTU5902	Fungi	Ascomycota	Sordariomycetes	Coniochaetales	Coniochaetaceae	Lecythophora	Lecythophora_sp_NG_p46	-0.233161712534251	0.233161712534251	0.0037	0.0253558823529412	0.0508423584858073
OTU5909	Fungi	unclassified	unclassified	unclassified	unclassified	unclassified	unclassified	0.277153147888781	-0.277153147888781	3e-04	0.0032765625	0.000727966346689191
OTU5911	Fungi	unclassified	unclassified	unclassified	unclassified	unclassified	unclassified	0.261337672486383	-0.261337672486383	0.0012	0.010038829787234	0.000360694832886096
OTU5923	Fungi	Ascomycota	Leotiomycetes	Helotiales	unclassified	unclassified	Helotiales_sp_SB53	0.292905645472219	-0.292905645472219	1e-04	0.00141053811659193	0.0120078056683399
OTU5926	Fungi	Ascomycota	unclassified	unclassified	unclassified	unclassified	ascomycete_sp_DF31	-0.344425438920971	0.344425438920971	4e-04	0.00416622516556291	0.00739948435231556
OTU5954	Fungi	unclassified	unclassified	unclassified	unclassified	unclassified	unclassified	0.267588207918757	-0.267588207918757	8e-04	0.0074120765832106	0.000331605451636093
OTU5970	Fungi	unclassified	unclassified	unclassified	unclassified	unclassified	unclassified	0.213739344282713	-0.213739344282713	0.0083	0.0445903501280956	0.000207580153987253
OTU5972	Fungi	Ascomycota	unclassified	unclassified	unclassified	unclassified	unclassified	-0.236597411141495	0.236597411141495	0.006	0.0341592760180996	0.0157308069714546
OTU5973	Fungi	unclassified	unclassified	unclassified	unclassified	unclassified	unclassified	0.514913014903078	-0.514913014903078	1e-04	0.00141053811659193	0.010072047383674
OTU5992	Fungi	Basidiomycota	Agaricomycetes	Agaricales	Agaricaceae	unclassified	unclassified	0.24875703771361	-0.24875703771361	0.0022	0.016456837098692	0.000328479858688023
OTU5994	Fungi	unclassified	unclassified	unclassified	unclassified	unclassified	unclassified	0.213913087052851	-0.213913087052851	0.0034	0.0239791479820628	0.000364078818993933
OTU5997	Fungi	unclassified	unclassified	unclassified	unclassified	unclassified	unclassified	0.231387607783989	-0.231387607783989	0.0045	0.0283095	0.000307589254382981
OTU6025	Fungi	unclassified	unclassified	unclassified	unclassified	unclassified	unclassified	0.382005985903563	-0.382005985903563	1e-04	0.00141053811659193	0.00822003434138994
OTU6057	Fungi	unclassified	unclassified	unclassified	unclassified	unclassified	unclassified	0.313213401854006	-0.313213401854006	1e-04	0.00141053811659193	0.00086727347126834
OTU6058	Fungi	unclassified	unclassified	unclassified	unclassified	unclassified	unclassified	0.21756426411968	-0.21756426411968	0.0055	0.0318019301470588	0.00267058266652568
OTU6059	Fungi	Basidiomycota	Agaricomycetes	Agaricales	unclassified	unclassified	unclassified	0.234125406764898	-0.234125406764898	0.0048	0.0293172815533981	0.00045258745383656
OTU6112	Fungi	Ascomycota	Eurotiomycetes	Verrucariales	Verrucariaceae	unclassified	unclassified	0.207064196626999	-0.207064196626999	0.0045	0.0283095	0.00041397528382594
OTU6147	Fungi	Ascomycota	Leotiomycetes	Helotiales	unclassified	unclassified	unclassified	-0.255359105962462	0.255359105962462	0.0043	0.0278019527235355	0.00698377651997576
OTU6155	Fungi	Ascomycota	Dothideomycetes	Capnodiales	Capnodiales_family_Incertae_sedis	Capnobotryella	Capnobotryella_sp_MA_4701	0.350167943148332	-0.350167943148332	1e-04	0.00141053811659193	0.0295512824817606
OTU6170	Fungi	Ascomycota	Eurotiomycetes	Chaetothyriales	Herpotrichiellaceae	Cladophialophora	Cladophialophora_sp_Leo1	-0.241119168451993	0.241119168451993	0.0063	0.0355455605381166	0.0169030770797674
OTU6204	Fungi	Ascomycota	Leotiomycetes	Helotiales	unclassified	unclassified	Helotiales_sp_SB53	-0.281254856788183	0.281254856788183	0.0028	0.0201312	0.053469927438188
OTU6216	Fungi	Chytridiomycota	unclassified	unclassified	unclassified	unclassified	unclassified	0.233782816586973	-0.233782816586973	0.0023	0.0170628537735849	0.000469733144793532
OTU6218	Fungi	unclassified	unclassified	unclassified	unclassified	unclassified	fungal_sp_6_GM_15_19	-0.249531362642513	0.249531362642513	0.0033	0.023352418447694	0.00427954620861687
OTU6243	Fungi	Ascomycota	Leotiomycetes	Helotiales	Helotiales_family_Incertae_sedis	Tetracladium	unclassified	0.522963412842772	-0.522963412842772	1e-04	0.00141053811659193	0.023492209671584
OTU6256	Fungi	Ascomycota	Eurotiomycetes	Chaetothyriales	Herpotrichiellaceae	unclassified	unclassified	-0.258667844585087	0.258667844585087	0.0043	0.0278019527235355	0.0382567120248175
OTU6265	Fungi	Ascomycota	Eurotiomycetes	Chaetothyriales	Herpotrichiellaceae	Capronia	Capronia_sp_96003a	-0.457516069656123	0.457516069656123	1e-04	0.00141053811659193	0.0672843256216153
OTU6270	Fungi	Ascomycota	Leotiomycetes	Helotiales	Helotiales_family_Incertae_sedis	Tetracladium	unclassified	0.590908232355253	-0.590908232355253	1e-04	0.00141053811659193	0.176431244608151
OTU6289	Fungi	unclassified	unclassified	unclassified	unclassified	unclassified	fungal_sp_2570_YZ_2011	-0.271115712764374	0.271115712764374	9e-04	0.00807689015691869	0.00668307220720512
OTU6308	Fungi	Ascomycota	Leotiomycetes	Helotiales	Helotiales_family_Incertae_sedis	Rhynchosporium	Rhynchosporium_sp	-0.262169541038341	0.262169541038341	0.001	0.00878631284916201	0.023253122614243
OTU6317	Fungi	Basidiomycota	Agaricomycetes	Atheliales	Atheliaceae	Amphinema	Amphinema_sp_O48	0.261177243749143	-0.261177243749143	0.0012	0.010038829787234	0.000536349304934911
OTU6340	Fungi	Ascomycota	Dothideomycetes	unclassified	unclassified	unclassified	Dothideomycetes_sp_genotype_115	-0.382955057642291	0.382955057642291	1e-04	0.00141053811659193	0.00657333228383404
OTU6367	Fungi	unclassified	unclassified	unclassified	unclassified	unclassified	unclassified	-0.20333915910663	0.20333915910663	0.0093	0.0486741264559068	0.00538690352403294
OTU6401	Fungi	unclassified	unclassified	unclassified	unclassified	unclassified	unclassified	0.233702580915743	-0.233702580915743	0.0033	0.023352418447694	0.000485880940198796
OTU6407	Fungi	Basidiomycota	unclassified	unclassified	unclassified	unclassified	Basidiomycota_sp_CC_15_08	-0.287185620706195	0.287185620706195	0.0041	0.0269239039665971	0.00139210857228991
OTU6433	Fungi	Ascomycota	Eurotiomycetes	Verrucariales	Verrucariaceae	Polyblastia	unclassified	0.260561551034804	-0.260561551034804	1e-04	0.00141053811659193	0.011878213813551
OTU6466	Fungi	Basidiomycota	unclassified	unclassified	unclassified	unclassified	Basidiomycota_sp_CC_15_08	-0.313306728166629	0.313306728166629	0.0018	0.0138602203182375	0.00182893871392825
OTU6485	Fungi	unclassified	unclassified	unclassified	unclassified	unclassified	unclassified	0.278989540108101	-0.278989540108101	1e-04	0.00141053811659193	0.0405665843451883
OTU6521	Fungi	Basidiomycota	Agaricomycetes	Agaricales	Inocybaceae	Crepidotus	unclassified	0.233797138917294	-0.233797138917294	0.0048	0.0293172815533981	0.000299081388278083
OTU6561	Fungi	Basidiomycota	unclassified	unclassified	unclassified	unclassified	unclassified	0.266073376268466	-0.266073376268466	0.0011	0.00945368852459016	0.000263146823507209
OTU6607	Fungi	unclassified	unclassified	unclassified	unclassified	unclassified	unclassified	0.248382810927147	-0.248382810927147	9e-04	0.00807689015691869	0.000430153238562498
OTU6616	Fungi	unclassified	unclassified	unclassified	unclassified	unclassified	unclassified	0.237350248465943	-0.237350248465943	0.0046	0.0285954545454545	0.00026883937587329
OTU6648	Fungi	Basidiomycota	unclassified	unclassified	unclassified	unclassified	unclassified	0.293746286430001	-0.293746286430001	4e-04	0.00416622516556291	0.00075171377583209
OTU6653	Fungi	Ascomycota	Dothideomycetes	Capnodiales	Capnodiales_family_Incertae_sedis	Capnobotryella	Capnobotryella_sp_MA_4701	0.313882078956762	-0.313882078956762	1e-04	0.00141053811659193	0.00856793659836641
OTU6679	Fungi	unclassified	unclassified	unclassified	unclassified	unclassified	unclassified	0.237036365332759	-0.237036365332759	0.0058	0.0331707272727273	0.000533697038732215
OTU6692	Fungi	Ascomycota	Sordariomycetes	unclassified	unclassified	unclassified	unclassified	0.262596357223456	-0.262596357223456	0.0013	0.0106349804941482	0.000991816354413107
OTU6716	Fungi	Mucoromycota	Zygomycota_class_Incertae_sedis	Mortierellales	Mortierellaceae	Mortierella	unclassified	0.737203057520527	-0.737203057520527	1e-04	0.00141053811659193	0.0221508805759843
OTU6722	Fungi	unclassified	unclassified	unclassified	unclassified	unclassified	unclassified	0.23688174658964	-0.23688174658964	0.0053	0.0311901777362021	0.000261994628172476
OTU6730	Fungi	Ascomycota	Lecanoromycetes	unclassified	unclassified	unclassified	unclassified	-0.299986229749232	0.299986229749232	2e-04	0.00243837209302326	0.00776688583463396
OTU6743	Fungi	unclassified	unclassified	unclassified	unclassified	unclassified	unclassified	0.240988577188964	-0.240988577188964	0.0025	0.0183732476635514	0.000207285589969943
OTU6883	Fungi	Basidiomycota	Agaricomycetes	Boletales	Suillaceae	Suillus	Suillus_viscidus	0.287005355942792	-0.287005355942792	3e-04	0.0032765625	0.00148092329061881
OTU6886	Fungi	Ascomycota	Sordariomycetes	unclassified	unclassified	unclassified	unclassified	0.234632890941392	-0.234632890941392	0.0038	0.0256225080385852	0.000328069095447791
OTU6889	Fungi	Ascomycota	unclassified	unclassified	unclassified	unclassified	unclassified	-0.282323084169319	0.282323084169319	0.004	0.0264884210526316	0.00753711076430887
OTU6895	Fungi	Basidiomycota	Agaricomycetes	Geastrales	Geastraceae	Geastrum	Geastrum_sessile	0.251290930673991	-0.251290930673991	0.0016	0.0124883374689826	0.000344142239481207
OTU6936	Fungi	Ascomycota	Eurotiomycetes	Chaetothyriales	Herpotrichiellaceae	Capronia	Capronia_sp_UBCTRA15226	-0.255592083351248	0.255592083351248	0.0013	0.0106349804941482	0.01559991674791
OTU6945	Fungi	Ascomycota	Leotiomycetes	Helotiales	Hyaloscyphaceae	Lachnum	unclassified	-0.298633211030307	0.298633211030307	2e-04	0.00243837209302326	0.0142897739305229
OTU6954	Fungi	unclassified	unclassified	unclassified	unclassified	unclassified	unclassified	-0.275499442785698	0.275499442785698	0.0022	0.016456837098692	0.00706210830150547
OTU7008	Fungi	Ascomycota	Dothideomycetes	Pleosporales	Pleosporaceae	Alternaria	Alternaria_cheiranthi	0.227379530977448	-0.227379530977448	0.0019	0.0144533252720677	0.0133975266421459
OTU7053	Fungi	Ascomycota	Dothideomycetes	unclassified	unclassified	unclassified	unclassified	0.265637602601062	-0.265637602601062	0.0012	0.010038829787234	0.00028847807879397
OTU7084	Fungi	unclassified	unclassified	unclassified	unclassified	unclassified	unclassified	0.235648926609385	-0.235648926609385	0.0039	0.026073219978746	0.00019220379140266
OTU7089	Fungi	Basidiomycota	unclassified	unclassified	unclassified	unclassified	Basidiomycota_sp_CC_15_08	0.290446427202744	-0.290446427202744	1e-04	0.00141053811659193	0.000804697116789739
